# Supplementary material for: Global fitness profiling of fission yeast deletion strains by barcode sequencing
Source: Genome Biol. 2010 Jun 10;11(6):R60. doi: 10.1186/gb-2010-11-6-r60 (PMC2911108; doi:10.1186/gb-2010-11-6-r60)
Supplement: Additional file 3 — The barcode sequences uniquely associated with the mutants in Bioneer version 1.0 haploid deletion library. Column A, gene name. Column B, well position according to information provided by Bioneer. Column C, well position annotation: W denotes wrongly placed strains that have been located to a different well by the smart pooling data and PCR analysis (also separately listed in Additional file 5); M denotes the strains that are indicated by deep sequencing to be present in more than one well (also separately listed in Additional file 6); C denotes the wells that are indicated by deep sequencing to be contaminated by a different strain. Column D, uptag sequences. Column E, dntag sequences. [file gb-2010-11-6-r60-S3.XLS]

## Sheet: Supplemental_table1.xls
gene	Bioneer well position	well position annotation	uptag	dntag
SPAC1F5.09c	1-A02		CGCTTACCTGCCCCCACCTT	GCGGTCGGGTAAAGGTGGAG
SPAC17G8.14c	1-A03		AAGGGAGGGCAACAATGCGA	GCCCCGTTCGCCACCTTTGT
SPAC20H4.10	1-A04		AGCGATTACAGGGCGGGGTG	GCTTGCTGGGCGGTTTCTGT
SPAC1805.12c	1-A05		ATGGGGGCTTGGTGGTCTTG	AAGAGTGGTGCGTTGGGGCG
SPCC576.17c	1-A06	W	CCCCCTTCCGTCTACCCCCA	CGGATGGTGGCTTTTGGGAT;GACTGCTTCGACCGACGTGA
SPAC6G10.11c	1-A07	C
SPAC3H1.06c	1-A08		ATTTCTGTTGCCCGCCCCTG	GCCCTTATTGTCCCCCCCAT
SPAC11D3.05	1-A09		TTCGCCGCTTGTCCCGTCTA	GACCCCAACCCGCACGAACT
SPAC323.04	1-A10		AAGTTGGCGGTGTGCGAGTG	AGGAAGACGCACACCCAGCT
SPAC27F1.08	1-A11		GTTCTTGACTGGGGCGTGCG	GCCCTAACCCCCTCTGCCCC
SPAC23C11.14	1-A12		ACCAGACCACCCACGCCAAC	TACCCCCAACTCGCCTTCGC
SPAC17D4.03c	1-B01			AGCGGAGCAGGAGTGGGTGG
SPCC737.09c	1-B02		CGATATCCCCCCGACCCTTT
SPAC3F10.02c	1-B03		TAAAAGTCCGTCCCACCCGC	GTGGGGACGCTGGGAGACAT
SPAC1F5.08c	1-B04		GACTCGCCTCAATGCCTCGC	CACACAGGCTCCCCCAATCA
SPAC3A12.06c	1-B05		GGAGACGGGCAAGAAGACCG	GACCCTCGCCTCCTTGCTGC
SPAC3A11.09	1-B06		CAAGTTTATCGTCGCCCGCC	TCGGGCGGGGGGTAACAGAG
SPAC29A4.19c	1-B07		CCCCTCGTTCCTCCATCTGC	GAGATGGCGGATAGGGAGCG
SPAC24B11.12c	1-B08			CCTTTGTGGATGGGGAGCCG
SPAC15A10.06	1-B09		CAATGCGGAAAGCAGCGGAG
SPAC105.01c	1-B10		GACGAGGGGGGGAGGATGGT	TTGCGGTCTTCCGTGCCATT
SPBC31E1.02c	1-B11		CCCGTCTTTTGTGGGTCCGA	TGCGAAAGCCACAGGCATGA
SPBC839.06	1-B12	M	TGCCCCCCCGAAATAATGAA	CCCCGCCCTTGTTGTTTCCT
SPBC543.05c	1-C01		CGGAAAAGGGATGGGGTTGG	CGGCTGGGTAAAGGGCAGGA
SPAC869.05c	1-C02		GAACCACCACGGCACCCTCC	CACGCACGCTTATTGCCCAT
SPAC24H6.11c	1-C03		ATGGGGTTGTGGGGACGAAA	TTCTCAGCCCGTTTGCCACC
SPAC17G6.15c	1-C04	W	AGGGCGAGTTGGGATTGGCG	GCGTGCCATAAAAGCGGTCG
SPAC12G12.12	1-C05		GCAGGCGGATTAGGGGAGTT	CGTAGGTCGTGGGCGTCGTG
SPAC9.10	1-C06		TTGTCGTGTTGTGGGTCGGG	ACGGCTGCTTTGCTGGCTTC
SPCC1840.12	1-C07		CCCTTATGCCTCGGGAGTCG	CTTGGGGCAACTGGCTGCGT
SPCC613.02	1-C08		CATACACAGCGTCGGCCGGA	CATTCATGACCTTGCCGCGT
SPCC330.07c	1-C09		CGAGTATCCCGGCACCACGG	AAACCGTTCGTCGCCCGATA
SPBC16A3.17c	1-C10	C
SPBC1105.08	1-C11		TGCGGCTCTTCCCTGTGCTT	GTCCAGCCCAATCCTCCGAA
SPAC1635.01	1-C12	C
SPAC4F8.15	1-D01			GGTCCCCATCCGTCTGCTAT
SPCC794.03	1-D02		CCGAAGCGGGACGAACCAAG	TTGGGCGGGAAACTGGGATG
SPCC777.04	1-D03		CGGAACCCAACGCATCCCAT	CACCCGCTCCAAGACCACGC
SPAC630.09c	1-D04		TGCTCCCCTTCCACGCCACT	GGCGGGAGAACCACGAAAGA
SPCC569.07	1-D05	C	GCTATGCCCTCCTTCGGCGC	TCCTCGCCCGAAACTCCAAG
SPBC725.01	1-D06		CGGGCGCGACTCATTCCTTT	TTGCGTGAGGCCGTCCTGTT
SPBC582.08	1-D07		CTGGGAGGCCTTGCAGAGAA
SPBC354.15	1-D08		TGAGATCGGCAACGCGTGTT	CCTTTCATGACCCGCTCGGA
SPBC1773.03c	1-D09		TCCTCGGCCGCCAAACATGT	GTGCGGGTCATAGGGGGCAG
SPAC922.03	1-D10		AAATGAACCCGCGAAGGGCG
SPAC6B12.04c	1-D11		TCTTTCGCGGGCTAGCTGCT	AGTCGCCAATTAAGCCCTTT
SPAC29A4.13	1-D12		ATCCATCCTTGCGCGCGTAG	TCAAGGACGATTTGCGGCGA
SPAC27F1.05c	1-E01		CCGGGACAGCGTATCGGGTT	TGTTAGCCCCGCGTTTGCAG
SPCC1919.11	1-E02		CCGGCAATGGGGGTGCAGTA	CATTCGGATTAGCTGGGGGC
SPCC126.12	1-E03		ATCGCGACCATCTACCGGCC	CTCAACCGCGTCCTTACCCC
SPCC126.08c	1-E04		TGTTGCACCTCCGACAGCGA	TGCAGTAAAGTCCCCGGCCT
SPBP16F5.05c	1-E05		CGGTGCTGATGGGACGTGCT	CCGCTTTATCGGCAATGGCA
SPBC582.09	1-E06		TGGTTAGGGAGGCCGCGTTT	CCCGGGAACATGCAAGAACC
SPBC36B7.08c	1-E07	C	CCCCATAGCCTGCCGTTCTC	GCCGCGCGACAAGCAAGTTC
SPBC1734.12c	1-E08		CCCCGAGCGCTTCACTTTTT	TATGGCACCGCAACCAGAGC
SPBC1734.08	1-E09
SPBC1706.01	1-E10			GGGACTGACCCCGGCCTTGT
SPBC12C2.05c	1-E11	M	GTTATGCGAGGGTGGGCTTT	GATTGTGCCGCATGAGGTCG
SPAC823.13c	1-E12		GCGATTGCGGCTGGAGTGAG	CAATTGCGCCAAGACTCCCG
SPAC7D4.02c	1-F01		CGCCTAAAACCGAATGCCGC	GCCATACGGGGTCCAAAGCA
SPAC6G9.15c	1-F02		CTTTTGACGGCCTTGCGATG	GGAAGGTCCCGATCGCAGCT
SPAC6C3.08	1-F03		GACTATGAAGCGCGGAGCCC	GTGCCGCCCCATTATTCGAT
SPAC57A10.09c	1-F04		TAGAACCCGCGCAGGCAAAG	AAGGATTCAGCGCAGATGCA
SPAC25H1.02	1-F05		AAACGTACCTGCCGCCCACG	TAGAGCTGATTTGCGGCGGC
SPAC1527.01	1-F06		AATTCCGTTCGGCGCTCTGC	AGGAACGGAGCGATGGGGCT
SPAC17G6.02c	1-F07		AGGGAGAAATTGCCCGGTTT	AACGGCGACGGTGATTGCTG
SPAC1782.01	1-F08		GAAAGTGTGCACGCCCGGGA	GGGATACCAAAGGCCGGCTC
SPAC16A10.04	1-F09			ATATGGGGCTACGCCGACGG
SPAC1565.07c	1-F10		TAATTCATCGCCCCGGTTGC
SPAC14C4.11	1-F11		CGCCGTGGAATTGGACATGG	CCTGCAAGGGGGCTGAATCA
SPAC105.02c	1-F12		CGCCGGTTCGCTAGGAGGTT	CGGGCGATGGGAGGAGAGAC
SPAC1006.06	1-G01		GTCATACTCGCCACCGCCCG	CGACGGACATGCGGGTGAAT
SPCC63.04	1-G02		TTTATTGGCACAGCGCCGGT	AGCATGTGGCCCGTAGACCC
SPBC16D10.05	1-G03		AGCCTTGTGGGATCGCCTTG
SPBC32H8.13c	1-G04		TCTTCCGCCCACAGCTTTGC	TCCCCCGTGACCGAATTCAA
SPAC19G12.06c	1-G05		TCGCCTTCGGTTGTCCCCAG	ACTGGGCTCGATGGGCTGCT
SPCC622.08c	1-G06		CCCTCGTCGATAACCCTCGG	ACCGGGGCGAAAGAACATGG
SPAC1834.03c	1-G07		CCTCATGACTAGCCCCCCGC	TGATCACCGGACGCACCCTG
SPBC8D2.04	1-G08	C
SPAC1834.04	1-G09	C;W	AATCCGAGACCCCATGTGCG
SPBC32H8.03	1-G10	C;W	CCTCAACCGACTCCCCGAAT	CACGTGACAAGGCCCCAGCT
SPCC736.08	1-G11	C;W	AAAAACGGGGCAGTGTGTTT	GCCGCGTAAACATCATGGGG
SPBC902.02c	1-G12	C;W	CCGATGGAGCGCGCAGAGTC	CCCAAGGGCCGTAGATCCCA
SPAC30.03c	1-H01	C;W	ACCGCCCGCCCCTTTAAATG	ATCGTCAGCAAAAACAGGGC
SPCC1753.03c	1-H04	W	ACCCCCGACCGGCTTAACCA	CAAACCCTTTCATTGGGCGC
SPAC25G10.04c	1-H05	C
SPAC8E11.03c	1-H06	C;W	GCTGGGGAAGGGATTGGCAT	CCGCGTTTCGATTACCAGCA
SPCC330.02	1-H07	C;W	GGGGGGGTCGTCATTTCGGT	CTCAGAGACGGGCCCAATCC
SPBC3D6.10	1-H08	C
SPBC23G7.11	1-H09	C;W	TCCTATCCCCGCCCCAATCC	GGCAAGGGAGACGGCAGAGG
SPAP14E8.04	1-H10	C;W	TCTTACCGTGGGGCTTTGCG	CCCACACGCCCAAGAACGGA
SPACUNK4.08	1-H11	C;W	CGTGCTGTTCCCGTTGCTTC	CAAGGGAAGCGAAGCGACCA
SPAC607.06c	2-A01	C;W	AGACCGAGGACGGGGTGAAA	TTTCAGGAGGCGGGGCGAGG
SPAC589.10c	2-A03	C;W	ACAACCAGTCCCTCGCCTGC	GGGAGCGACAAACACGCACG
SPAC167.07c	2-A04	C;W	CTGAGACGGGAGGAGCGGAG	CTGCTCCTTGCGTCTTTGCG
SPAC4F10.02	2-A05	W	CCTGAGCCCTTGAGCCCCCT	TCGCAAAGCCATCACCGACC
SPAC3H1.05	2-A06	C	ATCTCCCTGAACGCCCTCCC	GGTCGTAAGGGGGTTTGGGG
SPAC26A3.16	2-A07	C
SPAC24C9.08	2-A08	C;W	CGGTCGGGATGTCTGTGTCG	ATCGTGGCTGGGGGGTTACA
SPAC23G3.12c	2-A09	M	TCGGGGGAGGACGGTGAATA	TAGTCCCCCATTCCCCTCCC
SPAC23G3.08c	2-A10	C
SPAC1F3.10c	2-A11	C
SPAC1805.15c	2-A12	C;W	CCCGCCTTGCCTCTCCTCCT	TGGGGGGGTGGGTTCAAGTG
SPAC17A5.04c	2-B01	M	GCCAAGCGAAAAATGCCCAC	GACAGGGTCTCGGGCAAGCA
SPAC1782.06c	2-B02	C
SPAC13A11.05	2-B03	C;W	GCAACAAGGAGACGGGGCAG	AGGGAGGGGTTGGGGGTAAA
SPAC12B10.05	2-B04		CTCTTGGATTGGGCGGCAGT	GGCGGATTTACGGTGGCGGG
SPAC1006.01	2-B05
SPAC11G7.02	2-B06		GCCAGACCTTTCCCGACCCC	TAGGCGGAAAGTGCGGTTGG
SPAC4D7.03	2-B07		GCGGGACTGAGGCAAAAAGG	GCAGCGGAAACCCCAACCAA
SPCC338.16	2-B08		ACTAAGGGGCGGGAGAGGGA	CCATCCGCATCATTCCCTCT
SPBC365.06	2-B09		ACCGCCCAGTTCCCATCACT	AGCACACATCGCCCCCCCTG
SPAC4A8.04	2-B10	C
SPAC24H6.03	2-B11	C;W	ATGTAGAGGGGCGTGGAGCG	AAATCCAAGCCCCGCCTCCA
SPCC970.07c	2-B12
SPCC965.10	2-C01
SPCC777.02	2-C02		GCGAGAAGAATAGCGGCGGG	CCCTGATGTTCCACCGTCCC
SPCC622.14	2-C03		GTTTTTAGGCGGGGAGGCGG	GGAGGTCAGGGTTCGGCGGG
SPBC609.03	2-C04		CTCATCCCAACATTCGCCCG	GGGGATGCAGCGCTTGTGTG
SPBC3F6.05	2-C05	C
SPBC29A10.02	2-C06	M	GGCTTGACGCTTCCCACGAG	TCGCTGGCTGCATCCTTCCT
SPAC6F6.03c	2-C07
SPAC23C4.08	2-C08		GGTGAACCCGGCCTACGTGC	AGGGGGTCGGAGGCGAATAA
SPAC222.05c	2-C09		CAACGTCGAGGTGGCGGTCA	GGGGACGTCGGGCTCATACG
SPAC20H4.02	2-C10
SPBC25B2.04c	2-C11		GAGCTATGCCCGTGTCGCCT	TCTTTTCCCGCCATGGACCG
SPAC2F7.09c	2-C12	M	CGTTTTGGCCCGCATGACAG	TAGAGGGGAGGCATGCGGTG
SPAC20H4.11c	2-D01		CAATGGGGTTTGCGGGAGCC	GTGTGTGATGCAGGGCTGGG
SPAC1B3.04c	2-D02		AGGATGAGCGACGGGGGTGG	TTTGCCCACTCCGGATCGTC
SPBC530.01	2-D03		TCATTTCTGGTCCTGGGGGC	AATGGAGTGCGGTTTGGCCT
SPBC4B4.04	2-D04		ACTGGGAAAGGGTCTGCGGG	GCTTTCCCGCAGACACCCGA
SPBC17F3.01c	2-D05		CCGGGGGGTTAAACGAGGAC	AACCCCCGCGTGCTAGGATA
SPAC630.05	2-D06		GCTCGACACACGGGGCCTTC	GAAAGGCGGACATCAAGCGG
SPAC26F1.09	2-D07			AACGGCAAGGGGGTCTGATG
SPAC1952.17c	2-D08	M	CACTTGCGCCCTTGGACACC	TTGTGCGCCAGGTAAGACGT
SPAC11E3.11c	2-D09		CTGGGGTATAGGGGGCGTGC	TCGTATGTCCTTGCCCACCG
SPAC824.02	2-D10		CGCAAACGTAGGCGGGATGT	CGCAAACGGCGAGGGGTCTA
SPAC8C9.11	2-D11		ATTGCTGGCGCCCTACTCGT	ACCAGGGTGGCAGCTCGTTT
SPACUNK4.11c	2-D12		TTCCCCCTCTCGCCGCTCAT	TGCCCTCCGGTAGCTGTCCC
SPAPB1A10.12c	2-E01	M	AAATGCCAGCGGGGAGGTCC	ACCCGGTCATGGCTCGTCCC
SPAPB2B4.04c	2-E02		GTCCATCTCGACATCGCCGG	GATCGGCGCGGTCGTAAGCA
SPBC11G11.01	2-E03		GGGGACGGGCCTTGGACAAC	GCCGCGCACTCACACAACCA
SPBC1215.01	2-E04		GCAAGCAGCCCACGTCCGAT	CCCGGGCCTACGCCTTTACT
SPBC13G1.08c	2-E05			CTGCTGGAATGCCGGGTCTT
SPBC16A3.08c	2-E06			TTTTGCGTAATCCCAGGGCC
SPBC16E9.14c	2-E07		CAACGTCGCGAAATGGCCAG	GAGGGTGGTCGAGGAGTGCG
SPBC16H5.04	2-E08	M	AACTGCGGGCGAAGGGGTAA	CCACGACCCCCAAATCATCG
SPBC16H5.08c	2-E09		GTTCCGGCAGTCGGTCCCTA	ACCGTCTCCCGTGGGTCATT
SPBC1703.06	2-E10		CGCCGTTTGCGGAATTTTTG	CTAGGGCGGACAGCAAGGCT
SPBC1734.07c	2-E11		TTCGCCTCACAGCCCCCAAA	TTGTGGTGATAGGCGGCTCG
SPBC17G9.12c	2-E12		GCTGAATTGCGTGCCGAGAC	CGTAGATTGTGCGCCCCGTA
SPBC1861.03	2-F01		ATGGAGCGTGGCAGGGTGAT	CGGACGTGGCATGAGGTGGT
SPBC1861.05	2-F02		TCCCCACTACGGCGCATTCT	CTGCGGGGGAATGAGCGTCT
SPBC19F8.02	2-F03	M	GCCATGTCGCGTTTGTTGCC	TGTGGGACGGAACAAGCAGG
SPBC19F8.04c	2-F04			TCGGGTCTGTGCTGGGAAAT
SPBC215.07c	2-F05		ACAGCAGCCGCAAGCAGCAC	ATCTCGTGGGGGCGCTCCTC
SPBC21B10.13c	2-F06		TCAACGGGGATGACCTGGGA	ATCGTTTACGCTACGCGCCG
SPBC21C3.09c	2-F07		TGGTACGGTTTGCGCGAGGA	ACCCCTGGCTCCTGTGCAAC
SPBC25H2.08c	2-F08		CCGGCACCCTTGCATTACCT	AAAAGGCCCGTCCGACACGC
SPBC25H2.16c	2-F09		ATGCTGCCGGCTCGTACTGC	TGTGACGTTTTGGCGGACGA
SPBC28F2.08c	2-F10		GTTTTTCCCGGTCGACGCTG	GTATTCGCCACCCCACCGCT
SPBC29A3.13	2-F11		CCTGGGTCCGTCTGCGTTCA	TGGACGAGTTATTGGCCCCC
SPBC30B4.02c	2-F12		CACCACCAGACCCAAACGGC	GTTATAGGGGCTGCGCGGTC
SPBC30B4.06c	2-G01		AGGCCGCGGTACCCAATCTA	CAACCCCCTTTTCCGCCATT
SPBC30D10.14	2-G02	C	CGCACAAAAAGCCGCGGAAA	TAGGCAGCACACCGAGACGC
SPBC365.01	2-G03		GACTGACCGACGATGGGCCC	ACTTACTCCCCCCGCTGGCG
SPBC409.19c	2-G04	C
SPBC4F6.12	2-G05		GTCTGGCCCGCGTTGACATC
SPBC577.03c	2-G06		GTATTTGCGGTTGCGGCCAG	TGTGAGACCGCGCAGACGTG
SPBC713.03	2-G07		TTGGGGAGGGATCGATGGTG	GCCCCACCTAACCCATTGCA
SPBC216.01c	2-G08	M	ACCTTGGGAGGGGGGGGACT	GAAGGTCAAAACCGGCGGGA
SPBC839.07	2-G09		CCGTGGCCCTTTCTTCCGTT	CCGTGTGGGTTGATGCGCTA
SPBC8D2.02c	2-G10		GTACTTCCCCTCATCGCCCG	GTCGGGAGGGGCTGCTATCA
SPBP16F5.08c	2-G11		ACACCTACCACCCCCTCGGG	TAAAGGGTTCTCGCCACCGG
SPBP19A11.02c	2-G12		TTCCAGGACCAGCCACTCGC	CCACTTTAACCGCGCAGCAA
SPBP35G2.11c	2-H01		ACGACCGCCAAGTTACCCGC	CGGGACGAGCAGGGCAGAAG
SPBPB2B2.05	2-H04	C	TTAAATGCCGCGCACGTGAG	ATGTGATGGGGCGGCTTCTC
SPBPB2B2.11	2-H05		GGAATCAAAGCAGCCGGCCA	AAGCTCGCGCCCCACAAGGA
SPBPB2B2.12c	2-H06		TCGACACCAGGCCACGCTAA	GGGACGCTGGCAATTGGTGG
SPCC1020.07	2-H07		GCCTGGTGCCGCCTTGACAA	GGCCCGGCATTCACCACTAA
SPCC1235.05c	2-H08	M	CCCGGGACGCTACGCATAAT	AGTGAATCCAGTCGGCCGCA
SPCC1322.14c	2-H09		CCGTGGGCGTCCTTTTGGGT	GTCTGGTGGTTTCTGGCCCG
SPCC1442.14c	2-H10		AACTGGGCGCGCTGATGGTC	GCTATACCACACGCGCGGAG
SPBC1198.07c	2-H11		TGAGGGAACCGAAAGCAGCA	GATGCTGGGTGGGGTGCCTT
SPAC23G3.05c	3-A01		CGGGAGAGGAGGGGTTTGGG	AACCCAACCAATCCGACCCA
SPAC2F7.03c	3-A02		CGACGGTAGAGAGAGGCGGG	GCGACCCGAAGACGAAGAGG
SPAC8F11.03	3-A04		TTGCTCGGGGGTGTGGTCTT	TGTCTTTGCCCGCTGTCCGT
SPAC1142.03c	3-A05	M		CTGAAAGGGGTAGAGCGGCG
SPCC1919.01	3-A06		CTGGTGGTGAGTGGGCGAGG
SPCC1223.12c	3-A07		GGGTGGCATAAGGGGTTCGG	GGGTGGGGGAGGCAGTTGTA
SPAC22H10.09	3-A08		TCTGGGGAAACGGGATGCGT	CGGGGTTTGTAGGGCGGCTT
SPBC21C3.18	3-A09		CAGTCGACCAGGAAAGCCCC	GGCCGAATGGGGAGAGCTTT
SPCC1919.03c	3-A10
SPCC162.10	3-A11		CACCACCGGCAAAATAGGCT	GGACGGGCGTGGATATGGGA
SPCC126.06	3-A12		CGACGGAAGCCTAGCAGCCA	TGAGCGGAGATCAGCAACCG
SPBP23A10.10	3-B01		CTGTGAAAACGCGAGAGCGG	CGGGTGTGTGGAGTGGTCCG
SPBC8D2.19	3-B02		GGCCGGATCGCATAGAGGTG	GAGCTGAACAAAACGCGGCG
SPBC725.06c	3-B03		GTTCAAGTGCCGCGTGGGTT	ACGGGTCAGGGCGGTGCTAA
SPBC557.04	3-B04		CTCCTAGCTGCTCCGTCGCC	GGCGTTGGCGATCCTTATGG
SPBC543.02c	3-B05		CTACACGGAGTGGCGGCATG	AACGTCCGAATCCGCCCAGC
SPBC32C12.03c	3-B06		ACTCCCGGCTCGAACCCTCA	TTGACTTGGGTGGGGAAGGC
SPBC18H10.15	3-B07		CGTAATGCTCCGGGCCCAGT	CGGCGGCAGTGCTTTGGAGT
SPAC4G8.05	3-B08		CGCGGTAGCCGATTGGTTGC	CATGGGTTTCGGGGGCCTAC
SPAC3C7.06c	3-B09		TCCGTCGTTTGCGTCCAGTC
SPAC2F3.15	3-B10		TACCCCGAGCTACCCCCGTG	CCGAGTCCCAGCGTCCTTGA
SPAC22G7.08	3-B11		TGGCCTTTGACCTTGGGCGT	TTTTGGACCTGGCTTGCACG
SPAC22E12.14c	3-B12		GGCCCTTTGTCAGTTCGGGT	GCCAACCGGGCGCCTAGTAC
SPAC20G4.03c	3-C01		GTCCGCCCGTCGCATAATTT	GCCGTCTGCCCGATCAATGC
SPAC12B10.14c	3-C02		CGACGACGCCCTCCCCAACT	CGGTCCCCCCATCCCAGGTA
SPBC4F6.06	3-C03		CCCTAGCGCGATTAGCCCCG	GCCCGTCTTGCCTAGCCAGT
SPAC1D4.06c	3-C04		ACTCATGCAATCCTCGGCCC	CCCCGACGGCAAGTTGATGT
SPAC16E8.09	3-C05	C
SPBC32H8.11	3-C06	M	GCATTGCTCCGTGTGCGATT	CCCGCGGAAAGGAACCAATG
SPAC11E3.01c	3-C07		CCCGCGCACACAGCACAGAC	ACCCCCCCAATGCCGAGAGA
SPAC513.03	3-C08		GAGAGCAACAATGCGACCGC	TACGGCGGGCATGTCAGAGG
SPAC222.15	3-C09	M	GATGTCGGGAGCGTTGCAGA	GGCAAACCCGCCTACCGAGC
SPBC428.08c	3-C10		TGATGAGGTGGGGCCTTGGG	ACCAAACGCCAATCCAACGC
SPBC13G1.10c	3-C11		AATTCGCGTTCGGGCCTTTC	CATTTGATTGCCGCAGGGGG
SPAC1805.05	3-C12	C
SPCC965.13	3-D01	M	GGTAAGGCGAAAGGGGAGGG	GGCACCTCCCTCACGCACTT
SPBC947.06c	3-D02	M	CACACAACCCTTCCCTCGCC	CGCCGTTGGCTTAGTTCGTG
SPBC18H10.16	3-D03		AGGCGAAAGGGCGTAGGACA	AGCCGCAAGCCGAAAAAAAA
SPBC31A8.01c	3-D04		CCAGCGTCCGGGAATCAAAA	CGTTACGAAGCAGAGCCAGG
SPBC1711.14	3-D05		GGATGGGTCCGAATGGTGGT	CAAACCCACGCCATGGCTGA
SPCC1223.01	3-D06
SPCC18.03	3-D07	C
SPBC530.05	3-D08		CGCCTTTCCGCCTTTGCTCT	TGGGCGAGTGTTGGCGTTTT
SPBC3B9.05	3-D09	M	GCGCGGCGAAGATCTACGAC	CGGGGCCAAACAACACCGAG
SPBC32F12.07c	3-D10		GCAAGCATCACAAGCACCGC	ACCAAGGAACATCGGCGCAT
SPBC31F10.09c	3-D11	C
SPBC30B4.04c	3-D12		GTTCCTGCCGTAGCACCCCA	GACCGCCCCCGACGTAGCTA
SPBC2D10.17	3-E01		GCCCGGTCGCACTAAGGTGA	ATACGCGAAGCCCAACAGGC
SPBC2A9.04c	3-E02		CCTGGGCGCTGGTAACGGTG	GCGCATATGTGCCCGACGTG
SPBC25B2.03	3-E03		CGTGTGGGCCTGCGAGAATA	GAGCGCCGGATCGTTTGACG
SPBC21D10.09c	3-E04		GCGTCAAGCCGCGAGGAGTT	GGAGCAAGTATGGCCGGGAG
SPBC19G7.04	3-E05		CGGCGTGCTGGGATGAGTGA	GTGAACGGCCCCTGGTCTTG
SPBC1861.07	3-E06		TTGACGGTTTGGATGGAGCG	TGCGCCCACATGCAGCTTCT
SPBC17D11.04c	3-E07		GTGCAGGGAAAATTGGCCGT	CAAGAGTGGCTGGCCGCGTT
SPBC17D11.02c	3-E08		ACGCGCGGCTTTCGAGACCT	GGCCAACCAACCCAAAACGT
SPBC1718.02	3-E09		CTGAATGGATCCGTGGCGGG	GGAAGGCAGGTTATCGGTGG
SPBC1709.14	3-E10		AAGCTTCCATAACCCGGGGC	GTTGTTACCCAGCCGGCAGC
SPBC1709.11c	3-E11		GGTGCTGTTTCGGCGACGTT	ATTGCGAATGCACCCGTGTG
SPBC16G5.17	3-E12		GGCCGCCCACGGAAGTGAAT	GCCTGGCCGTCTGTCACCAC
SPBC16G5.16	3-F01		TCCCGGCCTCTGTCAACGAT	GTACTTTTCGTTCGGCCGCC
SPBC1683.13c	3-F02		TGCACGCGGTCCTTCCTGTT	CGGGCTTACTTAGGCAGCGG
SPBC15C4.06c	3-F03		CTTTGTCGCGGTCTCCCCAG	GGTGAGAACCCCAATTGGTT
SPBC14F5.10c	3-F04			ATCGCCGCCGACACATCATT
SPBC1271.05c	3-F05		TCCGGTGTGGTTATCGCCAA	GTGGCGCCAGGGAGACTAGC
SPAPB1A11.04c	3-F06		TATTGGGAGCATGCGCGAGG	TGGCCCTACATCTCAGCCCC
SPAC9G1.12	3-F07		GCCAGCACCTGCAACCGAAA	TCGTTATGGAGCGAGTGCGC
SPAC57A7.09	3-F08		CACGGCAGCAGCGAAGTTGA	ACGGTCCGCACCCAGCGTAG
SPAC4G8.13c	3-F09		ACGGGTCGCCGCTCTTGTAG	TGCGCGGAAGAGCGATTTGA
SPAC3H8.08c	3-F10		GTCATAACCGTGGCCCGACC	CTTCCTCCGCGATGCGTACG
SPAC3H1.12c	3-F11		TTATAGGACCGCGCCTGGCT	AACGATGTGGCCCGGGCATT
SPAC3C7.04	3-F12		CCTGGCTGCTGTGTCGGAAA	TCTCCATACGGGGGTCGTGC
SPAC3A12.03c	3-G01		GCGCCCGCGTACTATTCACG	TTAGACGACACGCCCCAATC
SPAC2H10.01	3-G02		TCCTCGTGCGTGTGTTCCGT	CGTTGATGCCCCGTTTCGCC
SPAC26F1.08c	3-G03		TGAAAGTTCCCGCGCATGCC	GATTGATCCGCCAAGAGGGC
SPAC24C9.14	3-G04		CCTCTGCCAATCCAATGCCC	CCGGCCCCGCTACGTAGAAT
SPAC23A1.07	3-G05		GGGATCGTGCTGGAGTGCAA	GGGAAATCCGCGGTCAAGCT
SPAC2F7.08c	3-G06		ACCCGACGCAACCAGCCATT	GTAAATGCCCCCAGCCCAGC
SPAC1F7.11c	3-G07		CGCAATTGTCGGAAGGCTCA	GCTTGATGTGTGGCGCAGGG
SPAC19B12.11c	3-G08		CGCTGTCCCCCTCGCTTCTT	CGACCTGGCCTTCCGCTAGC
SPAC19A8.10	3-G09		ATGCGCCTGTGACCGTGTAG	TCCATTTGAGAGCCACGCCA
SPAC18B11.10	3-G10		CGTAGCCCCGTAACATCGCG	TATTGCAGCAGACACGCGGG
SPAC16C9.06c	3-G11		TCGGCGCCAACTCCGTCTGT	GCGGGTTTTCACCTTCCCAT
SPAC1142.08	3-G12		GGCGACCCCTAGCGCAGATA	GGTAAGGAAGCGACGGGGCA
SPAC31A2.11c	3-H01		CCTGTTGCCCCTGCTCCCAT	AAGATCGACTCAGCCGCCGC
SPAC8C9.12c	3-H04		GGGGCACAGCAATGGGAGAA	CAATTGCATCTCCGCCCAGA
SPAC4G9.20c	3-H05		GGCTCTCCGCTGCGCGTCTA	CGCCGCTTCACCACCCAACT
SPAC4G8.08	3-H06		TCGGGGGGTTCTCGCAGTTG	ACAATATCCCTTCCGGCCCC
SPAC12B10.09	3-H07		CTGGGGGGTGTCCACGGAAT	AACAAAAAGCCAAGCGCCGA
SPBC3E7.05c	3-H08		CTGATTGGTCCCGCAGAGCC	CAATCGGCAATTTAGGCGCT
SPBC16A3.16	3-H09		CCGGGGCTTATCGGTCATTT	GCATATGCAACCTCGCCGCT
SPBC13E7.11	3-H10		GCAGCCAAAGCGGCCGATAA	CCGAATGGGTCCGGCAAGCT
SPBC119.06	3-H11		CCACACCGGTCCCATTTACC	GGAGGTGGGGCGGACACGTA
SPAC9.12c	4-A01	C
SPAC869.02c	4-A02	M	CCCTTCTTTGGCCCGTCCTG	CGCGGCGCATAGAGATTTTG
SPAC4G8.11c	4-A03		CACCGCCGTGGGAGCCATAA	ACCCCGTACGACCCTTCATC
SPAC3A12.12	4-A05	M	ACCGGGATCACACGTAGGGG	CGCAACGCGCGCTCTCTATC
SPAC27D7.06	4-A06		CACCATCCAATGCTTGCCGG	CCCTTCAACCGGAGCCCTCT
SPAC56F8.06c	4-A07		AGGCTCTGAATCGCCGGGAC	GGGTACCTCCCACAGCTGCC
SPAC19A8.04	4-A08		GGGCTCCAAACTTCCGGGGA	GAATCCCAAGCCCTCCCGGT
SPAC1805.02c	4-A09		CCAAAATGCCGCCGACTGCT	CGCGAAACCGACCTGGGTAT
SPAC17A2.05	4-A10		ACTCAAAGAGGATGCGGCCG	AGTCAACGGGAGGGAAGCCG
SPAC1687.12c	4-A11		GCGAGCGTTGATTCCGATGA	ACTCCCGCGCGCATAAGTCG
SPAC56F8.04c	4-A12
SPBC215.05	4-B01		GGAAGCCGAACACGGGCACA	CAAAGCGTGGGTTGGTCCTG
SPAC23E2.03c	4-B02		GTGGGAGACAGGAGGTGGCT
SPAC1565.04c	4-B03		CTGCTCGGGGTGATGGGTTT	CCGTGAAAAATGATGCGGGG
SPAC31G5.09c	4-B04	M	CAAGAGGAGCAAGCGAGGCA	ATTGGTGGGGCGAAGGGCTA
SPAC11E3.09	4-B05	M	CAAACCACAACCGCCACGAA	CTTCCAGCCGCCCTCTACCT
SPCC4G3.08	4-B06		AGGTCGTCGGGCAGGTGGTG	CAGAATGGAGCAGGCGTTGG
SPBC106.10	4-B07		ACCCGTCGCTCCCCTTAGCC	CGCTTGGAGGGTTTGCTGGG
SPBC3E7.08c	4-B08		ACGTTCGTGCGGGGCTAGGA	TAGCGATGGTTCGGGCCAAA
SPAC1952.07	4-B09		CGCGCGAAAGACCGGACAAA	CAATAAGCGAAGCGGGAGCC
SPBC725.05c	4-B10		CCCGTGGAGGGGCGAGTACA	GTCGCAACTCATCGCTGGGT
SPCC31H12.05c	4-B11		TTTTTCGGGCGATCATGACA	TCGGTGGTCGCTTCTTCCCT
SPAC2G11.07c	4-B12		TAAGCCATGGACCCGGATCG	TCCGGGGACGACGAAAGAGC
SPCC1223.11	4-C01		CCGGGCTGAGCAAACAAACG	GGGAGAAGGCGGATGGGTCA
SPBC32H8.06	4-C02		TTACGAAGTTTGTGCGCGCG	GCCGTAGGCAGCACCCCCTC
SPAC57A7.08	4-C03		AAGCGCAGTCGGCAACACCA	ACCGGACGTGCACCAATGGG
SPBC17G9.05	4-C04		TCCCGCGTGTGGTGTTGTCT	AAAGCCACGCGGCACACGTA
SPBC1778.04	4-C05		GCCTGCTGTCCCGCACTTCG	AGAGCGTTTGCAGCCGGAAA
SPAC9E9.13	4-C06		CGGGCCTTGGGAGAACGAGG	CGCGCGAGAGCCGACTTTAG
SPCC23B6.03c	4-C07		ACGCGCCTCGACCATCCTAA	CATTCCCCAGCACCCTCGTT
SPAC29B12.03	4-C08		CGGAGCCGGTTGACGTTTCT	TCTCAATGCTAACGGCCCGG
SPBP4H10.16c	4-C09		AACTAAGGGGCGGCGGGTAG	TGCTCACCCCCTATCGCCTT
SPBC947.08c	4-C10		GTCAACACCCGAACCGCCCA	TAGTCAAGGCGGGAAAGCGG
SPBC1709.09	4-C11		GCGACCTCACCCCAGGAAAC	CTATGTTGGGGGAGGGGGGT
SPBC12D12.06	4-C12		GGAGGCGGGTATTCGGAGAA	CTCCCACACCCGCACCGATT
SPAC6G9.10c	4-D01		ATAAGACGCCCCGAAACCGA
SPAC2C4.07c	4-D02		TCGGGCTTCTGGGTGGAATG	GGAAAGCAAGAGCCAACGCC
SPAC14C4.05c	4-D03		GCCTGCTCAATGCCCTCGTC	AACCGCAACCCCGCACCTTA
SPCC24B10.13	4-D04		TCGCCAACCCACCGACAGAT	CCGCTGTCCCTATGCCCCCT
SPBC23E6.08	4-D05		TGTGGGGCTCGTTCGCTTCT	CGAAACTCCCCTGCCGCTCC
SPBC342.05	4-D06		CTCCAGGTCGTTGTTGCCCC	CTCACCCGCTCCCCTGCTTC
SPBC2F12.11c	4-D07		GACCGACCCATCGCCAAATC	CGTGGAACGAGCAAAATGCG
SPAC18G6.15	4-D08		GACCCAGCAAAATGAGCCCT	GTGCTTGGGCGGGTTTGCCT
SPAC19D5.03	4-D09		CCCTCGTTTCCTCCCATCCC	GATTTTGGCGGGGTCGTGGG
SPAC18G6.02c	4-D10		TTGGCTTCCCTCTGCCTCGT	TGCTCGTTGGGATGAGGGGT
SPCC23B6.05c	4-D11		GCGTTTTGCCCGACCCTGAC	ACGGTGCGGTCGGTAAAGGA
SPAC110.02	4-D12		GTCCTCTGCCCTCCATCGCC
SPBC36B7.03	4-E01		GCCCCCCGTGATTTCTCCAC	CCCGTCTCCTTCCGTCCCCT
SPBC1604.08c	4-E02		GCCCGCACCAACATACGCTC	CGGACGGATAAACTGGCGGG
SPAC4F8.11	4-E03			CGCTTGGTGGTTCCTGGGTT
SPAC15F9.02	4-E04		GTTGCGTGCGGATGTGTTCG
SPAP27G11.10c	4-E05
SPCC645.08c	4-E06		CAACGAGCACCCCAACCCTC	ACCCCTAAAGCCCCGCCAAT
SPCC550.14	4-E07	C
SPCC306.04c	4-E08		TGCGGGGAAACGCCAGGATA	TGCCACTTCCGTCCCGTCCT
SPBC902.04	4-E09		TCTTCTTGGGGGTCGTTCGT	AACGAGCAGCGGGAAAACCA
SPBC3B9.11c	4-E10		TGTGGGGAGGTTTGTCCGCT	TTGAGAACAGCCCCGCCCTA
SPBC3B8.06	4-E11		CATTGCCGTCCCTCCCGTAA	ATCGCCCCACGACCCACTTT
SPBC106.12c	4-E12		TGACCCCTCGTCGCTCCAGA	ACTCGCCCCTCCCTCAGCCA
SPAC6G9.14	4-F01		TCGGGGTGCGTGAGGCTTTG	TCTGAAGGTCCAAGCCCCGT
SPAC57A7.13	4-F02		ACCCCCACCCAGGAAACGCT	CAGGCAGAAGGCGGGGTCAG
SPAC4G8.03c	4-F03		TGGGGGACGAGTAGGGGGTG	CCTCCCCAACACCTCCCGTT
SPAC3H8.09c	4-F04	M	CCGTCCTACTCCCGTCGCCA	CTCGCTCTGCCTGCCTTTCC
SPAC328.05	4-F05		CGGGGCTTTTGCGTCCTTAA	GGGTCAGCAGTCGTTTCCGC
SPAC17H9.04c	4-F06		TAGGGTGAGGGCGCATCCGA
SPAC1610.03c	4-F07		CCATTGGGGGGTCGTCGTCC	TGCATAGAAGCTGCCGCGAC
SPAC1527.03	4-F08		GGGCCGCGAGTAAAGCAGTT	GAAGAGGTCGAATGGGGGCA
SPAC12G12.03	4-F09		GGTACTTCCGCCACGCCATC	TCCCGCGCCACTGTGTTCAA
SPBC18H10.04c	4-F10		CATCATTCATGGGGTTGCGG	CTTAACCCCAACCCCAGGGC
SPAC3G6.04	4-F11	M	CACGCAAACCACTCACGCGA	TATCCTTGTCGGGGCGGGTG
SPBC1D7.04	4-F12		CCTATCTTTGCGGGGGCGTC
SPAC27D7.03c	4-G01		ACCACTCCCGGCACAGCCCT
SPBC29A10.09c	4-G02	M	CGCCCGTGCCGCTTACAATA	GCGCTGCCTCTTGCAACTTG
SPBC14F5.07	4-G03		GCCACAGGGTCCAAACGCAC	GGAGTAAACCGCCGGAACGA
SPAC1B1.04c	4-G04		CTCAGCCAGTCCCTCACCGG
SPBC336.14c	4-G05		CCGATGTTCCTGCCCGTTCC	CGCACGCGCATATCCATCTG
SPBC839.17c	4-G06		GACAATTATCCGCGGTGCCG	AAAGTCATGGCAAGGCCCGC
SPBC1D7.01	4-G07		CGGGTTGCTTCGGGATCACG	GGCGGAAGTCAAGACAGGGC
SPBC16H5.05c	4-G08	M	GGAGCCATGTTCTGCGGACG	TCCTGTGCTAGCCCTCGGGA
SPAC57A10.03	4-G09		TCCGAGGAAGTGGGCTGCTG	AGATCCGAAATCACCGGCGC
SPAC227.10	4-G10		GGGGGTTGGCCACATGTCTT	ATCTATGCCGCTGTTGGGGT
SPAC227.05	4-G11		ACCCCCGCCTCCGCCATAAT	GCCCTGGAATGCTTCGTTCG
SPBC1347.02	4-G12		CCGGTGACCCCAGATTCGCA	GCATAAGCGGCCCAAGAACC
SPBC27B12.10c	4-H01		TTTCTGGGCAAGCGGGGTGT	TCGAAGAAGGGCGGAGGTCC
SPCC1450.06c	4-H04
SPAC4F10.20	4-H05		TCAACCGGCATCCACCTTGC	GTTTGACGGGGCGGTATGCT
SPCC162.01c	4-H06		CTGATGTTCACCCGCTGCCC
SPAC17G6.06	4-H07		GGTCGGCGGTAGGCGTGTCT	GCGGCACGAAACCCTTGAAA
SPAC17H9.14c	4-H08		GAGTGAGAGGAGCGGGACGG	GTTAGGTGCCGTTGGGTGGG
SPBC1709.04c	4-H09		GTTCGGTCCTCCCCCACTGC	CAAAGCGTGGTCGGGTCGGA
SPAC20H4.09	4-H10		CTTCACCCTTCGCACCGCTT	GCCCTGTCCTACGCCCAGTT
SPBC21B10.10	4-H11		CTGCTGCTGGGGGTTGGGTG	TGTCCCGTCCTTTCGGCGTT
SPBC9B6.07	5-A01		AGTTGCCCTCCTCTCGCTGC	AACGGGTGCTGGCTTCGGTG
SPBC83.05	5-A02	M	GGGGTAAGACAGGCGGGGTT	TGTCCCGCCTGTCTGCCCTT
SPAC1610.02c	5-A03		TTTGCGATGCGATGTCGGGA
SPBC4F6.04	5-A04		GAGTCTCTTTCCGCGGCCCC	ACATGCGCTTTCTTCCCGGG
SPCC1322.11	5-A06
SPAC23H4.10c	5-A07		TTTCCTCCCTCGCTCCGTGT	GGAAAGTTAGCGCGCCATGG
SPCC1223.02	5-A08		TTCCCCAACCCCATGACGTG	CCAGCCCTAACAAGCCCCGC
SPBC26H8.01	5-A09		TTCAACCGACCCCTGCAGCT	TCGCATGGCTAGGGTTGGGT
SPCC965.14c	5-A10		GCGGGAGGCGGGTTAATGTT	GATCCGACGCCCTTCCTTGC
SPCC18B5.05c	5-A11		CCAATCCAACCGGCCGTAGT	GTTGTCGTGGGGTCTGCCGG
SPCC16C4.06c	5-A12			GCGCCAGAACACCCACACCT
SPCC1672.03c	5-B01	M	GCGGCATTGGACGAGGGCTA	GCGGGCGTACCTGTTGTCTT
SPBC11C11.10	5-B02		GACGGTACAGGGGTAGGTTT	TTCTCGCGCCCTCCCTTAAG
SPAC29B12.14c	5-B03		CTGGCCGGGTTGGTGAAAGT	ACGTGGGCGATAGAACCTTA
SPAC22E12.03c	5-B04			CGCGCTCCCCCTACTCGTCC
SPAC17C9.08	5-B05		CCCCGTTCACCGCACTCATC	ACGAAAGGGAACGCGAGTGG
SPAC1782.08c	5-B06			AGCTCCCGGTCCCCTCATCC
SPAC1002.17c	5-B07		GGGGCGGAAGGGGGAAGTCC	CGGGGAGGCAGGGTCTAGGT
SPAC806.07	5-B08		GAGGGTAGCGTTCGGCGGGT
SPAC17A5.14	5-B09			TCCCCGTTGTCGTCCTTTAA
SPCC4G3.02	5-B10		CATTCCCGCAAACGCAGCCT	GCAGGGCGGTGTGATGGATA
SPBC409.07c	5-B11		ATACTCCCCGAAACCGCCCA	TACCCATCCAAAGGAACCGC
SPAC1296.01c	5-B12		GGTGTTGGGTCGGTTTTCGG	TTCCATTGGCGTACCCTCCG
SPBC32H8.08c	5-C01	M	TTGCCGCGGCTGTTTTTGCT	GTGGAGCCGTGTGCAACGTT
SPCC1795.03	5-C02	C	TGCCACTCTACCCCGGACTT	CCCTCCGGTATCACCAACGT
SPAC1002.07c	5-C03		AGGGGCCCACGGCTAACGTT	GCCCGTCTCAAAGCGCACAC
SPBC713.11c	5-C04		CACTTGCGCGCGTTTGAGTT	GAGCTTACGGTGCGCCGGGT
SPBC16D10.08c	5-C05		GGCTCGCGGGCAACTGTTTT	TAGGCCTGCCCGTTTCTCCC
SPAC13G6.09	5-C06		TCGCTAGGTGGGGAACGTCC	TCCATTCCAATCCATCGCCA
SPBC16A3.01	5-C07		GTTGCACACGCCGAGAGCTC	ACGCCGGCGCTAACTCCAAA
SPAC1F12.02c	5-C08		CCGGCCTAAATGCCTCCTGC	TTCACAGCGGGGCCACATCT
SPAC16A10.05c	5-C09		ACACGTTCGGAGGGATGCGG
SPAC664.15	5-C10		ATACGTTCGGAGGGATGCGG
SPAC343.04c	5-C11		CGCGGCGCCTTACATGAGAA	TTAGCGGGTGGGCCGATGTT
SPAC29E6.01	5-C12		TGAGCGCCAACATGCAGGAA	TGCGAGGGACTAGGGGCCGT
SPAC23H3.05c	5-D01		GGATACCAACCTGCGGGCAC	CCTTCCGCCGACCCGTATAA
SPBC1773.02c	5-D02		CGGATAATGACGGGGCTGGA	CGGCCGCGGTCATTACATTG
SPCC11E10.08	5-D03		CAGATCGCCGGTGACAAACG	AGAAGCTTATCCCCCCCCGC
SPBC800.03	5-D04		TATACCCCCCGATCTGGCCG	ATGCACTTCACGCGTTTCGG
SPCC1682.12c	5-D05		GCGCCGAAGAACCCCAGAGG	ATAGGGCTTGGGCATCGGGT
SPCC1442.07c	5-D06		GTCCAACGCCCCACACAAAA	GAGGAAGAACGGAACGCGGA
SPBP8B7.27	5-D07		CGGCCATCCAACCCCAAGAG	ACAAAAATCCCCCGCGTCTT
SPBP8B7.21	5-D08		AACGCGTGATGAGGGGCTGA	TTGGTGGAAAGGGCGCGTAG
SPBC887.04c	5-D09		TGCATGGCGAGTTGGTAGGC	AGCAACAACTCGCCCACCCA
SPBC3E7.10	5-D10		TATCCCCGCACGTCTCCAGC	GCCTTTCCCCAACACCCCTG
SPBC354.09c	5-D11			TTGTGGCAGAGCGATTGGGG
SPBC18H10.08c	5-D12		CCTACGCCTCCGGAACAACG	TCATTCTTGGTCCTCCCCGC
SPBC14C8.03	5-E01		CGGCAGGGTCAGGCAGTAGC	TGCAGACAGCGAAAACCCCC
SPBC21H7.07c	5-E02		TGTGGTGTGTCTCGAGGCGC	CAGAAAGCAGGACCCCCCAG
SPAC343.16	5-E03		AAGCGGTGAATCGGTGGCCA	GACGCGCGAGGTTGGTTTCA
SPAC227.18	5-E04		TGCCAAATTCCCCAGACCGG	ACCCAGCCCAGTTTCCGCAG
SPBC56F2.11	5-E05		TGACAAGAAACCGGCGCCAC	GCAGTAGGAGGGCGCCGGTT
SPAC23A1.03	5-E06		TGGGGTAATTGGGACGGGAC	GTCATGTCGGGCGGTGGCTC
SPAC17G8.02	5-E07		GGCTTGGTACGTCGCTGGGG	CATCTCGTTGCACCTCCCGC
SPCC162.11c	5-E08		CCTCTGCGCGCTTGTGCTCT	TTGTACGGTGGGAGGCGGAA
SPCC1020.09	5-E09		TGGGGGCTTAAGTGGCAGGA
SPBC800.11	5-E10		ACCGGCGCTGGGATTAAAGA	GGCGGAAAGGGGCACAAAGA
SPBC725.15	5-E11			ACTGTGAAGCGGACTGCGAT
SPBC1683.06c	5-E12		CCCCGTCAAATTCCCCTGCT	CGCAGGGTGGCTATTGGCGT
SPBC1683.02	5-F01		CGGGTAGTCGGCTTTGCTGC	GGCGAAAGATACCGAGGCGA
SPBC337.07c	5-F02		GTCCGCTCCGTAAATTCCCG	GCAAACACACACAGCGGCCT
SPBC1E8.02	5-F03		GGGCGGACTATGGGGGCAAT	TTTCCGCCAATCCCGCCTAA
SPBC19C2.04c	5-F04		AACGGAGTGTGGGGTGGAGG	CCAGCCCGCCATCAATTACC
SPBC1685.05	5-F05		TGCGCGTTTGGGATGCTAGG	TGGTCGCGGCCGGGTTTAAT
SPAC23D3.04c	5-F06		GAAATGTCAGCGGCCGGTTG	GTCACGCCCAAACGAATCCG
SPBC337.16	5-F07		GGACGTGGCGCATGAGAAGG	CGTTGCCGGATGATGAGGTG
SPAC12D12.09	5-F08		ATTTCCACCCCTCCGACCGT	GTCCACCCCCCCACCACGTT
SPCC1739.07	5-F09		CTTTCACACGCCCTCGGTCC	TGCCTATTGACTCCCGCCCC
SPAC4H3.06	5-F10		TGTGTGGCTGGGTTCTGGGG	CGGAGATGGGTATCGGGGCA
SPAC16E8.01	5-F11		GTGGGCACGCAATTAGCACG	TTGATGCGCGGACTGAGACG
SPAC21E11.03c	5-F12		CTGGGTATGCGGTGGCTTTT	CGGCGTTCATGCAAAGTGCG
SPBC1198.09	5-G01		CCCAGCCTTCCGCTCCTTGC	CTCCGCCAGAAACCCCTCCC
SPAC869.11	5-G02		AGGCGGGCAGCAGGGGAGTT
SPCC1739.01	5-G03		GAAGGCAACGGGAGGGCACA
SPAPB2B4.02	5-G04		CCCTAAAATCCCGAACCCGC	CTCCCCTCACAGCAACCCGA
SPAC15E1.09	5-G05		CGATAGACAGGGCGGCGGAA	GGGTGGTTGTCTTCGCCGTT
SPBP35G2.09	5-G06		CTTAGCCCTCGCCCCGTCAT	GTTTGACGGGGCAGTATGCT
SPBC18H10.07	5-G07		GTCGGGAGCAGAGTCTTTGG	GGGGGTTTCGGATTGTGCGT
SPAC8C9.05	5-G08		CGCCAAAGCACCTCAAAGCC	TCCAGCCGTCGTAAAGCCAT
SPBC8D2.10c	5-G09		TTTTTGGCGAGTTCGTGAGC	TGCCTGCCGTCCATCACTTC
SPAC1093.01	5-G10		CGCCAGCCCTATTCCGTTCG	ACACTTTGGGGCCGGAGCTA
SPAC1142.01	5-G11		TACCCTCAAGTCCCAGCCGC	ATGAAGGTTAGCGCGTGCCC
SPAC1142.02c	5-G12		GGGGAAAGACGGGCAGGAAC	GCGCCCCGTCAAGCTCAGAA
SPAC11E3.10	5-H01		GCCCACACCAACGATAGCCC	TTGGACCTAGCCCCGCCTCT
SPAC11E3.12	5-H04		TGCAACAATACCGCCAGCCA
SPBC1348.01	5-H05			CGCCGTCGCCATCTCTCCAT
SPAC13G7.03	5-H06		TATAATCGATGCCCGCCCCC	TATCACCGACAGCCCCGCAA
SPAC13G7.07	5-H07	M	CCCGTTCCCTCCACCTGCAT	CACGCGGGCACAAAGTTACG
SPAC13G7.11	5-H08		TCGCCCTGCCCTCACCCTTA	CGAATAGGGTGGGCGGATCC
SPAC1486.01	5-H09		CGAGGATGCGGAGGCGTAGA	ACTATTGGGCTGGCGCGGAT
SPAC1486.04c	5-H10		ACGTTTTTGCGCGGACATCA	ATGTCTCGGCCGCGTCTCTG
SPAC1527.02	5-H11		CCCGCGTTCTTATCAGGCCA
SPAC1610.01	6-A01		GGAATTGTGCGGGGGAGACC	CTCGCGGTGGTTGGGCCTAT
SPAC1687.21	6-A02		CGAAACTACGCGACAGGGCC	ACCAGCCCCCGCATTTTTCA
SPAC1782.04	6-A03		CCACCCACGTCCTTTTGCCC	TCCCGCCCAAAACCGATAGC
SPAC1782.11	6-A04		CAAAAACCCCCATCCGTGCT
SPAC17A5.08	6-A05		GCGTTCAGCCCGGCCCACAT	TAGGGCGGAGTGTGGGGAGT
SPAC17C9.02c	6-A07		CGAACCACCCCCAAAAATGT	TCCCCCTGTTGGCCTTCTCG
SPAC18B11.09c	6-A08		ATCGGACGCCATATCACCCA	TCATAATTGCGCGTGCCTGG
SPAC18B11.08c	6-A09		CCACGGACAAAGGCCCCATC	CAAACAGCATGGCCGCAACG
SPAC1D4.01	6-A10		GAACGGAGGGCGCAAACAGT	AAAGGTGGGCCGGAAGGTCG
SPAC20G4.01	6-A11		GGGTTTATTGGGGTCGCGCG	TGACGCACCCCTTCCAAACG
SPAC222.16c	6-A12		GCCGCTGTTCGCACCTCTGT	CGGCCCATTGCTATCGTTCC
SPAC22F8.03c	6-B01		GCCAAACTGATCGGGGGATG	TAACGGCTCGGGGTCGGAAT
SPAC22H10.02	6-B02		CTCACCCCCGCCTTATCCCT	GTACAGTGGGAGGCGGGCGA
SPAC139.06	6-B03	M	TTAAAAATGGGCGCCGGACT	AGACGCTTTGCTGGGGGGAA
SPAC24B11.14	6-B04		CTTCCGCAATCCCCTCCTCA	GCTTACAATCACGGCGCGCT
SPAC29A4.17c	6-B05		GCAGGGACAAGGCGTATCGG	CTAAGCAAGGCGGCGGAAGG
SPAC29A4.14c	6-B06		ACCCCAGCCTCGAATAGCCA	TACCCTGCCCGCTCTGCCAT
SPAC29A4.09	6-B07		AGCAAGAACGCCGGCCTAGG	CCGACACCTACGCCAACGCA
SPAC2C4.09	6-B08		TGAGTCCGCAAGCCCCAAAG	GGCAGTTTTCTTTTTGGGGG
SPAC16C9.07	6-B09		CCGCCCTCACCCTATCGCAT	CAAACCGGGAACGAGGCAGT
SPAC31G5.14	6-B10		CGACCCACTTGCCCCCATCA	TCTGTGCGGTGTGCTTGGCG
SPAC31G5.15	6-B11		TTGTACCGAAGGCCCAGCGC	ACGTCAAGCAGGGGGGGGTT
SPAC31G5.17c	6-B12		GATGGCGAAAATGGGGGCGT	CCGTGTGTGTCCCTGTCCGC
SPAC1786.01c	6-C01		TAGTTTACCCGCGCGCCATT	TCACCCATCGTTTGCCGTCA
SPAC343.10	6-C02		GTTGGCGGGGGGGATATGTT	AATGGGTGCAGCGGTTTGGC
SPAC343.12	6-C03		GCCCCCTCTCGATAGCCGTT	TGGCGATCTTCCACTGGCGG
SPAC3A11.11c	6-C04		AGGAAACGGATGGCAGGCGC	AGGTCGATGGGGGGAATGGC
SPAC3A11.07	6-C05		CCCCAAGATGCACTCCCGAA
SPAC3A11.06	6-C06		CGTGGCGATGTGGGTCTTGG	AGTAGGAAGGAGACCGCGCG
SPAC3A11.03	6-C07		GGGGTGCGGAGGAAGGTTTT	GGTGGATGATGGGCGTGGGC
SPAC3A12.13c	6-C08		CGCAAACATGTCTCCCCCAT	TGGATGGGCCGCAGGATATT
SPAC3A12.17c	6-C09		CGCTCCCCGCCGAAATTTAC	TCACCCTCCCAACGACCCAA
SPAC3C7.01c	6-C10		ATTGTGGAAACCGGAGGCGT	TCGGGGGCATGGCTAGGAGG
SPAC3C7.02c	6-C11		ACGCGCGCCAAAATGCAAAC	CCTCGCATCCCTGCCCTTCT
SPAC3C7.09	6-C12		TGCTTAAGGGACGCGGGACT
SPAC3C7.13c	6-D01		AGCCCCTGCGCCAACTAATG	TCCTAGCCCCTCCAACACGT
SPAC3F10.05c	6-D02		CATTTTGTCGGCGGGAGCGT	CGCCCCACACAAAACCCAAT
SPAC3F10.09	6-D03		GAATCGTAGGAGGGCGGCAC	GCCTGCTCTTTCCCCTTCCG
SPAC3F10.13	6-D04			CCGCGTGGTTGGATCAGAAA
SPAC3F10.15c	6-D05			AGGGTTCCGATCGCGTTTGT
SPAC3G6.03c	6-D06		CGCAAGGGGTTATCCAGGGG	AATATTCCCAACGGCAGGCG
SPAC3G6.05	6-D07		TCAGCCAGTGCCCCGTTCTC	GCAAAACAACGTGGGCAGCA
SPAC3G6.07	6-D08		CATTTCTTCTTGGGCGCGCA
SPAC3G6.09c	6-D09		AGCTGCCAAACCCCGCCCCA	GCATCCCCAGCATACACGGC
SPAC3G6.13c	6-D10		TCGGGCATCGCTAAACGCTT	GGTGCGGGGGTGTATGTCGG
SPAC3G9.01	6-D11		CATCCTTGTCCGCTTCCCGT	CCCCACGCGAGAACAGGACA
SPAC3G9.15c	6-D12		AGTTGGGGGGTACCGTGGGC	TTTCGCGCGTGGGCTTCTAT
SPAC3H1.07	6-E01		GCAAATGGGGTGAGGTCCGG	CGGACGCGGTTCAGCACTTC
SPAC3H1.14	6-E02		TTCGTCGGGCGGTGATAAGG	GTTGCCTTATTGGTGCGCGG
SPAC3H5.04	6-E03	M	ATGAAGTTGGGGGGTGCGTG	CAGAGAAGGAACCCCCCACG
SPAC13A11.06	6-E04		GATTTGCGATGGCCGTGGCT	AACATGGCTCCTTCGTCCGC
SPAC3H8.04	6-E05		CAAGGGGTTTTCGAAGCGGT	GAAACTCTGAGGCCGGCGCT
SPAC17D4.04	6-E06		TTGGGGGATTGGCGCTTATG	CAAGCGAGTCAAGAGGCGGC
SPAC458.06	6-E07		AGAGCGACAAGAGGCCCCAA	AGGGTGTCATGAGGGGGTGC
SPAC25H1.09	6-E08		GTGGGATTGGCTTGCTGGGA	TTGGTGGTGGTGGCGAAGGA
SPAC4A8.02c	6-E09		TTGGACGGGAGAGCATCGGG	CGATCCCCGAAGACCCAGGC
SPAC4A8.09c	6-E10		TTCCGTCGCATGGGTATCCT	CACGGCGAGGGCATTTGAGT
SPAC4D7.02c	6-E11		GAACGCGCCTCCCATCCAAT	TGTGTTGCGGTTCGGTCGTT
SPAC4D7.07c	6-E12			TTGGGCGGGGATCGAACTAC
SPAC4D7.11	6-F01		CCCTCGCTTCGGCTCCATCC	CCGGCGCTTGGGAGTAGGGA
SPAC4F10.08	6-F02		TAGTCGGTGATGTAGCGGGT	CAGACCCTCCAGACCGCCAG
SPAC4F10.13c	6-F03		TGGTGTCTTCGTGGATGGCG
SPAC4F10.17	6-F04		CTGGCGCATGGAAACACCGA	CCTATTGTCCTCACCTGCCG
SPAC4F10.18	6-F05		TAGCGCATCCCGGGTTTTGG
SPAC4F10.19c	6-F06		GGTCGGTGGATGGGAGCTGT	CTGCGTTTTCGGCCCCTTCC
SPAC4F8.08	6-F07		GACTGAATGCCCGGAGCACC	CCAAACCGGCCGCAAGCTAG
SPAC4G8.15c	6-F08
SPAC4G8.06c	6-F09		TTGGGTGGCCTTGGTTTGGT	CGAGCAGACGAGGGAGGGTG
SPAC4G8.07c	6-F10		AAACCCACCCCCTCTGGAAT	TAGTCGTTTCTCGGGGGGGG
SPAC4G9.12	6-F11		CGGAAACGAGTAGGGCGGAA	GCTATGTAGGCGCGCGGTAT
SPAC4G9.13c	6-F12		GCGGGCTTTGTTTGGCTGGA	ACCTCCGGCGCCAACCTATT
SPAC4G9.16c	6-G01		CCTCGGCGCGTACACATCCT	GAGGCGATTTGTTCCGGAGG
SPAC4H3.01	6-G02		AAGAGTGAGTGCCGCGTGGA
SPAC4H3.02c	6-G03		GCCCTTGCAAAACGCCGATC	GGAGAGTGGAGGGGGGCTGG
SPAC4H3.03c	6-G04		ACCCGCCCGCCTACCAATTA	GCGACTTGGATGGGGCGTAC
SPAC4H3.05	6-G05		CGCCCACAAATACCCCTCGG	GCCGGGACACGACCTCAAAA
SPAC4H3.12c	6-G06		GGGTGTGGAAAGGTGGGGCG	TGCCTTGCGGGTGTTTTCTG
SPAC513.04	6-G07		GGCTGGGGGGGGAATGAATA	CCTTTCTGCCGCCGTTCCTT
SPAC513.07	6-G08		AAGTTGCAATGGACCGCGCC	TGAACGTCGAACAAGCGGCT
SPAC521.03	6-G09		GCCGGCCCTATTGGATTGTG	GCCGCCCCCATCATAAGCTG
SPAC56E4.07	6-G10	M	AACGCACTAAATCCGCCCGA	GGGGTGACGGTTGAGCTGCG
SPAC56F8.02	6-G11		GGGGCGGAACTCATCGAACA	CAGGCGCGGGGACGTTATAT
SPAC56F8.05c	6-G12		GTCTGGCGGTGGGGCTTAAA	TAGGGTTGTTCGCGTGGTGC
SPAC56F8.15	6-H01		TCAAGACCCCGAGCGCACCT	TGTGTCCCCTTGTACGCCCG
SPAC57A10.04	6-H04		GACGACCCGCAAACAAGGCC	CTCGCAGCACCAATAACGCC
SPAC57A10.08c	6-H05		GGGGGGGCCAGTGTGTGTAC	CCCTACTCGCCTATGCCGCC
SPAC57A7.07c	6-H06		TTCTTACGTGGGGGGGGCAG	GGACACGTGGCGCGAAACAG
SPAC167.06c	6-H07		TCCGCGCCCATGAACAACAC	ACGGGGCAGGTTTGGGGATA
SPAC5D6.09c	6-H08		CGTTCGATTTCTGGTGCCGC	CACGCTTGGGGGTTTCCGAT
SPAC5D6.07c	6-H09		CAGCCGGCAGCGATATTTGG	TGGGCTTTCACGGGGTTCTT
SPAC5H10.01	6-H10		ATTCGCCCTTTCCGCTGCTG	AGACCACCGGGACACCACCA
SPAC5H10.06c	6-H11		TTCTCGCCCGTCTCGTTTCG	AGTAGTCCCTGCCCGTCCGA
SPAC5H10.07	7-A01		TCGGGAGCAGCACGTGAAGT	CGGCCGAACCCTGCACAAGT
SPAC5H10.09c	7-A02		ACCCTGTCGCCCTCTATCCG	GCCGCGCGTCCCATACTTTA
SPAC5H10.10	7-A03		GTTAGGGGGTGGCGTGGAGA	AACACCCCGCAAATCCACGC
SPAC630.06c	7-A04		AGCCCACGTGAGAACCCCCA	CCTGGCTTGAATTCGGGCAC
SPAC637.13c	7-A05		CCCCCCTTCCCGCAAAAATT	CGGTGGGTGAAGGCGGGTAC
SPAC644.08	7-A06		TCTAAACGCCCGACCGCCAC
SPAC644.13c	7-A08		ACAGTGGCGCGAACAAGGGA
SPAC664.13	7-A09		TGACAGGGTGCGGAGTGGGT
SPAC25B8.19c	7-A10		TTAGGGGAACGCGCATGCTG	AGGAACCCGAAGCCCGCAAC
SPAC688.03c	7-A11		TCATAAAGGCGCAGGGACGA	GAAAAACGTACGCGCAGGCA
SPAC688.04c	7-A12		TATATGCAACCGCGCCCCCT	GCCCTCGCCGCTATAACGTC
SPAC688.12c	7-B01		CCGCTTTGCTGCTTGTTGCT	GGCCCCCGATGCATACACCA
SPAC694.04c	7-B02		GAGGGGAAACCGATGGACGC	GGAGTGGGGTGCGGATGTTC
SPAC694.06c	7-B03		ACAGGGGGGCGATCCAAGTG	CTCGCCTTCTCCCAACCGCC
SPAC6B12.09	7-B04		GCGCGCGGACATTCTAGGAG	AGCCACGCCCTCCGAAAAGA
SPAC6B12.12	7-B05		CGTCGCTTCCAGGGTGCCAA	TCCCGACCACACCTCTGCAC
SPAC6B12.16	7-B06		GCACAAGCACGCGGAAGATG	CGGCCGCTCCCTTACCAGTC
SPAC13G7.13c	7-B07		CAGCTTATTGCGCAGGGACG	GGGAAGTGAGCGGGACCTGG
SPAC6C3.02c	7-B08		TAAGCCACCGCAGCCCAAGG	AGGCTAGGGCACACGATGGG
SPAC6C3.03c	7-B09		AATTTGGAGAGCGCAGGGGA	TTTTTCATCAATCGGCCCCC
SPAC6C3.07	7-B10		GCCTCCCAGCCGATTTCCAC	AAAGTGCTCTACCGGGCGCT
SPAC6F12.03c	7-B11		GGGTATCGCGCAGGGCTTCT	CCATCCCGGGCCTAAAATCA
SPAC6F12.06	7-B12		GGCAGCTTTAAATTGGGCGG	TAAAGCCCCGCCCAAAGTGA
SPAC6F6.02c	7-C01		ACCCGAGCCAGCCCCAAAAT	ACACCAGTCCCGAACCACCC
SPAC6F6.11c	7-C02		GGCCCCCTGCGACATAATCA	TCCCGTCCGCCAGAAACACT
SPAC6F6.13c	7-C03		AATCTGCTCTTGCGCGCCTG	CCCCTGTGGCCCGTGATGAC
SPAC6G10.03c	7-C04		CGTTCTCCCCCGCCCTTAGT	TTGGATTCACCCTGCGCTCA
SPAC6G10.06	7-C05	M	ACGGAGTCGGGAAGGGTGAA	TATGGATTAGGCGCCCCGGA
SPAC6G9.01c	7-C06			GCGGTTCTGTTTTCGGCCAA
SPAC6G9.03c	7-C07		GATGGCCGGTCTTTTCCTTG	CGTGCGCGGTTGTAGGTGAC
SPAC6G9.04	7-C08		CTTGTTCCTGTGGTGGCGGC	CGGCACGTGGCTGGAGGTAA
SPAC732.02c	7-C09		TAACAGCCCACACGCCCAAG	CACACTTGGGACGACGACAG
SPAC750.01	7-C10		AGCGATGCATTGGGTTCCGA	CCCGGTTGTGGCCTTGTCGT
SPBPB2B2.17c	7-C11		TTGAGAAAGGCCGAGGGAGT
SPAC750.06c	7-C12
SPAC750.08c	7-D01
SPAC7D4.13c	7-D02		ACACCATTTCATCGCCCCCC	TCTTGGGTGCGTTTGCTGCT
SPAC7D4.08	7-D03	M	TGTTGCATCACGCTCTGGGG	GTGCACCCCAGACCCAAAGT
SPAC7D4.05	7-D04		AGAAACGGACACGAGCCCCA	TTGCGTAGCGTTGGGTGTGG
SPAC7D4.04	7-D05		TTTGGGTACTTTGCGGCCGA	TCCCACCCTCGTCCGTTTGC
SPAC821.09	7-D06		TCGGGGTGGGAATGGGGCTA	CTACGAGGAGAGGGGGGCCA
SPAC823.05c	7-D07		CCGGATCGATTGGCTTGGAA	GCACCCTCCCCCGCCACTAC
SPAC8C9.09c	7-D08		ACGCCCCGATTATGACACCG	CGGGGACGCGGTACAGTGGA
SPAC8C9.10c	7-D09		CACCTCAATCACGGCCGACC
SPAC26A3.17c	7-D10		CGGTCGTCCTCCCCCTTTCC	CGAGGCGATGGGGAAGGCTA
SPAC8E11.07c	7-D11		TCATCATAGGCGCGCTCGGG	CGAGACAGACGCGGCCAAGT
SPAC8E11.06	7-D12		GAACTACGCAACGCCGCAAC	GGGATGGGCGGAGTTTTCAA
SPAC8E11.01c	7-E01		TGCACCCCAACCACGACCAG
SPAC8F11.02c	7-E02		GTATTCCATGCGCCTGCCCC	TTGACGTACTGCCTTGCCGC
SPAC8F11.05c	7-E03		ACCCCCTATCCGCCATCCTT	AACGGCTCGGTCCCTCACTG
SPAC8F11.10c	7-E04		GGAGGCGGAGGACGGCATGT	GCTGCGCGCCTGGTTAATGC
SPAC9.02c	7-E05		GCAAATAGCAAAGCGCACCC	CCCGGGAGTAGCTTGGAGGC
SPAC9.11	7-E06		TCGAACCCCTCAAACACGCC	ACAAGGATTCGGGGGCAGCA
SPAC922.04	7-E07		TCCACGCTCCCTCTCATCGA	TAAGGGGCGGTTTGGGCATG
SPAC922.05c	7-E08		GCTGCTGCCGGTATAGTGAA	CCGTCATCGTTTCGCCCTGG
SPAC926.02	7-E09		AAATAGGGACGCGGTGGGCT	CCCCAGTTACACCGCGCTCA
SPAC926.05c	7-E10		TTCGGGCTGCATCTTTGTGG	CCCCAATACGCACCGACATT
SPBC1348.03	7-E11		GTCGTACGCGGGCTGGCTTG	ATGGGGGGGGACGGTTATAT
SPAC977.05c	7-E12		GAAATGACGAGACGGGGGGA	GCTTTGCTGCTGATTGGGCC
SPAC977.11	7-F01		CTACGGAAGGGCATGGCGGG	TGAGAACAACGGGAGCAGCG
SPAC977.14c	7-F02		GTGCAAGGTGGTTGTGGCGC	ACTTTGCGTGCGACTGGATC
SPAC977.16c	7-F03		ACCGACTCTCCGCCCATCCA	AATTTGCAGGGGCGGTGTTT
SPAC9E9.17c	7-F04	M	GTACTTGGGACCGGAGGGGC	AGGGCGGAAAATTGTGGTGG
SPAC9E9.03	7-F05		CGTTGGGGCGCGATGTCTAC	GGGGGGTTTGCCTATCCGTC
SPAC9E9.05	7-F06		AAAAAGCGACATGAGGCCGA	CCGAGTGCAGCAAAGGGCCT
SPAC9E9.09c	7-F07		CCGCTCCAAACAATGCCCAA	CCCCTACGTCCATGCGCAAT
SPAC9E9.11	7-F08			GTCGGTGAAGGAGGGCGGTA
SPAC9E9.14	7-F09		TTGGTCGCCTTGTTGCTCGC	CCGCCCGCTATCGACGTTCA
SPAC9G1.04	7-F10		CCCGGCGAAGCTCAACGAAT	CTTTGACGACTCCGGCCCTA
SPAC9G1.07	7-F11		TAACCAGGGGACGGACGCTT	AGGTGGGGGAGGGGATGAGT
SPAC9G1.08c	7-F12		TAAACCTCGGCTGCTCCCCT	TTTCATTAACCGCGCAACCG
SPAC767.01c	7-G01		TCGGCGGGAATACATAGGGG	GCTCGGTGTCATGTGTCGCG
SPAP14E8.02	7-G02		TACAGCGGGGTTGCCGGATC	TGACATGGTACTCGGTGGGG
SPAP27G11.02	7-G03		TTTTCTTGCTCAGGGCCGCT	GCACGCACTCACCTCCGAAA
SPAP27G11.11c	7-G04		GTCACTAGGCAAACCCCGCG	GGGGTGGGCCTGAGTTCTGA
SPAP27G11.12	7-G05		TACATGGCTTGCGCGGAAAG
SPAP27G11.14c	7-G06		GGCGAATGGGCAATTGGTTC	TCGCTTATTGCCCATCCCGG
SPAP27G11.15	7-G07		CGACGAACGAACTGGCACGG	CGGGTCTGAGGGGCGATAAG
SPAP7G5.03	7-G08		CAAAGCCCGGACCCCATGAT	GACGTTTGCGCGGATTACAT
SPAP8A3.02c	7-G09		GTGATGCAAGAAAGCGGGGG	CTGGCGTAGGGGTGGCTTGG
SPAP8A3.13c	7-G10		CGGGAGATCGGGGGTTTGTG	CTCCCCGATCCTGCTTCCCT
SPAC26F1.01	7-G11		TACTTAGCAGGCACGGCGGA	GCCGCGTCTCCCTCAGTCTT
SPAPJ691.02	7-G12		ATCTCCCCCCACTCCAGGCA	TGGACCGGCCTGGAGCTGAT
SPAPJ691.03	7-H01	M	GTATGAGTGTGGCAGCGCGG	CATGTTTCCTCCCCCCGCGT
SPAPJ695.01c	7-H04		TACCACCCCGGCAAGCTTCT	CCAAATGTAAGGCACCCGCA
SPAC6F6.17	7-H05		AACCGCTCATTGCCTCCCGA	TTGTGGTCGGGAATGGGGGT
SPAPYUG7.03c	7-H06		AAACACGCCCCGCCAGGAAG	CAATTCCCCAACGCAAGCCT
SPAPYUG7.06	7-H07		GTTGCCTGCTTCGGGTGTCG	TGGACAGGGGTGCGGTTGAC
SPBC106.03	7-H08		GTGGGGGGTCTGTTGAGCAT	AGACAGAGACACGCGCGACG
SPBC106.11c	7-H09		TAGGTGGGGCAGCAGTTCCG	GATTCCTCCCTCCGCTCGTG
SPBC1105.02c	7-H10		GCCCTGCCGTTGACCTTTCG	CGGGGGGCATATTGTTGAGG
SPBC1105.04c	7-H11		ATCATCCATCAACGGGCGCG
SPBC1105.09	8-A01	M	CTCTCCGCGTCTCATGGCCC	CGCCTCCTCTAAAGCCCCCC
SPBC1105.13c	8-A02		CCCCACGGAGTCAACCAGCA	CGTCTTCGGTATTGGGCGGC
SPBC115.03	8-A03		TGTCATTCGTCTCCGCCCAA	GTTGGTGGTGGGGCGTCTTT
SPBC119.03	8-A04		GGCTCTGGATCGGGGCTGAA
SPBC119.08	8-A05		GCCCAGCCCCGTCCTACAAC	TCCCCCGCCCAACCAAGTAT
SPBC119.16c	8-A06		GGACTCGCGCCCTTTTGACT	CTCCGGGGTTGACATTGGCG
SPBC1198.01	8-A07	M	CGCCCCCGACCAGTTTTTTT	AGATGCATGGTCGCGTGGGC
SPBC1198.08	8-A09		GTGGAGGGAGGGCTTGGGTG	TGAGATTCCCGCGCGCTATG
SPBC1271.14	8-A10		TCGGCCAACCACCCATACGG	GCCAACGCCGCTACATCGAA
SPBC1271.06c	8-A11		CTATGTTGGTAATGCGCGGC
SPBC1271.03c	8-A12		CCGCCCCGACCTTCTCATAG	AGGGATGGGTTTGTTGCGGG
SPBC1289.09	8-B01		TCACGTAGCAGATCCCGCAG	TCCCACGAACCCAACTGCCA
SPBC1289.14	8-B02		GCCGAAGCCATGGAAGGGAT	TCCATTCTCCCACACGCCCT
SPBC12C2.01c	8-B03		GAGTTGGCGGGTGGCGTTGA	CGGAGGGGAAGAGGTTGGCA
SPBC12D12.02c	8-B04
SPBC12D12.07c	8-B05		CGGCTGGACCTTTGCGAATT	ATGCCCTTACGCCCCGATGT
SPBC1347.11	8-B06	M	TGTGACGCTCCGGAAAGTGC	GCGTCGGTGTATGGCTTGCA
SPBC1347.13c	8-B07		GGGTAGGTATCGGCTGGGGC	TTCGCCCCGTTTCCTTATGG
SPBC13E7.03c	8-B08		CAACATAAAAGCCCCCCGCT	ACCGTCCTCGTCTCGCCCAT
SPBC13E7.06	8-B09		CTCGCTTTCACCCTCACCCG	TCGACACGCAGCCAAACAGT
SPBC13E7.08c	8-B10			GTACCTTTGCGTGCCCGGAT
SPBC13G1.12	8-B11		TGTTTTCCCCACCCACGCAT	CAAAGGCCCCCCACTCGACC
SPBC15D4.10c	8-B12	C;W	GACGGGCGGGACAAACTACC	CAGCCATCCGTCCAACACCA
SPBC146.02	8-C01	C;W	CACATCGGGCGGGTAAGCGT	TGGTTTGCTAGGTTGGCGGC
SPBC146.10	8-C02	C;W	AGACTTGGGAAGGCGGGCAA	TGTTGCCCATTCGCCTTACC
SPBC146.11c	8-C03	C;W	TTCGACGGCGCCATTTGTTT	GCGGTGCGAATAGGCCAATC
SPBC14C8.05c	8-C04	C;W	CGCTCCTACGATTCCCCCCT	GCAGCAAGAGGCAGGGGAAC
SPBC15D4.12c	8-C05		GCAATTCACTCCACGCGCCT	GCTTTTGCGCATTCCGGACC
SPBC1604.20c	8-C06		CTGGGCTGTTCGACGGGCTG	CTTATGTGCGGCTCGGCTGA
SPBC1604.16c	8-C07		AGCGTGAGGCGGTTCGGTTA	CCCAATCGCCCAGCCCTTTT
SPBC1604.12	8-C08		CAATACCTGTCACCGCGCTC	ATCCGCAGCTCTCCCTCCCC
SPBC1683.04	8-C09		GGGTGAAACTCTGCTCGGCG	GTCTTGTTGGGAGCCGGCCT
SPBC1683.07	8-C10		GTGGGACGGGGTGGACATGA	ATGGAGGCGAGGTGAGGGTG
SPBC1683.09c	8-C11		CCGTAGGTTGCCGCTTGTGA	ACGTTGTTGGGCTGTCCGGT
SPBC1683.11c	8-C12		GCTTATTGCTGGGGGGCGGT	TGCTACTCCGCCCTGTCCCA
SPBC1685.02c	8-D01		GCGCCACCTCCGCATAGACA	CACAAGCACGAGCGACGGAG
SPBC16A3.13	8-D02		GAACTCTCCGCCACGCCTTG	CGTCCCGCCTGCCTCTTTTT
SPBC16A3.10	8-D03		CCGGAGGCGAACCCAAGAAG	GCCCTGCCATACCGGACCCT
SPBC16A3.03c	8-D04		CGTTTTGCTCCTTCCCCGCC	CCGTCTTCGCCTCGCCAGTC
SPBC16C6.04	8-D05	M	GACGGGGATGGGACAGGGGT	ACCAATCTGCTGCCCACCCG
SPBC16D10.11c	8-D06		GATTGTCGGTCGGGGTTTGG	GGGAGGGTACGGCAAAAGGT
SPBC16E9.02c	8-D07		GACCGCGCAGCTTCCACGAT	CACCGGCCCTCCAAGTCACA
SPBC16E9.12c	8-D08		TATCGATGGTGGCGGGGGGT	GCCCCGACCCTATCTCCGCA
SPBC16G5.06	8-D09		CCGACCCATGCTGAACCGTG	AACCATCGACAAAGGGGGCG
SPBC16G5.11c	8-D10		CAACCCGCCAAACTCGATCC	TGGCGTTCGGTGCTAGCGGT
SPBC16G5.13	8-D11	M	GGCGATTTAAAGGGGGCACC	GGGGAACAGCTGGGAACCGG
SPBC16H5.12c	8-D12		GCTCGCTACTCCACACCCGC	ATTCCTACTTGGTGCCGCGG
SPBC16H5.06	8-E01		CCGATTTTTCCCGCGTGCCA	GAGCGGGGGTGATCAGGTGT
SPBC1703.03c	8-E02	C
SPBC1706.02c	8-E03	M		CCAAGCCATAAACCCCACGG
SPBC1709.06	8-E04		GCTATCCGACACCCCTCCGC	AGCAACCCCCCGAGAAGCAT
SPBC1709.13c	8-E05		CCCAGCGGCCAAATATCCTC	CTGTGCATTGGTACCTGGGC
SPBC1709.16c	8-E06		AACATAGTGGGCGCTGGGGC	GCGCTTTGGTGGTGTCGAGA
SPBC1711.05	8-E07			CCCCCCGTCCTCGCATTTTT
SPBC1711.06	8-E08		TTGGACCTGACGGGAAAGCG	CGTTATGCGCTTGCTCTTGG
SPBC1711.09c	8-E09		AAACAGCAAGGGGGAACCGA	CGGCCCCACGACAAAAGATT
SPBC1718.03	8-E10		CTTGAACTCCCCGCGACCTC	ATAGCTCGTCCCTCGCCCCC
SPBC1709.01	8-E11		GACACGACCACCACAGAGGA	TCGCCTGCACTACCCCTGAG
SPBC1773.04	8-E12		GGCCCGACCCACGTAGATCC	TTCCTATTCCTCCCGCCGTG
SPBC1773.06c	8-F01		CGCTCAACTTTCCCAACCCG	ACGGCCTGGGGGACTGAAGA
SPBC1773.08c	8-F02		GCCGCGCTGTAATCTGCTTG	CTCCCCCGGTCGTTTTTCGC
SPBC1773.09c	8-F03		AGCACGCCATCGCACCATTT	GGGATTGGGCAGGCGATAAA
SPBC17A3.08	8-F04		ACCAACCTGTCGCGCCTGCT	CACCTTGCTGCCCGCCTTAC
SPBC17D1.02	8-F05			AACCCGCCGAGCCGAAAGTC
SPBC17D1.05	8-F06		TCAAAACGCGCACCGGGAAA	CGATGCCCAAAGCCCACCAA
SPBC17D11.03c	8-F07		TTCCGGCGCCTCAATTCGTA	AGTTACCCTCGCGTGCCCAT
SPBC17D11.08	8-F08		TCCGGATTGTTACGCCCACG	CGTCGCCGGGGTAAGTTTCA
SPBC1861.02	8-F09		AGTGGGAGCAGGCGGAGGTC	CAAAACGGCCAGGTAGGGGA
SPBC1861.06c	8-F10		GGAACCCATGAGACGCCGAA	TGGTTCAATAGGCGCGGTGG
SPBC18A7.02c	8-F11
SPBC18E5.05c	8-F12
SPBC18E5.07	8-G01		CCCCAAAGCAAAACACGCGC	CCGCTCCTTCCTATTCCCCG
SPBC18E5.08	8-G02		CGGCTTATTCCACGCAGGCT	GCAACCAGCGCCTCCAGATC
SPBC18E5.09c	8-G03		ATGATCAAGGGGGTGGGCCG	CATCAACCCGACCGAAGCCG
SPBC18E5.10	8-G04		GGACCGCCCATCAGCCTTCA	CCCCCGGACAACAAGAACCC
SPBC18E5.13	8-G05	M	CAACAAAGCGGGCGAGGAGA	CGCTAATGGGAAGGTGGCCG
SPBC1921.05	8-G06		AGGGAGGGATGCAAACGGGT	GGACGATCAATTGGCGAGCA
SPBC1921.06c	8-G07		GGACGGTTCTGGTGCGGGAG	GGCCCCGACCACGACTTGTA
SPBC19C2.06c	8-G08		TGTTCCGGTTGGTATGCGCA	TAAACCCCGCCAAGCAAAGC
SPBC19C2.13c	8-G09		TGGGCGAAACGGGCATGAAC	GGCGGAACTTGAGGGGAGGT
SPBC19C7.05	8-G10		CCAATCGGGGCTTTACTCGC	CCCCAAGTCGCCATAGCTCC
SPBC19C7.12c	8-G11		AGACGTGGGGGGGGTATCGG	GAGTAGGGTTTGGGGGCGGA
SPBC1A4.04	8-G12		CAAGATCGAAAAGGCCCGGA	ATCATGGAAACCGCGCACCT
SPBC20F10.02c	8-H01		CTTCAGTGGGGCGGGATGTT	CAACAAGGGGCCGCGAAGGT
SPBC20F10.05	8-H04		TCGGGCTAATCGGGCAACAG	GCGGTATTGGCCTGGACGTG
SPBC20F10.07	8-H05		GTCGTTCGTTCCTCGCCCGT	CGCCAAAAGTTCACCCGCAG
SPBC211.06	8-H06		AGAACGCGCTCCCTGCCAAC	AGCGAACCGAAAGGGCACCA
SPBC215.03c	8-H07		TTTGCTCGAATGTGCGTCTC	TGCCAAATCACCAGCCCTCA
SPBC215.11c	8-H08		CGTGGGCTTGCATGTGTGGA	ATCTTGCGGCTGGGGTCGTG
SPBC215.13	8-H09		TTTTACCGCGCCCAACGTTC	GCGGTGGCTGGAAGGGTGTT
SPBC21B10.08c	8-H10		GTGGGGTAATCGGAAGCGGC	TGGCGCTGGGGTGCTTTGTT
SPBC21B10.07	8-H11		GCTGTTGGCTCGTTCTCGCG	ATGTCCGTGTGCCTGCCTGA
SPBC21B10.06c	9-A01		CAAAGGCCCAAATGATCCCG	TCGAGGTGGGGCGTACAGGT
SPBC21C3.02c	9-A02		CCGAAATCCGCAACCGAAAG	TGAACCGACCCAAAACGCGA
SPBC21C3.19	9-A03		CTGTGCGTGCGTGGGATCTG	CGGCAGTCGTTTGGGGGTGT
SPBC21C3.17c	9-A04		TTTTCTACCGGCCCCCAACG	TTATCTACGGCTGGGCGGGG
SPBC1921.07c	9-A05		ACATTCTCTGGGCCCGCTTG	AAAGAAAACAACCGGGCGCG
SPBC21D10.08c	9-A06		AGGCGGCTTAAGGTCGGGAG	ACCCCATCCCGCTGTCCTCC
SPBC21D10.07	9-A07		TGGCCCCGCTCGTCTGCTCT	CCTAAACATTCCCGCCGCCT
SPBC23E6.10c	9-A08		ATGTTTTCTCGCGCATGCCT	CCCGACGCCACATGATAGGT
SPBC23G7.07c	9-A10		CACTAGGCCTTCCGGGGTCG	CGGTAATGCGCGCGGAAGTC
SPBC23G7.12c	9-A11		CACACTGCCCCCCACCCGAC	GAATCCCCGCCCTACCCTGC
SPBC23G7.14	9-A12		ACTCTCCCGCCTCACCCCCA
SPBC106.01	9-B01			GCGTGGCTTGGAGGAGTTGA
SPBC24C6.04	9-B02			ACAGCTTTCTCGCCAGCCAC
SPBC24C6.08c	9-B03		CCTATCCTTCTCGACCGCTG	GCGGTGTCGGGGATGGAGGT
SPBC24C6.10c	9-B04		GTCGTGCCGTTGCGTGGTAG	AGCCCCTTTCTGCACTCCCT
SPBC25B2.06c	9-B05		CTCTCCCCGTTTGCGCATTC	AGTTTCACCCCGACCGCGCT
SPBC25B2.08	9-B06		GCATCGCGGCCTTTTTCACT	ATGGAGTTGGCCGGGCTTCT
SPBC25B2.10	9-B07		TGACCTAGCGCCCCCCGTTT	CGCCCCCTCCGTCATGCTAG
SPBC25H2.14	9-B08		ACGGGGATTGTGGCGAGGTT	ACCCCCGAAGCTACCGATCC
SPBC25H2.10c	9-B09		CACCCACTCCGCGTCTCCTC	GAGCGGGCATATGGGGTGAA
SPBC25H2.09	9-B10		CGCCGAACCCAACATGACGT
SPBC25H2.03	9-B11		CTCGGTAGCAAGGGGGTGGG	TCCGGCCAGAAGTCAACCCT
SPBC27.05	9-B12		AGTGGAGCGCGATGGGAGAC	CTTCCCCCCACATATCCGGC
SPBC27.06c	9-C01		AGTCCTAACCCTCCGCGCCC	CCACCGCCTCTTCAGTCACG
SPBC27B12.11c	9-C02		TGGAGCAAGTCGACCGGTTT	ACCCGTCACCACTCCCTGCA
SPBC27.08c	9-C03		CGTCCGCCCATTTTGCTCGT	GTCACAACTACGGCGCGGGC
SPBC28F2.02	9-C04		GTAATCGGTTTCTGGCGGCG	GGTTGGCTGGGTCTGAAGGG
SPBC28F2.05c	9-C05		ACCCGACGCGCACCATGTAA	GAGGGAGAGCGAAGGCCGAG
SPBC29A10.06c	9-C06		CACACCCGACCACACCCGAA	AGGCAACCGGAGAGGCGAGC
SPBC29A10.11c	9-C07		TAATGACGATGGTGCGGGCC	TCGCCGTTCGTCCTTACCCC
SPBC29A10.16c	9-C08		CCCAACCTCCCTTTTGTTGG	TTAATCGGGGCGACGAAGGC
SPBC29A3.02c	9-C09		AATAGGGCGGGGGTGGGAAA
SPBC29A3.10c	9-C10		TGGGAACTCGAAGCGGGACC	CGGCCGTCTGCTGTTTGCTA
SPBC29A3.12	9-C11		CTCACATTTTTTTCCCGGCG	AGCGGGACGTAGGTTGCCAA
SPBC29B5.04c	9-C12		AGGGTTGGGTCGTTGTCGCT	CGCTCTGCAATACGCCCATC
SPBC2A9.02	9-D01		GCGCGTTGGAGCTTATCGTG	ATAACGAACGCAGGGACGCC
SPBC2A9.05c	9-D02		CTGGGCGCCTGGGGTATGTT	CAAGTCTAGTCGCGGGGGGT
SPBC2A9.11c	9-D03		AGCAGTTAGGCCGCGGTCAG	TCGCTCCCACTGCCAATCTG
SPBC2D10.03c	9-D04		CGTCGCAGAAGAGCCAGGGA	ATGTAAAGCGCGGAAGGTCC
SPBC2D10.05	9-D05		AACGGAGCGTGTCTGGTGGT	CCGATTTTAGCCACCCGCCC
SPBC2D10.09	9-D06		TCAAAGTTCCCCCCTCGCAG	TCTCGCGAACGGTGGCTCAT
SPBC2D10.20	9-D07		GGCCGGCGCTAAACAATTTT
SPBC2G2.02	9-D08		CCGAATGCCCCGCGTAAGCC	CCACTGCGCAATCTTCACCG
SPBC2G2.07c	9-D09		GCCCCAGTCCATCCGGTTGA	TGGAGAATTCGATGGGCCGC
SPBC2G2.08	9-D10		TGCTGTTCCTATGTCGCGCG	GCGGGGAATGAACAGGGCTC
SPBC2G2.09c	9-D11		GGAAAACCTCGTAGCCGGCC	CCCAAGGAACGCGGAAAGTG
SPBC2G2.14	9-D12		TCGGTCTCGCCCATTCTGCA	TGCTGAGTGAGTGGCGTGGG
SPBC2G5.01	9-E01		CCGCCGTATTTGGTTCCCCG	GACTTGCCCCGCCCTCATTA
SPBC2G5.03	9-E02		CGCGCGGACACAATCTTACG	TCGCGCCACATCTCCGTCTC
SPBC2G5.04c	9-E03		TGTCTCTGGATGGTCGGGGC	CCATCAATTCGCACCATCCG
SPBC30D10.16	9-E04		ACCCCACTGCAAGAGCCCAA	TACCCCTGGCAACCGAACCC
SPBC30D10.09c	9-E05		GGGCGTGGATATGTGTGGGG	CGCGGGGAAGGTAATGCAGT
SPBC30D10.05c	9-E06		CCTTATCAGCCGCCACAGCA
SPBC30D10.04	9-E07		GACCGTTTCCTGCCTCCCCT
SPBC317.01	9-E08		CGGCGGTTCCAGGCATATTG	TCGTTGGGAGGGGCATGTGG
SPBC31E1.01c	9-E09		CATTGACTTGCGTGGCGGGT	CTTTTCCCCCGTGGTCTTCG
SPBC31F10.02	9-E10		AGGAGCCCCGATCGCAAGAG	TGACCCTCCCCGCCTGACCT
SPBC31F10.03	9-E11		GGGACTGGCTGGCTGGACGT	CGGGATCGGTTGCGCTAGCT
SPBC31F10.05	9-E12	M	CAAGGCAGGCGTCGAAAACC	ACCCCTTAATGCTCCGCCGA
SPBC31F10.08	9-F01		TCCCTGGTCCTGTGTTCCCC	GCTCATTTCCGGGCCCTTGT
SPBC32F12.03c	9-F02		CCCGCGGTCCTCTTAATGTC	CGATATTCCGCCGCTTGCTG
SPBC19C7.01	9-F03		TGAGTTCTGCTGGTGGGCGC	GCATAAAACTCCCGCCCCCT
SPBC336.05c	9-F04		CGACGGAGACGGGCTAGGGT	GGGGGCAGGCACAAATGGTA
SPBC337.11	9-F05		TTGCTCTATCGGGGCGCTCA	GAAAGGGGTACAGCGCCAAG
SPBC342.01c	9-F06		TAGTCGGAGAGCGGCAGGCG	TAGCGTGGGGTAGGAGGGCG
SPBC354.04	9-F07		GCCGCGCCTGTTAGCATTTG
SPBC354.10	9-F08	M	GAGTAACCTTTCGCCCGCCC	TCGGGGTCGAAGCGCTCAAA
SPBC36.06c	9-F09		ACCGGGCGCGAAATCACTAA	GCCGCTAATTCCAGACCCAG
SPBC365.07c	9-F10		GCCCACTCCCCTGCCTACCC	CGACGCGCGAGCCAAAAGAT
SPBC36B7.02	9-F11		GATCATACTGTGGCCGGCGC	AAGTCCGCGAACGAAGCCCC
SPBC36B7.05c	9-F12		TGGGCGTGCAGGATGGTTGT	AAGCGCACATACGACCACGG
SPBC11C11.11c	9-G01		GCCTTCGCGCTTTTTTCACG	GCGCCTCCCGACACTAATCC
SPBC3B8.08	9-G02		GGCCTGCGAGTGGGGTTGTC	ATGGCGGGGGTTTCCTTGTT
SPBC3B8.05	9-G03		CGCTTTCGGCCCCCCTTTTA	GGAGGTGGGCGGCAGGAGTC
SPBC3E7.07c	9-G04		TGTTACCCTCTCCGGCCCTG	GCGGAATGCGTGAAGCGGAA
SPBC3H7.14	9-G05		CGAGCGCCCACCGATTTAGT	TCGGGTGAAGAGGGCAGGTC
SPBC3H7.10	9-G06		TCCCCGTCGCGTCTTGTACA	GAATCGGAACCAGCCAAGCC
SPBC405.04c	9-G07
SPBC405.05	9-G08		CCAGTACACCAAAGGCCGGC	CACTACCCGGCCCAGCTCCT
SPBC405.06	9-G09		CCCTTCGCTTCCCCAGATCA	CCACGTTTGCTTCATCCCCC
SPBC409.06	9-G10		TAATGGGCCGCGGGTAAAGG	GCATCAGAACAGAGGGGGGC
SPBC418.01c	9-G11		GGACCCCCGCCCGATAATTT
SPBC418.02	9-G12		GTACAGGCGTTCGAGCGGGA	CCGCTGCTCCGTTGTGCTTT
SPBC428.04	9-H01		CGGTACTCGGCTCGTTGCGT	TGACTGAAGGAGCGCCCGGA
SPBC428.05c	9-H04		AACCGCAGAAGGGGGACGAA	CGGTAGGCGTCAAGGCATCA
SPBC428.10	9-H05		CTGGGCGGGGTAACGACATA	TCGGTCCATGCCCTCCTTCG
SPBC4B4.12c	9-H06		ATTGCCCCCCCAGTTTCGAT	TGTGTCAAGCGCGCGTAGGT
SPBC2G2.01c	9-H07		ATGATCCCCAGTCCGTTGCG	GTTAAGCACAGGGGGGGGGA
SPBC4C3.09	9-H08		CCGACCCAAATGCCAATCCG	GCATCCCCGGCCTTTTCCAC
SPBC4C3.08	9-H09		GCGTTGGGTGAGAAATGGCG	TCACAAGGCAAACGGGATCG
SPBC4C3.06	9-H10		CGATTGGAGTTGCCGTTGCC	GATCCACGACCCACCCTCCG
SPBC3E7.16c	9-H11		GGAATTGGCGTCTGAGGGCG	GGCTTGGATCTGCATGGGCG
SPBC4F6.10	10-A01		GAGCCCCCAATTCCGCAGGC
SPBC4F6.11c	10-A02		ACACCGCACAGGACCGACAA	GCCCACAAAAGCTCCCGTCC
SPBC18A7.01	10-A03		CCCGGGAGCATTAGAGGTCG	GCAGCCGTTTGTGAGCCGTT
SPBC530.04	10-A04		TCCCCGCTCCTGTCCTGCTT	CAAGGGGGGATTAGCAGCGA
SPBC543.08	10-A05
SPBC557.05	10-A06		CGACACCGGACCCCCTCAGA	TGCTTTGACCTGCCTCGCTG
SPBC365.20c	10-A07		CACGACGGCGCACGAAGATA	TCCTGCTTGCCGATCGTCCC
SPBC56F2.10c	10-A08		AAAGGATGGAGCCGGAGGGA	CGAAACGAGGCAGAGCACGG
SPBC577.11	10-A09		CTTCGCGTCCGGGTGTTTTG	ACTCCTCTCCCGAACCCCCA
SPBC577.14c	10-A11		GCCTTTCCTGCGTGCCTGAC	GAAATCCTAAGCGCGCCCCA
SPBC106.20	10-A12		GGTCGTGCATGAAAGCGGGG	TCTCGTCCTCGCCGTTGAAA
SPBC1685.15c	10-B01		TATCCCCGCGCAAGTCCTGA	CGGGGCGTGTTTGATGGGTC
SPBC651.06	10-B02		GTCAATGCGGCCGAAAAAGG	CGAGCCCCCCAGCGAAATGT
SPBC651.10	10-B03	C	ACGAACAGAGATGCCGGCCA
SPBC1198.14c	10-B04		CGACAGCGACAGCACCCGAT	TTGCCTGTGCGCCCTCCATA
SPBC685.02	10-B05		GTTGGGATCAGTGACGGGGT	GCGGGCATGGCACAGATTAA
SPBC685.04c	10-B06		GGGGGACGCCAACATCATCT	GAAAAAGACCCCTCCCCGGT
SPBC6B1.03c	10-B07		TGATCACCTGCGAAATGACC	CATTGTTTCTCGGCCGCACC
SPBC6B1.08c	10-B08
SPBC725.07	10-B09		TCTACCGCTGCCCGTCTCGT	CACCGACAAGGCGACCAACA
SPBC725.14	10-B10		TGGTCTTCTCCGGCCCTCCC	GTACCCACGAAGTCCCCAGC
SPBC776.04	10-B11		TAAAGGAGCGCACCCGGAAC	CAAAGTGCACATCCGGCTGG
SPBC776.14	10-B12		ACAGTTCCGCGCATTCCCCA	TGAGACGGCCGACAAAGGTG
SPBC800.02	10-C01	M	GGTGCGGATTCGTGGAGGGT	GCGCATCCTCTACCTCCCGA
SPBC800.07c	10-C02		ACCTCTGTCCCCCCACGCAA	GCCGTCCAAAGCTGTGCCAG
SPBC800.09	10-C03		CAAACGCATACCCCCAAGGT	CCCGTTGTGGTCGATCTCCC
SPBC83.18c	10-C04		GGATCGGGCAGTGACAAGGC	TGCCTGACCCAACATCGACC
SPBC839.02	10-C05		CTCCCCCTTTCCTGCCGTTG	TCCAGCACGCCAATAACCGG
SPBC839.03c	10-C06		AATATCCCGCGGCCCAAATC	GTTCCTCTGTCGCGGACCTT
SPBC887.11	10-C07		TTTGGCGTAGGCGGTCAGGC
SPBC8D2.03c	10-C08		GGGCCGCGAACATCCATTAA	CCCAGCGAGAACAGGCAAGC
SPBC8D2.12c	10-C09		GGCGATTTGTAGCGGGGGTG	TCTTCCCCAGGCGCCACTAT
SPBC1289.16c	10-C10		CCACAGAAGCCCGCGGTAAC	CGTCCTCCACCGCCATCATT
SPBC8E4.05c	10-C11		GTCTAGGGCCGGAAGCGTTT	GTGGGGAGATGCGGAAGTCG
SPBC8E4.03	10-C12		TAGTGCGAGGGAAACGGGGG	CTTTCGTACCTCACCCCGCT
SPBC8E4.02c	10-D01		CTCTTTCGCAGCTACGGGGC	TCACACGCACCTACCCGCGC
SPBC902.03	10-D02		CAGCTGATCGGTTGCGGGAG	AGGACGCCGTAATGGAACAA
SPBC902.05c	10-D03		CGATGGCTGGGCGGTGTGTT	GCCACAGTCGACCCCAACCC
SPBC902.06	10-D04		GACACCTAGCGGCCGAAACC	CTGGGGGATATGCGGGTCGA
SPBC947.15c	10-D05		GGGGATTAGCGCGCACTTTG	GGGCGGCGTATTTGCATGTC
SPBC947.05c	10-D06		GGGGTACCAAACGAGGGCGC	GCGCCCTGCAAATACGATCA
SPBC947.04	10-D07		CGTGGGTGAATGCCGGGTGT	AGACGCACTCCAACCCAAAC
SPBC947.03c	10-D08		GCTTCGCCAATCTTACCGCC	CTTTTTGCCGATTGCCCCAC
SPBP23A10.05	10-D09
SPBP23A10.14c	10-D10		GGGAAATGTGTGGCCGGTTG	TACGATACCTCCGCGGGCAA
SPBP23A10.16	10-D11		CGACCGAATGACAACCCCCG	AAGGATAAACGCGTCGGGGG
SPBP26C9.02c	10-D12			GCCCGTTGCCTCTTCGAATG
SPBP35G2.04c	10-E01		AGACGGCTGAGGGCAACTGG
SPBP35G2.07	10-E02		GTCCCGCCCAACCCCTGTGT	ACGACCGGACGCATTCAACC
SPBP35G2.12	10-E03		TGTAGTCCCCCCCCAACGCC	AGGGTGGTTGCGGTCGTGCC
SPBP4G3.02	10-E04		CGGGAGAGGCGAGGTCATGA	CGCAACCGTACCCTCAACCC
SPBP4G3.03	10-E05		AGGTGTTCGCCGTTCTCGCC	CCTCATTCGTATCTCGCGCG
SPBP4H10.09	10-E06		CATTCAACGCGGAGGGGAGT	CCTCCGTCATCCAGCCCGTG
SPBP4H10.12	10-E07	M	CCCATACAGCACGGCACGAA	AGCCCCCACCCAGTTGCAAT
SPBP4H10.17c	10-E08		GATAATGGGGGTTCGGCTGC	GCGGGATGGAAGTCGAAAGG
SPBP4H10.18c	10-E09		CAAGGTGTCAGGGCGGGATG
SPBP8B7.02	10-E10		GCGCCTCACACCTCGAACCG	CACGCCAAAGTTCCCCCATT
SPBP8B7.04	10-E11		TCTGCTATTGCCCCCCCCTC	GGGCAAACAGGGGGAACCAT
SPBP8B7.07c	10-E12		TGGAAAGCGCACCCCGTAAA	GGTGACGGCTCGCTTGTGAA
SPBP8B7.08c	10-F01		ACGGTGGGGGCGACAGAGAA	CGGCCGGAGGATGACGTACA
SPBP8B7.10c	10-F02		GGAGGCTGGTTGGGTGACGT	CCTTGCTTCTTCGGCCGGTA
SPBP8B7.26	10-F03		CCTGTGGTGTGCGGCGATAG	TGGCAAACGCGTGGACTGAT
SPBP8B7.28c	10-F04		TGAACGAAGGGGCCGATAGG	GGGACGGGGGACTTGCTTTG
SPBP8B7.31	10-F05		CACCTGCGCTCCCCCCATTT	ATGGCGGCAAGCGAAACAGC
SPBPJ4664.01	10-F06		ATTCGAGTAGCCACGGGGGG	CGTCCCCCCCGAATCCACTC
SPCC1020.11c	10-F07	C		TTGCTCTCGTCTCATCCGCG
SPCC1020.08	10-F08		GCCACCCCCTTAACAACCCC	GCCCTCCATCCCCACAAAGC
SPCC1020.05	10-F09		TAAGCGGGCAAACATAGCGA	AAGGCGAACGAGGCACGAAT
SPCC1183.09c	10-F10		CGCTGTGGCTTCCCTGTTGC
SPCC11E10.04	10-F11		AGCATTTAGCACCACGCGCG	GTTCATTCACAGCCCGCGCC
SPCC11E10.06c	10-F12		AACCCATTCCTAGGCCCGAT	GAGATTTGTGCGCGCGGTGT
SPCC1223.03c	10-G01		CTCCCCGGTGCTCGTCTGAA	AATGGTACCGGGGGCAGGGA
SPCC1223.04c	10-G02		AGCAAAGCCCAGACCCCGAG	AGGTTTGCGGGGGACTGAGG
SPCC1223.13	10-G03		TAGGAAAGCGGGCAGGGCAC	TCACCAACTTCAACCCGCCG
SPCC1235.03	10-G04		TACCCCCTTGGCCGGCCTTA	TGGGAGGCTGTCTGATGGCG
SPCC1235.09	10-G05		CAGTTGGAGGGGTTGGTGCC	ACCAGCCCAGCACCTCCAGT
SPCC1235.11	10-G06		GTGGTGCTTCTGCGCTCTCG	CTTGCGATGGTTGCGGTCTG
SPCC1235.12c	10-G07		ACCCAGGAGGCGACGACGAT	TGCCCATCCGTCAGCCTTTG
SPCC1235.15	10-G08		GTCCTCCGGCTTCCCACCTT
SPCC1259.08	10-G09		GGGGTTGTGCGTGGGGAGGT	TATGAACCGCGGGGAAGGCT
SPCC1259.14c	10-G10		CGCGCGGTTCCTTTCCTCTC
SPCC126.01c	10-G11		TGTTTGGCGCGGTGGGTAGG	CGCTTGTTACCCGAGGCCAT
SPCC126.04c	10-G12	C	TGCAACTGATCCCGGCCTCT	CTTGGGTGAATGGACGGGCA
SPCC126.09	10-H01		CTCCCCTTTCGCTTCGTCCA	AGCATGCGTACTGGGTGGGA
SPCC126.10	10-H04		TGACGAAAGCCAACCGGATG	CAAAGCATGACTGGGCCGAA
SPCC126.13c	10-H05		CGGTTTTCGACGGCCATAGC	GTACGCACCGCCACAACACC
SPCC1620.02	10-H06		GGGGCGGGGAAGGCAGTACA
SPCC1620.03	10-H07		CCGCATCTAAGCCCCCATTC	CGCGCGGAAGATTAGGAACT
SPCC1620.08	10-H08		CCTTGGGGGCTCGGTGTCTC	ACTCTGTTCCACCGGCGCTT
SPCC1672.04c	10-H09		TGGGGCGAATGAGACAATGG	ACCGCTACCGCACTTCCCTG
SPAC1783.02c	10-H10	M	GAGTGAAGATCGTGGACCGG	TCGGGGATTGGCGCCTTATA
SPAC17A2.11	10-H11		TTATTCCAGCCATCCCCGCG	GGCCCACGACCTTCCCCAAA
SPAC17A5.05c	11-A01		AGAGGGCAGACTTTGGGCGG	GGGTAGGGTGTGGCGCATCG
SPAC17G6.17	11-A02		CTGGGTTCGCGGGATGGGTT
SPAC23A1.19c	11-A03		CAGACATGCAAGGCGGTGGG	ACGCCGCTGGATTGGTTGAC
SPAPJ696.01c	11-A04		GGGGGTCCAAGGCAGATCAA	GGCCGGCTTTGTGGTGTGGT
SPAC14C4.15c	11-A05		TCCCCTCAATTCCGCCCATC	CTTCCGGTCGCCTCATCTGC
SPBC119.14	11-A06		CGACGGCAGGGGATGGGTAG	ATAATCGTGCGCCCTTCCGG
SPBC1198.03c	11-A07		GCTGCGGCGTTAAGTGTGGG	CGTGGGGCTGGATTGGCATG
SPBC1271.07c	11-A08		TCTGCAGCTTGACCGGGGAG	GGCGTGGGTGGGCGAAGATA
SPBC1289.10c	11-A09		GCGTCGGGAGGGGAAAGGGT	CAGTAACGCGAGCCACCAGT
SPBC1289.11	11-A10		CAGCGGTAATGAAGGGGCGT	GGGGCGCAGATCGAAGCTTT
SPBC1347.07	11-A12		TTACACCAGCCCGCCACGTT	AGGCGTGGTCGTTAATCCGG
SPBC14C8.17c	11-B01		CGCCACCTCCAAGACCATTA
SPBC1539.10	11-B02		TGATGCAAGCCCGTCCCACT
SPBC1604.03c	11-B03		TTGAAGAGGGGGCAGGGTGT	TAGGATGGGCGAGGCGGAGC
SPBC1685.04	11-B04		CCGATATCCCGCACACCGTC	GGCTTCCTCCGCGTTGGTTT
SPBC1685.06	11-B05		GTGGGGCTTGGCGCATTATT	TGGGCGAAGCAGGGGAAGTA
SPBC1711.11	11-B06		GGGTGGTCGGATCGGGTAGT
SPBC18H10.11c	11-B07		TAATAGGGCCAACGCGCGGA	ACACCAATCCAAGCCCCCGC
SPBC18H10.20c	11-B08		AACGCCCCTCCCGACAAGCT	GAGGAAAACCCCGGCCACGT
SPBC1921.04c	11-B09			TTCTTGCCCAGCCGTCATTG
SPBC19C2.09	11-B10	C
SPBC19C7.08c	11-B11		GCGCCCGTCTCTATCACCGT	TCCATTACCTCGTCCGGCCA
SPBC2A9.07c	11-B12		CGCGTGCCCTTTAGCTTTCC	AGGAATACGTGCCGGGGGTC
SPBC2G2.03c	11-C01		GGGACAATGGCGGGGAGTGA	AGTGCGGAGGGAGGGGATCA
SPBC646.08c	11-C02		TCGATACCCCCAGGCGCCAC	GGGGAAGCGCGCAAAACAGT
SPBC651.04	11-C03		TGTAATGCGTTCCCCTGTGC	TGGGGGGGGGCTTATCGATG
SPBC1198.11c	11-C04		GCCACCCGTAAGTTGCCCCA	CGCTGTCCTCGGTTCGTCTG
SPBC660.06	11-C05		CAACCGCGCAAAGCCAAGAT	CTTGGGGTCGGCTTGATGGT
SPBC660.07	11-C06		TATGGTCGGTGGAGGGGTGC	CAGCCGTTCTTTCCGCCACA
SPBC685.03	11-C07	M	AGGTTGGGGTGGTCCGGATG	ACCCAACCATGTCCAAGCCG
SPBC8D2.16c	11-C08		GGCGTGGCGATTCCGATAGA	CGGGGAGGAGATGGCACGAC
SPBC947.09	11-C09		TTCCCTTCCCGCATTTGTCC	ACAAATGGGGGCGAATGAGT
SPCC1281.07c	11-C10	C	GCGGGGAACTTTGAGGAGCA	CCGCCGAGCTAATCCCACCC
SPCC1281.08	11-C11		GACCCGCCTGCCAATCGTAG	CCGTTTGCCAGCGCTTCAGT
SPCC132.01c	11-C12		CGGGATAACTGCAGGAGGCC
SPCC132.03	11-D01		GGCGCCTGTCATTCCTGGTT	GTGGGGTTGATGGCCGCTTA
SPCC1322.02	11-D02		GCCGTGTTTTGGGGTGTTGA	CGCCTGTCTTGTGCCTCCCT
SPCC1322.06	11-D03		GCCTGCCAAACTCCATCGCC	TCCGCAGTCAGCCGCAATAG
SPCC1322.07c	11-D04		TTGCCTTCGGGTATCGCGTG	GCCTGCAATGACTCCCCGGT
SPCC1393.02c	11-D05		TCAATTCCTGGCCCGCTTTT	TCAAAACCCGAATCCCGCTT
SPCC1393.09c	11-D06		CATCGACATCCACCCCACCG	CGCCGTCCCTGATTGTCTGC
SPCC1393.13	11-D07		AAGGGCGGCTGTGTACGTGG	ACCTGTTAGCTGCCCACCCG
SPCC13B11.02c	11-D08		CTACATGCATTCCGGGCCCA	CCCCCCATATTCCGGACCAC
SPCC13B11.03c	11-D09		CCATGCCTACCGTTCTCGCT
SPCC1442.02	11-D10		GCATGCAGGGGTTACGGGAC	AGGCGGGAGGGGACTTCGAG
SPCC1442.04c	11-D11		CCGGGGGGTTCAATCATCAA	GGTACAACATCGGGGGCGTC
SPCC1442.05c	11-D12		GCGGCCATTCAGTACCCCTT	ACGACGGACTGGACGGACCT
SPCC1442.11c	11-E01		CCACGCGAAGCAACCCTAGC	TCGTACCGCCACCACACCCC
SPCC1442.13c	11-E02		AATGCGTGTCAGGGGGGGTA	CCCTGCCCTCCTCGCGTTTT
SPCC1450.03	11-E03	C
SPCC1450.11c	11-E04		CCTATGGTGCGGAATCTCGT	TCTGCCCCACTAAAGCCCGA
SPCC1442.01	11-E05		TTCGTCGGGGGTTCAAGGAG	GGTCTTGTGGCCTCGTCGGT
SPCC1494.03	11-E06		ACCCCCGCCCTTATTACCGC	GCCCCCCGATAAACAAGCAG
SPCC1494.08c	11-E07		GCACGCCCAAGCAATGATCC	TCCGACGACATCCACAGACC
SPCC1494.09c	11-E08		CTCTTAATCGGGCTCGGCGT	GGAGAAGGCCGGGAGGTGGA
SPCC1494.10	11-E09		ACTTCACCCTGCCGCGACAC	GCATTGGATACCCGGCGCTC
SPCC1020.13c	11-E10		ACTGTCGTGCTCTCGGTGCG	ACATCAACAGCCGGACCCCT
SPCC162.06c	11-E11		GGGGAGCCTGAAGCACAACG	ACGAGGCGAAGGGAACCACA
SPCC162.05	11-E12		TAGTGTATAGGCCGCGGTGG	CCATGCCGCCCAAATCTCAG
SPCC162.03	11-F01		CCCGACAAGCACCCGCCATA
SPCC1672.06c	11-F02		AGGATTTGGAGCGCGTGGGT	TCTGGTCCCGCGGTGTTCGT
SPCC1672.09	11-F03		AACAGGGGGCTTGACGCGAG	AAGCGTTGGAAAGGGGGCAT
SPCC1682.11c	11-F04		GGGCACAAAGCATGAACGGC	TACGGGCGGGGTCGAGAGAT
SPCC16A11.07	11-F05		ACACCACCAAACCGAGGCCG
SPCC1739.08c	11-F06		GGTCCAGCCCAGATAGCCGA	CCGCATCTAAGCCCCCATTC
SPCC1739.10	11-F07		TATTCGCCCCCATCCCCGAC	GTCCCCGCGGCCTTGTCCTA
SPCC1753.02c	11-F08	M	CATCGCCAACTCCCCCCAAA
SPCC162.12	11-F09		CGTGTCTGGCATAGGCGGGC	TATGGCGGAGGGAGAGGCTG
SPCC1795.10c	11-F10		GTTCCGCTTTTCCCCTGTGG	AGGATTTGGAGGGCGTGGGT
SPCC18.09c	11-F11		CTCTCTTGTGCCGGGTGTGC	CTTTCGGATCACCCACGGCG
SPCC1827.04	11-F12		ACCCAACTGCGCCATCCACA	GACAAGCAGCGAGAAGGCGG
SPCC1840.04	11-G01		CAACACCTCACTCGCCCCCC	GGGGCGCGAGTAGCTTGGAA
SPCC11E10.09c	11-G02		ATCGTCGGGCGGTTGTTGTC	GCCCCATGTGCCCTCTTACC
SPCC188.09c	11-G03		CCCGCCGTCACAGAAAGGTT	TGAGGGAAGGCGTATGCGGT
SPCC188.10c	11-G04		GCAAATGGGTCAAGGCGGCA	GTTATCGAGTGCTGGGGCGT
SPCC1884.01	11-G05		GCAGACATAACGGGCCACCA	AGCCCCCCATCCGTCCTACT
SPCC18B5.02c	11-G06		TGGAGACACAAAGGCGCGTA
SPCC18B5.09c	11-G07		CCCATGCCGCCCTTAACAGA	CCGCCCCATGTGCTCCTAGT
SPCC18B5.10c	11-G08		ACCACCTCATCCCGCCCGTT	CGCGGGAAGGGGGAATGAAG
SPCC191.09c	11-G09		CCATCCGGTCTTCTCCCCAA	GTGCATTTCGTGAGGCGTCG
SPCC24B10.16c	11-G10	M	ATCACCATTCCCCGGCCACC	TGTGGAATGGCTGAAACCGC
SPCC285.13c	11-G11		GGCCCCCTATTGCGTGTTGA	AAATCCAGCAACGGCCCCAG
SPCC285.17	11-G12	M	TCAAGAATGCCCCCCGAAAG	CACACCCGTCCAAGGCTCAA
SPCC31H12.02c	11-H01		TTGCTTGCTCTGCGGTTGGG	TTCAGTCCTCCCATCGCACC
SPCC330.06c	11-H04		GCCGAGCACCGATCCCAAGT	CGTGGGGTTTCGGAGGGCTT
SPCC320.14	11-H05		GTAACGCCCAACGCCACAGC	TAATCCCAGCCCACCACCCA
SPCC338.02	11-H06		CTGGTGTTTGTGGCGGGGGG	CGGGGGTGGCTCGGTAAGGA
SPCC364.01	11-H07		GTGTGCAATAGGGCCGTCCG	ACGCAGGGTCATCAAACGGG
SPCC417.02	11-H08		CGCAGGCAGAGGGACAGCAT	AGGGTCGGTCATACTGGCGG
SPCC417.12	11-H09		AACGGTGGAGATCGGGTGGA	CCTCCCCGCTACCATGATCG
SPCC550.08	11-H10			CTGCTCGCGCCTTATCCCTC
SPCC550.10	11-H11		TCCTCCCAGCTCCCAATCCT	CGCCGCTCTACGTCAACACT
SPCC553.01c	12-A01			CACGGGGGTTGCGGTACGAT
SPCC569.04	12-A02	M		CCCCCCGTCCGAGTAGCCAC
SPCC584.02	12-A03		TGAGTCGGTCGGGTGTAGCG	TGAATACGTTGCGGGGTTGC
SPCC584.03c	12-A04
SPCC594.07c	12-A05		GCATCACGCACCTCCCTCCT	GCAGCCCTTGTGATCCCCAT
SPCC5E4.10c	12-A06		ACGAGCGGTGGAAATGGGTT	AGCCGGCCTCCTTCATTTGC
SPCC61.03	12-A07		GGGAGAACGGGACACGGGAT	AAGCCAGCCCCATTGTCCCG
SPCC613.11c	12-A08		TGCCGTTGGGGGGGTATGTC	CCGGTGTGATGGGGGCAAGA
SPCC622.15c	12-A09		CTTCACCTCGGACGCCATCA	CTTGCCGCCCATAATCCGCT
SPCC622.16c	12-A10		CAAGAGGGGGTTCGCAGGTC	TCCTGCCCGACCAAGCTGTT
SPCC2H8.05c	12-A11		AAAGCTGGGGATTGGCGGGT	GAGGTCCCCCCGCAATGTCC
SPCC663.14c	12-B01		CGAAAGGGGAGGGCGAAGAT
SPCC736.09c	12-B02		TTTTGGTGACGGCCGGCTAG	GACCTCTCCAATCCGCCGCA
SPCC757.02c	12-B03		ACCTTTCCGACCCCCCCTTA	TCCGGGCGTAGGGCGTTAAG
SPACUNK4.10	12-B04		TACGACATGCTGGGAGGGCA	TGGAGGGTTCGGGCTTGTGA
SPAPB1A11.03	12-B05	M	CATCCCGAGTCCAGTGCCCC	ATTTCCCTTCGCACGCCCTA
SPBC691.01	12-B06		ACTCACCGTTCCGCACTTTG	GGTGTGACTGCGAGGCGGGA
SPBC691.03c	12-B07		CCCTCCCCTGGTTCCGCATT	GCAGCCACTCCCATTGACCA
SPBC713.05	12-B08		CGCCCCCATGAAAGTCGTTT	CAGCTCTTTCCGGTTGCCCC
SPBC713.08	12-B09
SPBP22H7.04	12-B10		GGTAGCGGGGGGAACGTGGA	CTGAACACTTGACGCGCGCC
SPBP22H7.06	12-B11		ATTTTGGCCGCGAGTGTCTG	AAAGATGACGAAGCCGGCGA
SPBPB10D8.02c	12-B12		TTGAGTGTGTGGTGGCCGGC	CAAATGTGAGGGCTGGCGGT;CAAATGTGAGGGCTGGCGGG
SPBPB10D8.04c	12-C01		CAGGGCGAGGGATGGGGAAA	GCCTCACATTGCCGCCTCCT
SPBPB10D8.06c	12-C02		CACCCTCCTAACCCCCGCTT	GACCCGGCCGCAAAGAACGT
SPBPB10D8.05c	12-C03		TTACCCCTGTCCCTCCCGCA	CCCGTCCCCGCACACTCCTA
SPBC359.01	12-C04		CGCTTCCGCTCTCCCGTCAC	AACGCCGGACAACTCAGCCC
SPBPB2B2.03c	12-C05	C	GAGCCTTTGAGCGGGGGGAA	CTACGGCCAAAGACGGGGGG
SPBPB2B2.07c	12-C06		CTGCGCCAAACTCTCCCTCG	CCGGGAGATTTTGGCGCAGA
SPBPB2B2.13	12-C07		ACTGAACGTTTGGCGCGACC	GCTGTGCGTTTTGCTGGTGT
SPBPB2B2.18	12-C08		ATACCATCCGGCGACCCCCA
SPBCPT2R1.01c	12-C09
SPBPB7E8.01	12-C10		AGCGGCCGTGTGTGGTTTCC	ATGGGGAGATGATGCGGACG
SPBPJ4664.05	12-C11		ACCATTGACAGCGCCCCCAG	GGGGCTTTTCGGGCGTTTAG
SPCP20C8.02c	12-C12		CTGCCGTCACTCGCTCTGCT	GCCGCCCCCTAGGATGAATT
SPCPB1C11.02	12-D01		AAATCCGCGGTCCCACAAGG	GGAAAATTGACGGAGGGGCC
SPCC1183.11	12-D02		AACTTCGGCTACGCTCCGCC	TGCCTCGCTCTTCGACCCCA
SPAC1556.06	12-D03	C
SPAC18G6.05c	12-D04		CCAGCAAATCACCACCGCCC	AGCCACGACCCCCAGCATTT
SPAC1B3.08	12-D05		TTTCATACGCTGGCCGCAAC
SPAC1F5.03c	12-D06		ATGCTCCGCTCCACCCCTAA	CGACCCCGCAGCCACTTTAA
SPAC22A12.02c	12-D07		GCATAAGCGGCGGATCAACG	CATCGAAGGCAGGAGCAGCG
SPAC23H3.11c	12-D08		GCCCCGTCGTCTTGTGGTAT	GAGAATGAAAACGCCGGGGA
SPAC3H1.03	12-D09		GCAACAACCGAGCAAGGGGG	CAGCGGCCCACGAGTTGACA
SPBPB2B2.14c	12-D10		CGGCTTTCGTAGTGGGCGCA
SPAC57A10.07	12-D11	M	CGGCTTACCCTGCACCCCAT	TGCAGCGAGTGGATGAGCCT
SPAC637.10c	12-D12	M	TTGTTTCTGTGCGCGGGATG	AACGCGGTGATGATGGGGAC
SPAC644.07	12-E01		AGCGAGGGTGAGAGGGTGGG	ACCGAGCCACTGATTCCGCA
SPAC664.03	12-E02		TTGGGGATTCTTTGCGGACA	GCTGGAGAAAAGACGGCGGA
SPAC6F6.04c	12-E03		GGAAGGCGCCGGGACTAATG	GCAACTGTCCCCAACCCGAA
SPAC6G10.10c	12-E04			TCCGTTCGTAGCCCAGTCCC
SPAC6G9.16c	12-E05		TAACAGCCCACACGCCAAGT	TGCGTCCTTACCCCCACCTC
SPAC9E9.04	12-E06		TCTTGAAACCGGAGCCCCAC	ACGTTCCCCGCTGTTCCCCC
SPAC9E9.15	12-E07			CCGCTCTCCTCGGTACCCTG
SPBC106.08c	12-E08			GTTTATTCGTGCTCGGGCGG
SPBC1271.01c	12-E09		GGTGGGATCGCATTTGGCTT	CGCCCTACGTTCTTTCGCCC
SPBC1711.03	12-E10
SPBC1734.05c	12-E11		GAACAGCATGAGCAGGGGCA	TGCCCCAGTACCCCCGCTTG
SPBC1773.14	12-E12
SPBC21D10.12	12-F01
SPBC28E12.04	12-F02		CCGGATACGTGCCAAGCCCA
SPBC2D10.11c	12-F03		GGCCGACCCCCATCCAACTT	CGGCATTGGCAGAGAAAACG
SPBC8E4.04	12-F04		GCCAATTCGTAGCATCCGCT	GTGTACCCCTCCGGCCAAGC
SPBC18H10.21c	12-F05		TGTAGGCGGCGGATTGTGGT
SPBP35G2.03c	12-F06		GGGTGGGCAGGTCGGGAATT	CTGCCTATGTGCCCCGGTCT
SPCC1919.12c	12-F07		CCCCTGCCAACGACTGAACA	GCATTCTCACCCACCACGGA
SPCC24B10.14c	12-F08		GCAGCTTATCCATGGGGCCG	CGAATGCTAGCCGGAGTGAT
SPCC364.05	12-F09		ATCGAGAGCGGTGAGGTGCA	CGTCGGGTCGTATGCTCGGT
SPCC364.04c	12-F10		GAAGAGCGGAGAGCGGGGAA	CGGGAGAGGGGCACAAGCAG
SPCC417.11c	12-F11		GTAACGAGGGGCCAGAGGGG	TGCGCCGATCGACCTTGAAC
SPCC550.07	12-F12			CCTCCTCGCTCCTTCCCGTC
SPAC12B10.13	12-G01		TCGCTTGTTCTATGGCCCCG	AGCACAGCCGAACCCCCACT
SPAC17A2.06c	12-G02		CTGACCCGCTTGTTACCGCC	TTAAAGTCACCCGGCCAGCG
SPAC17A2.10c	12-G03		TTTGACATGCGAGGGTGTGT	CTCTCCCCACACCGTCCCCC
SPAC17A5.07c	12-G04		AACAAATGCCTCTGCGCGGT	GCGCCACAGTCCTCATCCGA
SPAC17A5.16	12-G05		ACTGTCCGCCTACCCCCCGA	TCAAATCGCGCCCCAACATG
SPAC17C9.14	12-G06	M	CGGCGTGCTAGCGAATTTGG	ACACCCCCAACATGACCCGT
SPAC17C9.10	12-G07	C
SPAC17G8.05	12-G08		GTGTCCAACCGCCCAGCCAG	AAGGACCGCGGATAGGGGAC
SPAC17G8.13c	12-G09		CTCCCTGGTCCCCGCTCTGT	GCATCTACGGGCTTGGCTGG
SPAC17H9.06c	12-G10		AGCCAAGAGAAGTCCCGCCC
SPAC1805.08	12-G11	M		GGGGTGACTTTGCTGGGGAA
SPAC18B11.03c	12-G12		TGCGTGGTGGTGGAGGATTG	TTTTATCGATTGCCGCCCCG
SPAC56F8.14c	12-H01		GTCGGGAGTGGGAGCGCTAG	CCCCTTTTGAACCTCTGCGC
SPAC644.11c	12-H04		TGCGTGGCGGAGGAATGAGC	GATAGGATACGGGGCGGGGT
SPAC694.03	12-H05
SPAC6G10.08	12-H06		CGGTGCTTTTCCCCTCCTCT	TATGGGCGCGAACAGGATGG
SPAC806.04c	12-H07		CGTTGGATGGGGTGGGAATT	GTTCGGACGTTGGAGGGAGC
SPAC823.09c	12-H08		CGCCCGCTGCTGAATGCTTT	CGCAGAAACAGGGGACAGGG
SPAC869.06c	12-H09		GCAGGGGGAGAGACGCAGGG	ACAGCGGGTTTGGGATTCGA
SPAC8C9.04	12-H10		AACCAACCGTCCCAGCTCGC	GGCGTCCCGTTCTCTTGCGT
SPBC12C2.09c	12-H11		CGACCCCCTACCGATTTTTA	ACGATTCCTCAACCCCGCGG
SPBC21C3.14c	13-A01		GCACGAGAGGGATCAACGCG	GCTCCATCGTCTCGCACCCA
SPBC23E6.03c	13-A02		CATCCGCCTGCCCCTCACTA	CTAACCCAGTCCGCCGTCGC
SPBC24C6.05	13-A03			TGCTCCGTGCCTCATCCTCA
SPBC359.04c	13-A04		TCTACTCCACCCCCTCTTTA	ATGGGGGACGGGAGCAGCGT
SPBC3B8.10c	13-A05		CATGGCGAAAATAAGCGGGT	AAAGCGCTCCGTCCCCCAAC
SPBC3B8.07c	13-A06		ATGCTTTCGGGGGATTGCCA	TGCGTGGTAGCGGGGTGTTT
SPBC3B8.03	13-A07		CCGGCAAAGGCACACCAGTA	CCTGTGCCCTAAAGCCCGTC
SPBC3H7.09	13-A08		CGGCCTCAACCAGTCATCCC	GGTGCTCTCCGTGCTTCCGC
SPBC3H7.06c	13-A09		AGGCTGCGCGCGAATAACCA	CTGGACGGCTGGCGGCTATT
SPBC4.06	13-A10		GGGGGGGCGACGTAATTTTG	TTTGCGGTTTGGTGTGTGGG
SPBC409.10	13-A11			CCCAGTAACCGCCCTGATGG
SPBC409.11	13-A12		TTTAGACGGCGGGGGAGGAG	CCAATCCAACCCTGCCGCCT
SPBC409.15	13-B02		CCAGGCCGGCGACATTCTTC	GCCTGTTTGGGGGTGCGGTA
SPBC428.06c	13-B03		CGCATTTCACCCGACTCCGC	TTTCCCGCGCCGTGTAGCTC
SPBC428.07	13-B04		ATTTTGGAGTTGCCCGCCGT	GACAAACCGCGGAGGAGACC
SPBC428.11	13-B05		AGCTACAACCCCCGCCGCAT	TCGCCAGCTGTTCCATCCAC
SPBC646.06c	13-B06		GGAGGGGCAGCATCGGTTTC	TAATCGTCATGCGGGGGGAG
SPBC660.17c	13-B07		ACATGACACAACCACGCCGG	CGGGCAGAGACGGTGGAGAT
SPCC126.15c	13-B08		GAGGCCGGGGATTACGCAAT	GGGGTCAATTAAGCGCGGAA
SPCC132.04c	13-B09		GGGTTTACTTGCTGCGCGCC	ACATCATACAATCGCGCGCC
SPCC1450.16c	13-B10		TAGGAGACAGGGGAGGCGGC	CTACGCGCCGACACCTTGCT
SPCC1620.04c	13-B11		AGCGGGCGGAGGGTTATCAG	ATTCTTCGTGCCCCCGTCCT
SPCC1620.07c	13-B12			CGAAACCCACTGCCCGACCT
SPCC1682.15	13-C01		CCCCCCAAAAAGCAAGGACC	CAGATCCCCCATTACCCCGA
SPCC16A11.01	13-C02		CTACGCGCCGACACCTTGCT	TTCGTCGGGGGTTCAAGGAG
SPCC16A11.15c	13-C03		CCGGGGAGGCGTCTATGCGT	CAGCAAGCACAAGGCAACCG
SPCC16C4.01	13-C04		GGAGAAGGCGGGAGGTGGAG	ACTTCACCCTGCCGCGACAC
SPCC16C4.04	13-C05		GCAGGGGTAACGGGCATCAT	TGGCGAAGGGGAATGTGTGA
SPCC16C4.10	13-C06		AAGCTCGCCGCCCTCATATG	CGGTGAAGGGGGCATAGGGT
SPCC18.10	13-C07		CCTACCTTTCTGCTGCCGGC	CATTTGCCAGCCCCCCTTCG
SPCC18.13	13-C08		TGGGGGTTTCCGTGAGTCAC	GGGCACAAAGCATAAACGGC
SPCC1840.02c	13-C09		TCGCAGGCCGGCAGTTGTAC	GTGGCGATGGCTTTACCGGC
SPCC191.06	13-C10		TGGTGTGCGCGAGGGTTTAA	GGGGGGAGCAAGTAGCGACG
SPCC1919.06c	13-C11			GGGGCGAGGGCACGGATTAG
SPCC24B10.02c	13-C12			CACGTGGTTGGGTCGGGTTG
SPCC24B10.12	13-D01		GCGGGAGTTGCTAGGGCTTG
SPCC24B10.20	13-D02		GCCCGGTTGCTGTGAGTGAA
SPCC306.10	13-D03		AAGACGGAGGCATCAGGGGC	TGATGGTATGACGGGCGGCT
SPCC306.11	13-D04		CGGTCAGTGGGTGGGTTCAA	GCAGGGCAACATCGGGAAAC
SPCC330.03c	13-D05		TGTACCCGGCGCCTGCAAAT	TCCGGCGATGGGTCAGAAGG
SPCC330.12c	13-D06		ATGAGAAGGGTGAGGCGCGA	GTCCTTGCTCCGCTGTTGCC
SPCC576.14	13-D07		GCGGTGATCGTTCGTTGGGT
SPCC594.02c	13-D08
SPCC622.02	13-D09		GAGAGCCCCGAGACCAGCCA	CGGTTCAGGGGCACAAAGGT
SPCC622.03c	13-D10		ACGTGGGTTGTTGATCCGGG	GCAAAGGATCACGGGGAAGC
SPCC622.06c	13-D11		GCCCAAGACCTCCCGTGACT	CTCCTTTCATCCCCACGCCC
SPCC63.02c	13-D12		TCCGAAAATGAGGGCACCGT	GTGAACGGCGAACATGGGGT
SPCC63.06	13-E01	M	ACTCGCCCCTCTTGTCACCG	AGGGTGGTGTGGACGGCTGC
SPCC63.14	13-E02			TACTATTCCCCGCGCCCACG
SPCC645.11c	13-E03		CAGCCACCGTCACCCCGTTT	TCTACTTGGGGGACCTGGCG
SPCC645.12c	13-E04		GGGCGCGATGGCTGTTAAGG	TTCTAGCCTCCCCAACCCCG
SPCC663.17	13-E05		CCCTCCAAGCGCAGAAGATT	TGGGGGGATGAGGGAGGTTG
SPCC663.06c	13-E06		CCCCGCGACTGTGTTATGGA	CGCCAAGATCGGAGACACCC
SPCC663.07c	13-E07	C	GCTGATCTGGTGTTCGGGGG	TGGGGCTTTGCACGTTCATC
SPCC663.08c	13-E08			TGACAGAAACGGACCACGCC
SPCC663.09c	13-E09		TCGGTTACTCCCCCTGCGTT	CTGAACGGCCGAATGGAGGA
SPCC663.10	13-E10		GCAACCCCTAGCGCCGATCC	TCAAACCGATGCGAGAGGGG
SPCC663.11	13-E11		TCCCGACCCCTACGCCCCTA	TGGTGCTGATTTTGTGGCGA
SPCC663.12	13-E12		TGCGGGAATTGGATGGTGGT
SPCC663.13c	13-F01		CCCTCAGTTCCGCCAGTCCG	CGAGACCAACGCCCACCTTT
SPCC663.15c	13-F02
SPCC70.02c	13-F03		CCCAGAACCGACCTCCCCGA	AACCCCCTGCGCCACAATCC
SPCC70.03c	13-F04		CTCCCACCTCCAGCACCACA	AGGGGGATCGGTGCAATGGG
SPCC70.04c	13-F05			CGGAAAGACGACAGCACGGA
SPCC70.08c	13-F06		CGGAGCGGCAACGGTAAACG	AGCGAGCACGACCCCAATGT
SPCC70.09c	13-F07		CCTCCCCGCGCTCCCTAATC	TTTGGTGGCAGGTGGTGGAA
SPCC70.10	13-F08		ATGGTCCCGCAAGATGTCCT	CGCAGAGGGGGGTGGAAATC
SPCC736.02	13-F09		AGCTGTGCCCCCCTCTGGTT
SPCC736.05	13-F10		AGCACGGGCGCGAAACTATG	ACATGCCCCTTGCCCGACCT
SPCC736.13	13-F11		ATCTCGACTGACACCCCGGC
SPCC737.07c	13-F12		AAACAAACCGCAGGGCCATG	CGGGGCAATGAGGACGGAAT
SPCC74.06	13-G01	M	TGCGGGCGTTGGACTCTTTT	TTGAGCATTGGGCGAACGAG
SPCC757.11c	13-G02		CCGGTCCGCATCAGAACGAG	GAGGGTGGGGCTCGTGTTTG
SPCC777.06c	13-G03		CATCACATTCTCCGTCGCGC	GGGGAAATTTGGCGGAGGCA
SPCC790.02	13-G04		GGGGCAACGCAGGTACGAAT	TCATAGAGTTTCGGCCGCGC
SPCC794.01c	13-G05		TGGGGCGATCTGGGTGTTTT	CAATCCCGGCTGTACCCTGC
SPCC1906.04	13-G06		GATTTTGCTGGGGTTGCGCT	ACCCGTGCCGCTCTCTTTCC
SPCC794.02	13-G07		TACCAATCCGCGGCCCTCTA	ACTAAGGTAAGGCGCGGAGC
SPCC794.07	13-G08	C
SPCC794.09c	13-G09		GGTTTATCGGGCGGCTGAGA	GGGTTTCGTCTGCCGCCTTC
SPCC825.03c	13-G10		CATAGGCGCCGGAAGAAGGA	CGTATTTGGCCCCTTCTCGG
SPCC830.06	13-G11		ACCGTTTTGACGCCCTACCA	TCTATCGCGGACTGGCGGGT;TCTATCGCGGACTGGCGGGG
SPCC895.05	13-G12	C
SPCP1E11.03	13-H01		GCAATTGGGAAGGGCATTGA	CCCCGTTCCCGCCCTTTGTA
SPCP1E11.05c	13-H04			AATTCCTCCCCGCTGATCCC
SPCP31B10.02	13-H05	M	CCACGCCCTTTGTTCCGCTC	CTCACACACTCAGCCCGCCA
SPCP31B10.04	13-H06		CCACACAGACAACGCCGCTC	CGGCTGGGTTACAAGAGGGC
SPCP31B10.05	13-H07		GAGGACGGCAAAGCTGGAGG	GAAGCTGAGACGGTGCGACC
SPCP31B10.06	13-H08		CTTCTCGTTGTCGCCCACCC	ACAGGGCCCAACAAAGCGTC
SPCP31B10.07	13-H09		TGGCTGAGTGACGCGGATGA	GTCCTTGTCCCTTCCCCGCT
SPACUNK4.16c	13-H10		AGTATCAAGGACCCCGCCCC	CGGAAACAGGTGCAGGACGG
SPACUNK4.15	13-H11		CCCCTTCCGGACTCACCCAC	GGGCCCGGAAGCTTAGGAAA
SPACUNK4.09	14-A01		TCTTCCTTGTTCCCGCCCAA	TGGTCCGCAAAAACAAGGTG
SPAC1399.05c	14-A02		CATCACGCGGTTTTGGCCTA	AAAATGCTGCGGCCTGACGT
SPAC1399.04c	14-A03		CTGATAACGGCTGGGGGGGG	GCCTCACCATCCGCAAGCTA
SPAC20H4.04	14-A04		GAGACGGGGGCCAAGAGGAC
SPAC20H4.08	14-A05		CTCAAGGGGCGCAATCCAAT
SPAC589.02c	14-A06		ACCGTTGTTCTGGGGCTGGG	AGGCGGGGACTGAAAGGGCT
SPAC589.03c	14-A07		CACACCCTACGCACACGCCG	TTGAAACTCCACTATCGCCG
SPAC589.07c	14-A08		TCAACCCGGGCGTCACGAAC
SPAC589.11	14-A09		TCCCGCTGACCCCTTTTGTG	CTGCAATAAGGGCGGGGTCT
SPAPB1A10.05	14-A10		CGCGGGGGTGATAGCTTGGT	GCTGGCAAAAGACGGGGAAC
SPAPB1A10.08	14-A11	M	ACCTCTTTTCAGCTGGCCCG	GGGGGGGCGGAAATTTAGTG
SPAPB1A10.10c	14-A12		CAGGTTCGCCCGTTGGAGAT
SPAPB1A10.13	14-B01		TCGCTTTCAGGCCTTTCGGA	CGGAGGTGTCGGGCAAAAAT
SPAPB1A11.02	14-B03	M	GAGGGGGAGAGTATGCGCGT	TGGACTGCCCCCCTTTCATG
SPAPB1E7.04c	14-B04		GCTAGAACCGCACGACCCGA	GACCGCATCGCAGAAACGCT
SPAPB1E7.05	14-B05		CAGTCCCCGCGCGTTTTGAA	CCATAGGAAGGAGCCGGGGT
SPAPB1E7.06c	14-B06
SPAPB1E7.08c	14-B07			TTTCGGAGAGCGGTGGGCAA
SPAPB21F2.02	14-B08	M	TTTCTCAGCTCCGCGCCGTC	GGACACGCAGCCCAACGGAC
SPAPB24D3.02c	14-B09		TTGGGTGCGGGTAAGGTCGT	CGGGAGTCGGGGAAGCCAGT
SPAPB24D3.03	14-B10		CGACACGCATTTCCAGCACT	CGGGCTCCTTGTGCGGTCTA
SPAPB24D3.05c	14-B11		CGACCGCTTGATGCCCCTGT	CCCGCGCAGCAAAGGACTAA
SPAPB24D3.07c	14-B12		TGGGTCGGTAGCGTGTTTGG	CGCCGCCCCTAACCCTTCAC
SPAPB24D3.08c	14-C01		CGGGCAGGCGAGTTGAGAAG	CGACGCTAACTTCCCCGCAC
SPAPB2C8.01	14-C02		TAGACCCGCCATGACCCCAA	CGCCATCCTCGCAACTCACG
SPAPB8E5.04c	14-C03		GGTTTCAGGCAGGTGTCGGC	TCGATGCCCCCGTTCCTTTC
SPAPB8E5.06c	14-C04		CGGGGTATAGTGAAGCGGCG	GCGCCCCCTTGGACATGTTC
SPAPB8E5.08	14-C05		TCGTAATCAGTGCGGCGGAA	TTGCAAACATCCCGGCGCTA
SPBC11B10.08	14-C06		TCGGTGGTGAAGGTCGGGGT	TGATGCTCCTTGCGCGGTTG
SPBC713.07c	14-C07		CAGACCTGCCCTGTCCCACG	CGCACTTCGGTCCGCTCCTC
SPBP18G5.03	14-C08		CGGATGATTGGGTGTTGCGT
SPBPB10D8.01	14-C09		TCTGCTTTTCGCCTTCCCCC	CGCTTGCCGTCACCTCTGCC
SPBPB2B2.09c	14-C10		GGCCGCGGGATTAAGGTGGA	GCTTGCCCCCTGCCATTTGA
SPAC977.02	14-C11			CCGGAGGTGAGGAGCGAAGC
SPCPB16A4.06c	14-C12		CGTCTGGTTGGTTGCGTGCC	CCTCTGTCCGCCGCTTTTGA
SPAC12B10.10	14-D01		GTTCATTCCGGCCGTGGGTA	AACCCCCTGGCCAATACCCC
SPAC13G6.10c	14-D02		TTGTAGGGAGCAGTTCAGCC
SPAC144.01	14-D03		CAGGGGCGTCCAACATTCCG	TAAATCCGCGCCAGTCCCCT
SPAC1610.04	14-D04		AGGCGCGCGATGGCTTCTAG	GGATGTGAAGGGCGGGCGTA
SPAC18G6.13	14-D05		CATCCGCACCCGAAAACAAA	CTATGGCGCGGTTGGTGGTG
SPAC227.15	14-D06		AGCCTCACTTCATTCGCCGT
SPAC23H3.12c	14-D07		AGCATCACTTCGGCCCACGC	TGGGGGGCCTTGTGGAAAAT
SPAC3H1.08c	14-D08	M	GCTCGCCCAGTGCCATTTTT	CGCAATGTGAGCTACGGGGC
SPAC4A8.10	14-D09		TTGTACAGCCGACGTAACGG
SPAC4A8.14	14-D10		TAATCGCACGCTCAAACCCG	GCCCACGCGCTCTCTCTCTG
SPAC4C5.03	14-D11		CCCCTCAGCCCCAATCAGTG	AAGGGGCTAAGGCAAGGGGT
SPAC4D7.10c	14-D12		TCATCGACGCCCGTATCGAC
SPAC4G8.10	14-E01		TTGTAGCCGCGTTACGTCCA
SPAC4G9.19	14-E02		TCATCACGGAGACGCCAGTT
SPAC56F8.12	14-E03		TTGTAGCAGCGCGATCCTGG
SPAC57A10.06	14-E04		TCATCCGCGACGCCTAGAGT
SPAC57A10.12c	14-E05		CGGCACTGCGACATGTTCTG	TTGTAGCAGCGGGCTGCAGT
SPAC5D6.04	14-E06		TTGTACGGGAGTCCACCAGC	TCATCACGCCTCCCAGGATG
SPAC5H10.04	14-E07		AGGCCCACCGCATGCTTACC	TTTCGACCGGCCCCTTGCTA
SPAC630.07c	14-E08		TCATCCGACGCCGAGGTATG
SPAC6C3.05	14-E09		TGGGGCGGATAATGGGGTAA	CCCCCCGCATGTTGGAAGTT
SPAC824.09c	14-E10		TTCCAAGTTGCGCCGACATG	CGGCGAGTGCGACATGTTTT
SPAC22E12.01	14-E11		CCCCCAAAGACCAGACCCGT
SPAP8A3.03	14-E12			GTTCCTCGTCCCCACCGCTC
SPBC1289.06c	14-F01		CGTTATTGGCATGCCCGTCC	GATGCTTCTTCCTCCGCGGT
SPBC16A3.02c	14-F02		TTGTTTTTGCGCCATGTCCC	CCAGACCAGGCAACGACCCG
SPBC16E9.16c	14-F03		TGGAAGGGATCGAGGCGGAA	CTCTTTTTTCCCGCGTGCCT
SPBC1703.12	14-F04		CGACCCCTACCGCTTTCTGG	CGATGGCGCAGGGATTGTCA
SPBC1773.01	14-F05		ATTCGTAACTTGCGGGGCCC	GGGCCGGCCTTCGTAGTGAC
SPBC21H7.06c	14-F06		TCTTTTTGACGATCGCCGGC	CGGTAAAGGGGTGCTGTGGC
SPBC23G7.10c	14-F07		ACAAGCCCCCGCAAAAGGAC	TACGGGGGAGCGGAGGAGGT
SPBC25D12.05	14-F08		TCATCGACGCCTACGCTCAG
SPBC2A9.13	14-F09		TCATCGACGCATCACCGTGC
SPBC2D10.19c	14-F10		AGGCGGAAATGATCGTGGGG	TCTCCATTCGTTGTGCCGGC
SPBC31F10.17c	14-F11		GAAGAGTTTTGCCACGCGGA	CGGAGCGCGTGTCTTGTTGG
SPBC36.04	14-F12		TCTACCATGCCGTGTTCGCG
SPBC365.12c	14-G01		TCCCCCTCGTCCCATATGCA	ACCGCAAACGCCCAAACCCT
SPBC3D6.02	14-G02		CCGCAACCAGGCCTAAGCAT	AATTTCTGTCGCCGGGTGGG
SPBC3D6.05	14-G03		GCCCTGGGGTTGGACATGTT
SPBC3D6.13c	14-G04		GTCATCGGTTTCTGGCGGGC	TTGCGGTGTGGGCTGCTTGG
SPBC3H7.12	14-G05		TCGAACTACTGCGGTGGGCC	GGATGGCCAATGACGAAGCG
SPBC3H7.11	14-G06		ACAGCCCCCAGTGACCCCGT	CGCTGACCCACCCTTGCTGT
SPBC3H7.05c	14-G07		TGTGGCCGCGATGTCCTTGT	AGTAGAGAATCGCGCGGGGC
SPBC4.01	14-G08		TGGGGCGCTCGGTGTAAGAT	GACCGCCCGCCGACATACTA
SPBC530.06c	14-G09		GCGCAAAGGCGGGATCACAT	AAGCCCTCCTCCGCCTAGCC
SPBC646.02	14-G10		GCCTCCGGTACCTTGCGCTT	TCGAACCATTACCCACCCTG
SPBC651.11c	14-G11		TTCCAAGGTAGGGGGGGCTG	GTTAAGCCCAGCGACCGACC
SPBC651.12c	14-G12		TTCCTCCGTTGCTCCTCCCC	CTATGGTGGCGGCTGTTCGA
SPBC660.11	14-H01		AACAGGGAGTGGGGAACCGG
SPBC83.02c	14-H04			CGAGGGGGGGTTGGAATCAT
SPBC887.16	14-H05		CTCCCGCGCTTCATACCACA	GCCGCGAAAAATAAGCCTGC
SPCC1393.07c	14-H06		GTTCTCTCTTCCCCCGGCCC	GACATTCACACCGGGGCCAG
SPCC1450.08c	14-H07	C	AATCCTTCGGCGCGTCTTCG
SPCC1450.09c	14-H08		CGAAAGGTGGGCGTCTGCAT	CGACCACCGCGCCAATTTAA
SPCC1672.12c	14-H09		GTCCCCATTCGGCCAACCCT	AACGGCAATATATCGGGCGC
SPCC16A11.03c	14-H10		CGGGGGGGCTACTTCTTGGA	ATTCCGCACCTTGTCCCCCC
SPCC16A11.08	14-H11		TCATCGACGCCCGAGGCTAT
SPCC16A11.16c	15-A01		AAGCCGTCCCTACGTAATGT	GCACGCCCAAGCAATGATCC
SPCC16C4.17	15-A02		CTTGCGTTGTGCGGGCTTAT	AGGCGGATAGGGGTAGGCGT
SPCC1739.04c	15-A03		GGCGGATGGGTACGGCAACA	CGCAGGCCCCAGAGATCCAA
SPCC1739.06c	15-A04		CCCCATGGCCTTGCGACTTT	TGCCCCAATGTCAGTCCCAA
SPCC23B6.02c	15-A05		GCGGAAGGCAGCGGTCTAAG
SPCC285.09c	15-A06			ACACGCCCATACCCCCTTCC
SPCC306.07c	15-A07			GGCCATACTTCACGACCGCG
SPCC31H12.06	15-A08		CTGCCCGGTTTTCGCTTTTG	CGCTGCCGCGAACCCAATAG
SPCC330.11	15-A09		TTGTACCCAGCGCGTACGGA
SPCC364.07	15-A10
SPCC417.07c	15-A11		CCCCCACTTAGGCCGTCTGC	GCTGGGGGCTTGACGTTTTC
SPCC4B3.11c	15-A12		GTTGGGGGTGCCTTTGGGAT	CCTGCCCGAATACCGCGATA
SPCC4B3.08	15-B01		CCCTAATACCACCCGGCCCT	GCGCCCTCTGAAGCACATCT
SPCC4B3.07	15-B02		TAACTCAAACCGCCCCACCG	GCGTGGGCTGTGGGGGTCTA
SPCC4B3.06c	15-B04		CACCCCATAGAACGCCCACC	GCCGGTCTGCGTTAGTGCCT
SPCC4B3.03c	15-B05		GGAAAAGCGCATACACCGGG	CACATCTTCCAGGCCGACCC
SPCC4B3.02c	15-B06		TCGATATCCAGGCCCCCCAT	ACACGGTATCAATGGGCGCG
SPCC4G3.19	15-B07			CCGTCCTGTCTGCCGTTCCG
SPCC4G3.17	15-B08		CCTTCCGCACCGTACCCACA	ATTCCCCGCTGCCGTATCAC
SPCC4G3.11	15-B09		GTGGCCGGTCTGTTTGTGCG	CACAAGCCAAACGACGCCAT
SPCC4G3.04c	15-B10		GGGGGTCAAGGGTCGGTACA	TTGCCCATGTTACGCCTCCC
SPCC550.03c	15-B11		TTGTAGCAGCCGTACTCCGG
SPCC550.09	15-B12		TTGCGCCGACATGTTCCAAG
SPCC576.02	15-C01		TTGTACAGCCGACTCTGGCA
SPCC584.11c	15-C02		GGGGCCTATGGTTGGTTCGA	CAAGAACGCAGCCGCCAAAA
SPCC584.15c	15-C03			CGGGGCCAATTATCAGGGGA
SPCC5E4.05c	15-C04		TCGACGTTATCCGCCCACAG	CGTAAGGCCGCGAAGGTGAT
SPCC613.12c	15-C05		TCATCTTGAGCGACGCCCTC
SPCC757.12	15-C06		GTAGGGTCGCGCGCATTGAG	CGCCCACCTCATGTCCACCC
SPCC825.04c	15-C07		GTTGGATGACGCCTTCGGGG	TAGACGCCTCCCCCCTGGTA
SPCP1E11.11	15-C08		GGCAAGCACGCGGAAATCAG	AGTGCTGCTGTTCCTGCCGA
SPAPB24D3.06c	15-C09		TGGCGTTGGTGGAGATCTGG	CCCGCCGAGTTCCACCATAG
SPAPB24D3.09c	15-C10		CCGGCCGCTAGCTCCATAAT	AGCCCCGATCGCCCATTTAT
SPAPB2B4.06	15-C11		CGGAGGCGTTAGGGCGTGTC	CGCCTCTTTCCCCGTGACCG
SPAPB8E5.10	15-C12		GATGCCTTCCCTCGGTTCGC
SPBC713.09	15-D01		TCATCCGACGCCTACCTGGT
SPBPB2B2.19c	15-D02		ACCTCGCGGCCCCTTACTCC	TGAGCATACAAAACGCGCGC
SPCP20C8.01c	15-D03			TGATATAACGGGTGCGGCGG
SPCP20C8.03	15-D04		CCACCAACGCCCAACCCAAA	GTCTCGTGGCTCTGCGCGTT
SPCPB16A4.02c	15-D05		CCTTTTCGTGCATGCGCCTA	TCCTCACCAAGCTCCGCCAT
SPCPB16A4.04c	15-D06		TTACACGACCCACCGCAGCC	GAGTACAAAGCGGGTCGGGC
SPCPB16A4.05c	15-D07		CAAGCGATCAAGCAACCGGG	CTCTACCCCTCTGGCCCCCG
SPCPJ732.02c	15-D08		TCATCGACGCCTACTACCCG
SPBP8B7.09c	15-D09		GCGTTGCGGCTGGATTATGG	TCGGCTTTTCCCAGCAAGGT
SPBC359.03c	15-D10		GGCGAGTGGTTGCGTGATGG
SPAC664.14	15-D11		TGCGGGACCAGGGAACAACG	ACATTGGGTTAGGGCTGCGG
SPAC2G11.13	15-D12		CTCCGCTTCGTTACCTCGCC	GCGTTCCACCCGCACTTCCT
SPAC2E1P3.02c	15-E01		TGTTCCGCACCTCGTCCTCA	ACCTACCACCCCCCGACTGC
SPAC24H6.13	15-E02	M	CATTGAACACGACGCCCCCA	TTCGGTCTGGGTTTGCCGTG
SPAC1F8.03c	15-E03			GCCTATCTCCCCCCACGACT
SPAC1B3.16c	15-E04		TCCGCACCCGCCTCTACACC	CAACCTCTTCTTGCCCCGCC
SPAC1B3.15c	15-E05		CCTGGGCGGGAGATGTTGGA	TACCGCCCTCTCCCATACAC
SPAC14C4.07	15-E06		GGGCTGGCTTCTGGGGGAAT	GTGTTGTCGGTCGTTCGGCG
SPAC1399.02	15-E07		CAGCAGGCAAGGGGCACATA	TCCGCTACCTTCCCCGTGTT
SPAC1142.06	15-E08		AGAGGGTGGCGGCGGAGAGA	GAGCAGCAAACGCCACCTCA
SPAC1039.04	15-E09		GTTTGATTTGGCGGGGTGCT	CCTCCTAAAACCGAGCCCCC
SPBC13A2.04c	15-E10		CTGGGGGAGGTGGCTGGAAT	GCCTACCCTCTGCCCGAGCC
SPBC29A3.14c	15-E11		ACTCCCGATCCCATCACACC	ACGGCTTGGTGGCGGAACTG
SPCC553.03	15-E12		TCCACATTCCGCCACAGCAA	GATGTCCGTGGGGTCGTCGT
SPAC15A10.11	15-F01	M	GCCTTTTTCAGCCCCTTGCC	GGGGGGTGTGCTTGCTTCAT
SPCC594.05c	15-F02	C	GTCCAACTCCCCCGATTCCA	AAAGGCGGGGTGTTTCACGG
SPCC1393.08	15-F03		TGTGCCCCCGAGAAAATGGC	CAGACGCAAGAGGGTGGGGT
SPBC17G9.10	15-F04		CCTTTCTGGGGGGGAGACCG	GGATTCTGGGTGATGGCGGG
SPBP8B7.16c	15-F05		ACCCGCTTGCCTGCTTACCC	CTAAAATGGGGGTTCGGGCA
SPAC1399.01c	15-F06		GGAACGACGAACGACAGGCA	TTGCCTTGCTATTCCTCCGA
SPAC12G12.15	15-F07		GAGAACGGGGGGCACGAATA	CGCCTCCCCAGATTGCTACC
SPAC17C9.12	15-F08		TTCTCCTCTACTCGGCGCGG	AAACAGACACCCCGCCTTGC
SPAC1805.07c	15-F09		CGAAAGTGCACGCCCAGGTA	GCTGGTGAGGGGCGATCTGA
SPAC31A2.02	15-F10		GCAGCCCCAACATTTCCAGC	GCGGCGAAGGGGACACAGAG
SPAC323.03c	15-F11		ATCCTGGCCGTCTTGGTGCG	AGCCTCGCCCCAACATCACC
SPAC869.08	15-F12		CAAAAGCCCCCCCGTCAAAA	CCCTCCAGCCAGATGACCGA
SPBC27.02c	15-G01		CGCGGGGGCAAGAGGGTTTA	CCGGTGCTTTGGTGGTGCTC
SPBC660.05	15-G02		CGCCAAGACCACCAAGCTCC	CAATCCACGTACCGCAGCCC
SPAC3F10.11c	15-G03		TCAGGGGCAGTGGTGTGCTG	ACCCGCCTCTTCGGTTCCTC
SPCC965.06	15-G04		GGGGAGCAACGAGAAGGTGG	CGGGGGTAGGATTGCACGTT
SPAC6F6.01	15-G05		CAGAGAACGACGGGGTGGCG	GCTGGGGGAACGGTAAACAT
SPAC521.04c	15-G06		TCACCCCACGAGCCCATCTT
SPAC227.01c	15-G07		GGATTTGCTGGCGGGGGTAG	GAATGAGCGGGGTAGGGGCG
SPCC548.07c	15-G08		GCGGATTTTCGGTGGGGTTG	ATTCGCACCCCCCGTCTTCC
SPCC965.11c	15-G09		GCCTTACCCCCGCCTACACC	GATGCTGAAATGCCCCACGA
SPBC19F8.06c	15-G10	M	ATTGCTGGAGTGGCGGGGGG	GCAGCAAAGCCACAACCCGC
SPCC613.01	15-G11		GTTAGCCTGGAGCGGGCGAT	CTGCCCAGCACGCGCACTTA
SPCC4B3.13	15-G12		TAAGCCGGCGACGGGAGGAG	TTAGCAGCAGGTGCGGACGC
SPAC19B12.06c	15-H01		GTTTACGGGGCGGTGTTGGT	ACGAGAGGCGATGTGGGTGG
SPAC11D3.18c	15-H04		GTTCATCCCCCACGCATCCA	ACGGAAGAGCCAAGGGACGA
SPAC30.04c	15-H05		AAACGCCCCTGCCTGCCTTC	CTTGCCTGCTCCACTTGCCC
SPBC651.02	15-H06		TAATCCCGTTGCCGGCCTGT	TGGCTTCGGCGGGTCAATAT
SPBC21C3.08c	15-H07		TTACTGGGAGGGGCACTGGG	AGGGATGCAGGGCGACGAAC
SPAC869.04	15-H08		TCAATTCCGGCGCACACCAA	GGCACCCCTGACAAGCCTTT
SPAC56E4.03	15-H09		CACGCCGACAATTGCCTTCC	CACCCAAACTCGCAAGGGCG
SPAC3A12.09c	15-H10		TTGAGCGAAAGAGCGGGGTT	AGAAGCCGGAGGGAAATTTA
SPCC364.06	15-H11		TGGGTGTTGCGGCTAGGAGG	GTGCTGTGCGGGTTTAGGCG
SPBC359.06	16-A01		TCCGCGCTTGGTCCTTCAGT	ATCCGGAAATGGGTCTCTTT
SPBC31F10.13c	16-A02		CGTGACGTGGCCAGCTTGCT	CGACTTGTAGCCCGCATGGG
SPBC119.05c	16-A03	C
SPAC17A5.01	16-A04		GCGGGGAGCTTATGTTGGCG	CTGACTTGCCCCACCGCGAT
SPAC1687.14c	16-A05		GGTGCGTCTGCTAGGCCGTG
SPAC16.01	16-A06		GAGAAGGTAGACGCCGGGGG	TGAGGTGCACAGGGCTCGGT
SPBC11B10.10c	16-A07		GGCCAAACATCCACAGGGGG
SPBC1105.11c	16-A08		GGCCTACCACCTGCCGACTG	TCGGGCCAACTAACGGGGTC
SPBC21B10.12	16-A09	C		ACATGTGCTCGAGGGGCGTT
SPBC32F12.02	16-A10	C;W		CCTTGGACGCTGGCAATGAA
SPAC17A5.11	16-A11	C;W		CGCGCACGGGTATGTTTGGG
SPBC582.10c	16-A12	M	TTTTTCGCCTTCCCTCTCGT	TAACAGCCAGACGGGAGCCG
SPAC6G9.08	16-B01	C;W	GTGACCGCCAAAATCCCCGA	GTTGCCCCGATGACCCACTT
SPAC521.02	16-B02	C;W	CGGGGTGGAGAGGTGTTGCG	CGGAGGAACAGGGTGGGCAT
SPAC3A11.10c	16-B03	C;W	TCAAGACGGGGTGGGTGGTT	TCAAAAGCCAGCAGCAACGC
SPAC328.06	16-B05	M	CATCCGCCAATCAGCCTCCC	CGTTTCTGGCACCCCCTGGA
SPAC2C4.15c	16-B06		GGTGGCTTCGTTAGGGGCTG	AAGGTGCTTGGCTTGGGCGA
SPAC22A12.14c	16-B07	M	ATACCATCCCGACCCACGCC	GCCCCGCAACCCAAAACTAA
SPAC1071.04c	16-B08	M	GAGGTGGCAGGGACGAACGG	GGAACACAGCACGCACGCCA
SPAC17C9.09c	16-B09	C
SPCC757.04	16-B10		GGAAGTGCGGATGGTTGGCG	GCTCACCCGTTCTCCCCCCA
SPCC645.13	16-B11		GCTCGGGGGGGGTAGTTAGT	CTTCGCCCTTCCACACCGAC
SPAC4C5.02c	16-B12			CCCCCGTTTCTCTCCGGTTC
SPAC9.07c	16-C01		TGCCCGACAGCACATGCAAC	TTACTGCGGCCTGACCACCA
SPAC222.14c	16-C02	M	GGTTGTGATGCGGGTGGGTC	TTCGCAGACGGCAGGACTGT
SPAC13D6.02c	16-C03		CCCCACACGAGCGTAAAGCC	AGGCGGACGAAGGGAAGCAT
SPACUNK4.13c	16-C04			GGTGTACACGGGGTTGGCGG
SPCC1620.12c	16-C05		GGCGCTACCCCTGTCCTGCA	GGACCCGACCTACAAACCGC
SPBC651.03c	16-C06		GGCAACCAGAGACGAACCGC	GTCGCTCCCCCACATCCATT
SPBC215.01	16-C07		CAGAATCCCCCCGTCGATGA	GACCCGCAAAAGGAATCCGA
SPBC1778.09	16-C08		GACTCGTGGGCGTGACTCGG	CGGCATTGGACCCCTAGGCA
SPAC630.13c	16-C09		GTTCCCCCAAAAGGCGCAGT	GCATGCGCACTCCGGACAAA
SPAC31A2.16	16-C10		CGCCTCACGCTATCAGTCCC
SPAC17G6.05c	16-C11		GGGGCGTAGGGGCCTTCAAT	ACCGCCCCTCAGGCAATACG
SPAC7D4.12c	16-C12		GGCTGCCGGAAGCGTGTCTG	GAGCCCCTTTCCTCCCACGG
SPAC977.15	16-D01		GCCGGCCTCAATCTCCACCA	ACCTGCCCATGCCTGCCTAC
SPAP32A8.03c	16-D02		GGCGCCCCTCTCCTACCATT	TTGGAGGGTGCTGTTCCGGT
SPAPB1A10.03	16-D03		GGCTGGGTAGGACCGTGGGG
SPBC106.02c	16-D04		GGGCGTACAGGCCAAACTCC	TAGCGGGTCTTTTCTGCGGC
SPBC1105.10	16-D05		AGTGATCCCGCGCCTCTTGA	TTAACGACCCGGCCAATGGG
SPBC146.04	16-D06		CCCTGTACTCGCGCACTTGG	GATGTCTGCGAGGCGACGGG
SPBC115.02c	16-D07		TTGTGCGCCCGGATGTTTCT	GACCCCCCGAAGTCTCCGAA
SPBC28F2.11	16-D08		CAGGAACAAGCCGCATCGGG	TACACGCGCGCCAAAAGGAT
SPBC30B4.03c	16-D09		TGGTTGGTCGCTGGGCTTTC	GCCGTTTACGATGGTGGCGA
SPBC337.03	16-D10		TTGCCCGGTTTCTTCATCGG	TCCCGGTCATCCCTCCGCTA
SPBC354.13	16-D11		TCTGACTGCGCGCTTTGGAT	AGTTGGCCGAAAGCCCCCTC
SPBC36.07	16-D12		TATCGCCTTTCGGGGGCTCC	GCGGCTGTACGTGATCGGGC
SPBC543.10	16-E01		AAGATGCAGGATGGGGCGCC
SPBC725.10	16-E02		TTTAGTGAGAGCGCGCGCGA	GTGGGTTGCCGCCTAATGGT
SPCC1020.12c	16-E03		CTTCCACTGGGGTGCTCCTT	CTGCCTCCATTACACCGCGA
SPAC3G9.05	16-E04		ACTGGGGCATTTGGAGGCTG	CAGTGCCCAAGCCCACACCC
SPAC12G12.01c	16-E05		TTAGGGGCTTGGGGCTGTCG	CGCCACCGACCCCTGTCAAC
SPAC11E3.08c	16-E06		CTGCCACTGAAACCGCCCTT
SPAC13C5.03	16-E07	M	ATCAGAAGGCGGGCGTGGTT	AGCCTGCCCCCAAGAAGGTT
SPAC1296.03c	16-E08		CCAGCACGCCACCAAGAGCA	GGCTGGAGTGGGATGGGTGT
SPAC664.01c	16-E09		CGGGGTTGGCGCTAAGGGAA	ACCGCCCCATTTGTCTCGTT
SPBC16D10.07c	16-E10			CCGCGTTCTTCGTGTCGCTT
SPCP1E11.02	16-E11		GCAGTAGGGGGTACAGGACG	CGCCGCGACTACGACCACAG
SPCC417.06c	16-E12		CCGTTTTGGGCCGTGACCAT	ATCCGCATCACCTCGCCTCA
SPCC1322.08	16-F01		CCCGGAAACCCGTCGTCACT	CTCCTGTGCCCGCGTTGATT
SPCC1020.10	16-F02		TTGACGGCAACTTGTGGGGG	CCGGCGCCCAAACGTTCTCT
SPBC6B1.02	16-F03		AAAACTGGCGCCGGAGCAAT	GGCTTGGGGACTTGTTGCGT
SPBC337.04	16-F04		GTCGCCCTTGCTGTTGCATC	TGACTCACCCCACACGGCAA
SPBC29A3.09c	16-F05		ACGCTCCAATGCACCCTCGG	CGGCCGCACAGATCGTACAT
SPBC1778.10c	16-F06		CCGAAACGACCCCATGCGAT	CAGAGGCGCGCCAAGGGATA
SPAC1805.01c	16-F07		GTACCGCCCAAACGCCCAAT	GGTTATTTCCGACTGCGCCC
SPAC890.03	16-F08		CGCCGCGATTTTTTGCACTA	TTGCCCACGCTGTGACGATT
SPAC823.03	16-F09		CAAAAAGGGGGAGCGCTGGT	CCGGCGCATCCAGTACACAC
SPAC2C4.14c	16-F10		GGATCTGGGAAAAGGGGGGG	GCATCCTGACCGCCCTCTGA
SPAC23H4.02	16-F11		AACTGCTGGCTCTGGTGCCC	ACCGACGCCACTCACCAAGC
SPAC222.07c	16-F12		TACCAAACGGAACGACGCGA	CGGGAGGAAAATACGGGCAG
SPAC167.01	16-G01	M	AATTGTGCGAGGTGGTCCGG	AGGCGACGAGACCGGGACTT
SPAC1687.15	16-G02		TCAACCGGCATCCACCTCGC	TAACGCGATCGAGGCCAATG
SPAC22H10.07	16-G03		TGGATTCAGCGGCCAGGAGG	CCACTGATTACCGGGCGGGA
SPCC24B10.22	16-G04		TTGTGGGCGAGAACTGGCGA	AAGCCCGTCGGACCCCCAAT
SPBPJ4664.03	16-G05		CGCGTTGCAGGCGAGAATAC	CATGCACTTCGCGCTCCACT
SPAPB8E5.05	16-G06		GAGGCCAGACGAACCGCGTA	ACTAAACCGTCGGCCGCCTA
SPCC1795.06	16-G07	M	CAGAACCCCTCCGCAGCAGT	TACCTGCAAAGCCATCGCCA
SPAC10F6.12c	16-G08	C
SPBC29B5.02c	16-G09	M	GCGCTTGGTGCCTCTCCACT	GGGAACGCCACACCGCGCAT
SPAC20G4.02c	16-G10		GACACGGGCTCCCCAACTCG	GAGACGGCGCCATGAACCTG
SPAC23A1.06c	16-G11		TGCTTGGGCCGGACGTGAAT	AGATGTTCGGCGCGGTGAGA
SPACUNK12.02c	16-G12		TTGCGAGGTAAAGCCGGGGA	GCCCCTACCAGTTCGGCCCT
SPAC3F10.16c	16-H01		TCTTGGCGTCTACGAGGCGG	TTAGCCGTTTCCGAGTGCCG
SPCC1393.10	16-H04
SPAC6C3.06c	16-H05		ACCTTCCGCCCTTCCCTGGT	GGGACTTGGGGGATATGGTG
SPAC4F10.16c	16-H06		CAGTGGGGGTCTCTCGTGCG	CCCAAAACGAGCGGAGACCA
SPCC548.05c	16-H07		TGAGCGTGGTTACGGGGACA	AGCGGAACGGAGGTGGACGG
SPCC417.09c	16-H08	M	AGCGTGGTGGTTTGACTGCG	CCCCGCACACAGAGCCCAAA
SPCC320.03	16-H09		CGCCACTGTTCTCCTCGCAC
SPCC1739.05	16-H10	M	TGGCTTTTCACTGGCTGGGT
SPBP8B7.30c	16-H11		TCCGTTTGTCGCCCACCTTC	CCGCCACCACGAAGAAGCAC
SPBP8B7.23	17-A01		TGGCTTTTACTGGCTGGGGT
SPBC9B6.03	17-A02	M	AGGCTTTGGCGTGGGTGTTT	CCTCCGCACCAGACCCAACA
SPBC530.08	17-A03	C	ATCGTGTGGGGTTCCTGAGG	TCTCCTATCCGCCTGCTCGC
SPBC216.04c	17-A04		TCTGCCTATACGCGACGCCG	TCCCGATGTTGTAGCGTCGC
SPBC215.06c	17-A05		TTCGCGCAGCTCACGATTCA	TGCTCTGGCGGGCTTATCCC
SPBC17A3.10	17-A06		AGAGATAGGCGGCACGCTGC	GCACGCCCGATAGGGGAAAG
SPBC1773.16c	17-A07		GCCATCCATACAGCTCCCGG	ACATGGGCTTAAGACGGCGC
SPBC16G5.03	17-A08		GCCACGTTATCAATCCGCGA	GGGCGCAATGGGTGGCTATC
SPAC6G10.12c	17-A09		GACACAGCCGATAGGCCGCT	TAGCGCTCCTGCCAATCGGC
SPAC6B12.07c	17-A10		GAAATCGCGGCGGAGAAGAC	CCGCGTGTTGAGGCTCGCTA
SPAC688.14	17-A11		AGATGGCCGCCGCTAGACAG	GCGGACCCTTCCCCGTTAGG
SPAC343.18	17-A12		CCGAAATACGCCTCCAAGCC	AGACGGGGACGGGAAAGGGT
SPAC343.11c	17-B01		ACGCAAGAGAGAGGGTCGGG	ACCCCACGCCCACGAGTTGT
SPAC2F7.10	17-B02	M	ATACGGGCGGAAGCACACCA	CAGGACAAGGTGGCGGGTCG
SPAC25G10.03	17-B03	C	GCACAGACGCTTTCCGGGTC	TGATCTGGATGGGCGGGGAT
SPAC25B8.11	17-B04		ATTCGCGTTCGGGTGAGCCT	AGAGGCTGGGGGGTTGCAAC
SPAC26A3.01	17-B06	C
SPAC22E12.11c	17-B07		GTTTGCAACGTTCGCCGCTC	ATCGCAAGATCCCACCGTCC
SPAC1B3.05	17-B08		GGGGAAATGGCTATCGCGGT	CGCGCGGAGAGTTTGATGAA
SPAC19B12.07c	17-B09		CGAGCCGGTCACAAGAAGCC	CGGGCAACGGATTTTCCAGC
SPAC16C9.05	17-B10		ATGGGGTCAAGCGGTAGCCA	GGGCGCCAAGGGTGTCAATC
SPAC16A10.02	17-B11		AATCCATCAAGTGGGCCCGG	GTCGCGAAGGTGGTGGCGTC
SPAC23E2.01	17-B12		TGCACCGCCCGGATTAAGTG	TGCAGACTCGGGAAAACGGC
SPAC227.03c	17-C01		CCCCATCCTGGTCTTGCCCC	TACCAGGCCCAAGCCCAGAG
SPAC17H9.08	17-C02	M	TGAGTAAGTCAGCCGCGCCT	ATGAACGTCAGCTGGCCGCA
SPAC26F1.14c	17-C03		TGCGATCGTTCACCATGGGC	ACTCCCGTAACAGTCGCCGC
SPAC24C9.16c	17-C04		CGGTCGTAAAACGGCGAGCA	CCACAAGGGCGTCGATAGCG
SPAC1B2.04	17-C05		CTCCTTCCCGGGCACCTCCA	ATTGTTCGCCGCTCATCGGA
SPBC12C2.02c	17-C06		GTGGGAGGCAGGAGGTGGCT
SPAC3C7.14c	17-C07		TGGGTTATCCCGCCCGTAGC	ACCACATCGGGACACACGCA
SPAC17A2.13c	17-C08		GCTGCCATGAGGCCCAAACA	TTGGCTCAAAGCGGTGATGG
SPAC8E11.02c	17-C09		TATGCATCTCCCGGGCCTTC	CGCCTGACGACCGGAAAAGA
SPAC3G6.06c	17-C10		AAGCTTCGCGCGCTAGCAGA	CGGAAGGGGTCCAGCAACGT
SPCC18B5.11c	17-C11		TCGTGTCCCGCCGTATTGAA	AGTTGGGGGTACCTTGCCCG
SPAC1D4.13	17-C12		CAGGTGGGTCACGCCGGAAT	CGCGTCCCACGTCTCTCGTC
SPBC428.03c	17-D01		CTCGATAGGGCAACAGCTGA	ACAAGTCGCTCCGTGCACCA
SPBC21.05c	17-D02	M	AGCCTTTAGTCGTGGCGCGG	ATGCTCGCGTCCGATTGTGG
SPAC1783.06c	17-D03	C	TGCCGCGATCGAGATATGCA	AGGGGTTCGTGCGGATTCGT
SPAC27D7.14c	17-D04	C
SPAC4D7.05	17-D05		ATCTGTTTACCCCGCGTGGG	ACAGCGCGGGACATTCTCAA
SPCC18.04	17-D06		CCTACCCTGTCGCCCACCTC	GACCGACCAAGTCCCCCTGC
SPBC31F10.12	17-D07	M	TCGCCTCGCAACCACTCCGT	TATCTGTGCGAGGGGAGCGA
SPBC2G2.17c	17-D08	C
SPBC2G2.15c	17-D09	C;W	AGCAATGAAAGGGCGGTGGT	ACATTCCCACCACGCCTCCA
SPBC29A3.05	17-D10
SPBC19G7.10c	17-D11		CTTCGGGGGGCTGGGACCTT	ATCGTGTCGGGGTTTCCTGT
SPBC16E9.17c	17-D12		TTCAGGGCGGCGGATGGTAT	CTGGTCCTTGCCCCCCCCTT
SPBC11B10.07c	17-E01		TGCCCCGCACCACAACAAGA	CCTCTCCCTGAGCCCCCCAT
SPAC23C4.02	17-E02			CACACCCCCTGCTTGTTGCC
SPBC1703.14c	17-E03	M	CGGGTTGTGCTCGGGGTCCT	CCTTCCCTTTCGGTTCCCGC
SPBC543.03c	17-E04	M;C	CGGGCGGTGAGCGAAATGAA	GAGTTTCCATTTCCGCCCCC
SPAC26H5.02c	17-E05		TGCGTGGTTCGGTCGTGGTG	CGCAAGCAAACACGAGGGGA
SPBC1921.03c	17-E06		CAAAGCGATGGGAGCCAAGG	AGAGCACCCCCACGACCCTC
SPBC26H8.09c	17-E07		ACGGTTGGGGGGTCCATCAT	CTCTGTGGGCTGTGGAGCGA
SPCC61.05	17-E08		AGGGGCGAGGGTAAGGGAAA	TGCCCCCGCCACCATTTATT
SPCC757.09c	17-E09	M	AGGCAAGCAAGCACGAACGG	TCCGACACCAAACCGAAGGC
SPCC74.09	17-E10	C
SPCC1183.07	17-E11
SPBP35G2.14	17-E12		TTAGCGGGGAAGGTGAGGGA	ACGAGGAGTCGGGGAGGAGG
SPBC56F2.08c	17-F01		GCGGAGGGTGGCTTGGAGAG	CATTTGCTTGTCGCCCGCCT
SPBC428.12c	17-F02	M	GGCAAGAAGGTGCGGGGTTG	CCGACGACCCCACCGCTACA
SPBC3B9.11c	17-F03	Same as 4-E10
SPBC29A3.07c	17-F04	M	AAATCCGAAAGAGGCGAGCG	AGCCTATGTCGGGTGGGGCG
SPBC16A3.18	17-F05			GGCACCCGCATCTTCTCGCT
SPAC343.07	17-F06		GTCTCCACTGCCCCTCCGCT	TGGTCTATCGGGGGGGAGCA
SPAC16E8.06c	17-F07		TCACTCCCCAGCGAACGGTC	GTTGTACGTTGCCCGCGGTT
SPAC1687.22c	17-F08	C
SPAC57A10.10c	17-F09		TCTTGCGTCCCGTTCCCAGC	CTTTAGAAGGCCGCACCCCA
SPAC140.02	17-F10		CGAAAAGAAGTTGGCGCCGT
SPAC56F8.09	17-F11		AGTGAACCCCCGAGCAAGCC	GGGGGCTCGCTGTTCCACCT
SPBC21B10.03c	17-F12		TCGGCCGGATCCTCACACAC	ACGGCCCGTCCAGAGAATTT
SPBP8B7.25	17-G01	M	TAGCTTGGTGGAGGAGCCGT	CTTACGGTGGGGGTGTCGGA
SPAC3H8.07c	17-G02	M	GCAACCCATACGCACACGCG	CATGTCCTCCGCAAAGCGTC
SPAC2F3.02	17-G03	C	GGGCTCAAATCCGGCGACGT	GGCGAGCTAGTGGCGGGGTT
SPAC27F1.06c	17-G04		CGTGTGCGGATCTTTTGCCT	TCAGAGATGACGGCACGGCA
SPAC21E11.05c	17-G05	C
SPAC328.09	17-G06		ACGGGGCGCCTTGCTTAGGA	GGGTGTGCGCCTGACGTGTC
SPAC56E4.06c	17-G07		CTTTTTTCCGCCCGCACTCC	ATCGGCGGGTGGTGACTGAA
SPAC227.07c	17-G08	M	ACCTGAAACGCCCGAAGCCG	GCAATGAGTGCAACGACGGC
SPCC830.10	17-G09		GAGACACAAAGGGGCGAGCG	CCCTCCGCATCCCCTGTTCT
SPAC227.14	17-G10		GCACCCCGGCAACATAACCA	AGACGCCTTGACTGAGCCCC
SPAC2F3.11	17-G11		ACGCCTCCACCTTCCACACC	TGACGCGCCAACCCAACTTA
SPBC405.01	17-G12		CTAGTGTTCCCCGGCTGCGA	GCTACAACTTTACGGGCGGG
SPCC364.03	17-H01		GCAATCCCCCTCGTCAACCG	TCGTTTTCCCCCCATCCACG
SPBC2G2.05	17-H04		CCGCAAGCGAAGCCGGAGTC	CAGGGGAATCAGGGCTTGGG
SPAC23A1.11	17-H05		ATCAGTTCGCACGCCAGCCG	GTTGCAAAGCGACGAGCGGG
SPCC553.08c	17-H06		CGGATGCAGCCGGCGTTTAC	TGGGCCAATGCAGATCACGT
SPBC25B2.01	17-H07	M	CCTCTGGCCCTGAAATCCCC	TGTTCAACGCCCCCACGAAT
SPBPJ4664.06	17-H08		CAGAGTGAGCCCGCGACAGA	CTGGTACGAACCGGAAGGCC
SPCC338.06c	17-H09	M	TTACTGGGGTCGCTCCCTGG	GAGCGGATGTCACTTGCGGA
SPCC1450.07c	17-H10			CGGACTTTGCAGACGGCGCT
SPCC1259.11c	17-H11		CCCATGAGGCGAGTGATCCG	TCTCTGGTGCAGTCGCGCGT
SPAC23G3.10c	18-A01		ACCGCCGCCTCACAATTCGT	TAGAAGCGCCTCGGAAAAGG
SPAC3G9.07c	18-A02		AGGCGACGGCAAAATGAGCT	ATCGTCCCCCCATGCTTGTC
SPBC947.01	18-A03		TTGCGGTGCTTGTTTTGGCC	ATCGCCCACGCCTGCCTTTC
SPBC16E9.11c	18-A04	M	ACACCCCGCCCATCAAGAGC	GCCACAACGCCGACCAGATG
SPAC4G9.10	18-A05		GCGCACCGAGGGATTTATGG	CGCCCTATCCAACACGAGCC
SPAC4G9.09c	18-A06	M	CACCCCCTCCTCGCCATCTG	TGCAACCCCCATGACTCCAT
SPAC1805.16c	18-A07		TGGTGTTTCCTGGGCGCCTG	CCGGGGCCTCCATGTCAAGT
SPBP8B7.18c	18-A08		GGGCAGGGGGCTAACAGGAG	ACAAGGGCCCACGCAGCTAA
SPBC887.17	18-A09		GGAGTGAGCGTTGCAGGGCG	CCTGTTCACGCCCATCCATT
SPBC215.08c	18-A10		ATTACTCCCTCTCGCCCGCA	CCGGGATATGGGTGCGTCTG
SPBC4B4.06	18-A11	C	TCCAACTGACCTTCCCCCCT	GTCCCTCCCAACCCGCTTTC
SPCC757.10	18-A12		TATTTGGTCTGGGGGCGGGT	ACGAACTCAAGCCCACGGCA
SPCC1840.06	18-B01	C
SPBC11C11.08	18-B02
SPAC1296.04	18-B03		AATGGCCTGCGGGGTGAGAT	ATCAATTTCCCGCCGTGCTT
SPAC1782.07	18-B04		CCCGATGCCAAGGTAGCCCA
SPAC1327.01c	18-B05	C
SPAC17A2.14	18-B07		TGCGCTGAAAGATGACCCGA	ACCCCACTCAACGATCCCCG
SPAC1952.02	18-B08		CAAGTGGCGAAGGCGGGAGT	GCGTCTGCGGGTGCCTATTG
SPAC19A8.11c	18-B09		TTCGCCGCTCTCCACATCAG	ACAAGCAATCGGGAGGGGGT
SPAC19G12.16c	18-B10		TTTTGTGAAGGCGCGATGGT	GCTAGGGGCGCAAAACGACG
SPAC22F3.11c	18-B11		CACCGCCTCCTTGATCACGC
SPAC24C9.12c	18-B12		CAATTAGCCACCCCACCCAC	TTTGCAAGACGCCCAGAGGA
SPAC25H1.03	18-C01		TTGACCATCTTAGCCGCCCG	TCAACGAATGGCGAGGGGTG
SPAC2C4.10c	18-C02		CGCACGCAATAGAGCAACGG	TAGGGCGAGAACGAGCTGGG
SPAC30C2.05	18-C03		ACGCAGCATCCTTTTCGGGG	ACAGTTTGGTGAGCCCGGAT
SPAC31G5.21	18-C04		TGGCCCGCGCACCCTATACT	TCGCGAGGGCTTTCTGAGGG
SPAC31G5.18c	18-C05		GGAGTTGCAGCGGGGGATCT	CCACACCCGCGTATTCCCGA
SPAC323.05c	18-C06		GCCCCCCATTTCCCCCGTAG	GATCGGGGTTGGGTGGCTGT
SPAC328.01c	18-C07		GCCGGCTTTGCTGATTTCCC
SPAC328.03	18-C08
SPAC32A11.02c	18-C09		CGAGGGCCAGCATGTCAGGA	CATACCCTCAACGTCCGGCG
SPAC32A11.03c	18-C10	M	CGCTGGTGGGGGTTGAGATT	GGGAGGCCGCTGAAAACATC
SPAC343.06c	18-C11		GTGGCTGGGTCGGGTACGTC	TCCGACCGCACAAGCACTCA
SPAC3A11.04	18-C12		AGCGCCACACCATTCACCAC	TTGTTCTTCGCCCCGCTGTC
SPAC20G8.10c	18-D01		GCTCACGCCCTTCTCACCGA	AGGCCATTCCCGCTGTACGC
SPAC3C7.05c	18-D02		AAAACGGGGCGGCAAGAAGG	CTGCGGGGAGTGGCTTCGAT
SPAC3G6.01	18-D03		CCCAATCCCGTGCGCAAAAA	ACGGCACGGGCTTTCAGGAC
SPAC3G9.03	18-D04		ATGAATTCGAGCGGAGGGGG	AAACATGGACGCAAGCACGG
SPAC3H5.11	18-D05	C	CGGAACGGGCCTAAGACGAG	TTTGCAGGCCGTCTTGTGGG
SPAC3H8.02	18-D06
SPAC3H8.05c	18-D07		CCGCCCCTTGAAAACAGACT	CCCGCCGCTTCGTATTGTCG
SPAC458.04c	18-D08		TGCTGACGAACCCCCCTCTT	CTGGGTTAGATGGCCTGCGC
SPAC4D7.06c	18-D09		ACGCGGGAGGGTGTTTGGAG	TCGTCGCGCGCTAATTGGTT
SPAC4H3.04c	18-D10		TAGGGTTGGGGCATCTGGCA	CAATCCGCGGAACCCCATCA
SPAC15E1.06	18-D11		TTTTCCCGGGCCCCTTCGTA	TTCAAGACAAATCCGCCCGC
SPAC630.10	18-D12		CGACTTTCATCCCACCTTCC	TCGATTTTGCGACTCCTTCA
SPAC637.09	18-E01		TTGTTTCTGTGCGTGGGATG	GAAGCCCCGCAAGACGAAAT
SPAC644.09	18-E02		CGGAGGGGGTCGTTGGCTAG	CCCACTTAACCCGGCGACTC
SPAC6C3.04	18-E03	C;W	TGCCCTATCCGCTCACCCAA	TACTCCGAATCCGCCCCAAC
SPAC6F12.04	18-E04	C;W	TACCCAACGCGATCCCAGGT	CCGGGGAACTCGATCGCAAC
SPAC6B12.02c	18-E05	C;W	GGGGGGTAAATGGGCGTAGG	GGGGAGCCGCAGAGAAACGA
SPAC6B12.05c	18-E06	C;W	TTTGCGCGGTGCCCTCTCTT	GCCGCTTTTCCGCTCACCAG
SPAC6B12.06c	18-E07	C;W	TGCAATGGAAGGCCGGAGTC	GTAGCCAACCCGACGAAGCC
SPAC6B12.08	18-E08	C;W	GAGGGCACGGGGGCTGTAAC	TTCGCGCGTAGGTTTGCTTG
SPAC6G9.09c	18-E09		CCCCGTCCGCACATCAACAT	CAGTTGTTTGCGGGGCTCGT
SPAC6G9.13c	18-E10		ACCCAGACGAGCACCACCGG	CTCCACAGCCGCCCAACCAC
SPAC8C9.06c	18-E11		CGTCCGGATTTTGCGTCACA
SPAC8C9.16c	18-E12		GTTGCTGACGGCCCACTTCC	GGCATACGTGGCTTTCGGCG
SPAC8E11.10	18-F01		AACCACCGCCATCGAAGCTT	TGCGGTGAATTGTTGAGGCG
SPAC8E11.04c	18-F02		GGATAACCGCACACCCCCGA	CCAGTGCACAAGCCCAGAGG
SPAC8F11.09c	18-F03		GGGGCGCCAAAGCAGAAAGG	ACAGCATCCGGCCTCCAAGA
SPAC9.08c	18-F04			CTCCACATGTCCTGCCCCGA
SPAC922.07c	18-F05		GGTTCTTAAGGGTCGGGCGC	CGACCCGCCACTCAGCACAC
SPAC926.06c	18-F06		AATGAAGCAGGTGGCGAGGG	GGCCGAATGCTCACAAACCA
SPAC977.12	18-F07		AAACAGGGCGGTGGGTGAAG	TTTTCAAGGGGCGGAGGACG
SPAP8A3.04c	18-F08		GCGTTGCCTTCCCGGTTTTG	ACTGTGGTATGGGTCCGGCG
SPAP8A3.07c	18-F09		GAAACGCCCCATGTGAACCG	AAAAAGGGCCATGAGCAGGT
SPAPYUK71.03c	18-F10		ACACCTAGATGCCCCCGCGC	GACTTGCATCCTAGGGCGGG
SPBC1105.05	18-F11		GACAACACTGGGGGGGCTGA	AACGGGTGGTGATCAAGGCG
SPBC11C11.06c	18-F12		GGGTGGCGGAACAAAGTGGT
SPBC12C2.07c	18-G01		TCTCGGCATCATCTGGGCTG	AATAGGGCAGCGGAATGGCA
SPBC12C2.04	18-G02		GCGGGTGGGTTAGTGCCTGA	GCAACCACCCGAAGCCGAAA
SPBC1347.09	18-G03		CACACTCAATACCGGGGGCC	CCCATCCGCAAGAACAGCTG
SPBC13E7.07	18-G04		CGCGATGGTGAAGTGGGGCC	AGGTTGGGGGCGTCGTGTCA
SPBC1683.10c	18-G05		AAGAAAGGGAGCGCAGCCGG	ACGTGGGGAGGGATGGGAGG
SPBC1685.08	18-G06	C
SPBC1685.14c	18-G07		TGTGTAAGGGCGATGCGGGA	GCCACATAAGCCAACCCGCA
SPBC16C6.01c	18-G08	C	TTTCCGCGGCCTGCTATTCT	CCCTGTCCAACGTCGCCAAA
SPBC16C6.03c	18-G09			GGAGGGTACAAGAGCGGGGG
SPBC16E9.07	18-G10	C	ACCTCTCTTGTCCGCTGCCG	GGGGAATGCGAAAGTGAGCC
SPBC16G5.02c	18-G11		TAACAAAGGGCGACGAGGCG	GCCGTCATTCAACCCCGCTC
SPBC16H5.13	18-G12		CCCCCAGAAAGCGCACAAGC	CCCGGTCCCAGAATGCCTAA
SPBC1703.09	18-H01		GACAAACCAGCACGAGGGGT	AGGCGGTTAGGGAAGGGCAG
SPBC1711.04	18-H04		CTGCCCGCTCCCATCCCTAG	CCAACACTTCCCCGCAACCT
SPBC1778.02	18-H05
SPBC17A3.02	18-H06			ACGCCCACCGGTTATCCTCA
SPBC11C11.01	18-H07		GCAGAGCCGGGGGAAACAAG	GGACTGGACCTTGCGGGGAT
SPBC17D11.01	18-H08	C
SPBC18E5.11c	18-H09	M	AACCGAACGATCAGCCCAGG	GGAGCGAAAGGCGAGCACAG
SPBC18H10.18c	18-H10		TATCCACTCCGCCCACGCTC	GTGTTCGCGATTGGGGCTAT
SPBC18H10.19	18-H11		CTCCCTTCGATCGCATGCCC	GCTGTCTGCCGGCCCATTGT
SPBC19C2.02	19-A01		TTAATTGCTTCCCGCTGCCC	CGCCGAGTTAGGGTCATGCC
SPBC19C7.10	19-A02		CACATCCCCAGCACGCACAC	TTCTTCGCGTCCGTTGCCTC
SPBC19G7.06	19-A03		TCTACCCGTACACCGTCGTC	TTCGCCGTTGCCCACCTTCT
SPBC19G7.09	19-A04		GTCCCGCCACGCACCAAGTT	ACACTGGAGCGGATTTGGCG
SPBC1A4.05	19-A05		AAAGCGCCCTCCTGCAAAAA	TCCCCCACGCCTAAGACCCG
SPBC1D7.03	19-A06		CAGCCGCCTTCTACCCGATG	GATGGATTGGGCAGGAGGGC
SPBC20F10.03	19-A07		TGCGGTTTTGCGGCGGGGTT	GGGCCCGACCAGAACAACAA
SPBC215.10	19-A08		TGGGGGGAATGGCACTGAGG	GAACGCATCGACCCACCCTT
SPBC21C3.06	19-A09		GATGTTTGCTGTCCGCCCCA	CCCGAGCATCAAAGAAGGCG
SPBC12C2.12c	19-A10		AGCCCCCCAACCCTTACGAT
SPBC23E6.01c	19-A11		CGAACATATTGGCGCCCGGA	TGGCCGAATAGGGGGTGGTT
SPBC23G7.06c	19-A12		GCCGCCAACAAAGCCTAGCC	CGGCATAAGGGACGGGAGCA
SPBC25B2.07c	19-B01		CCCCACCGGCGTCCAAGTAC	GATCCCCCGCTTCACCATGT
SPBC25H2.15	19-B02		TCCTTGGCCGTTTTCCGTTC
SPBC2A9.08c	19-B03		ATTCTGCCCGAGTCCGCCTA	ACTGAGGGTGGAGGCGCGAA
SPBC2D10.04	19-B04		AATCGGGACGCAAGAGCACA	ACCCAGCAAGAGAAGCCCGC
SPBC2D10.14c	19-B05	C	CGATGGGTGGGGTTTCTTCT	GCGCCAAAAAAACCCTTCCT
SPBC2F12.05c	19-B06		CCTCCCCGAACCTGATGCCT	GGCGCGGCTGTGGTAATCTT
SPBC2G2.06c	19-B08		CCCGAACCGTCCCCAAAAAA	CCCATCGGTTACGGCTCCCT
SPBC2G2.10c	19-B09		GATGAACCCGAGGCCTGACC	AGTGGTTCGGAGGATGCGCT
SPBC2G5.06c	19-B10		CATAGGTTGGTTGCCGGGGG	TTGCCTCCATGATTCCGTGT
SPBC30D10.13c	19-B11		CATTCCCGGTCCCTGCTTCC	ATAGAACGAAGGAGCCGCGG
SPBC31F10.15c	19-B12		ATTCCAACACGCCGCAAGGG	CCGCCAAAAAAGAGCCCGTA
SPBC32F12.12c	19-C01		GCGCACACCTGACTTCCCCC
SPBC337.02c	19-C02		CAAGGGACATGCTGGGCGGT	AGAGTTTGGATGACGCGGGT
SPBC342.03	19-C03		CATTGGGTGGCGTATTCGGG	ACAGACCCCGAACGCGAAAC
SPBC342.04	19-C04		GCAGCGGGATGATGGAGTGG	TCATTGTAGGCCGGTGGTGC
SPBC354.07c	19-C05		CCACAAGCCGGGAAGGGAAC	TCATGGTGCTCGGTGCTGTG
SPBC365.11	19-C06		CACCTCAACCATCGCGCAAC	CTCTGACCCCCGCCGAAACT
SPBC365.14c	19-C07		TGAGGCGCGGTTCCAAAATT	CCGGACCTTTGCACACCCCT
SPBC36B7.06c	19-C08		CTGTGCCAATCGTAACCGCG	TGCATCACAGCCCCCGAACA
SPBC3E7.11c	19-C09		TGACAAAAGCAATGGCCCGC	TGGGGGTGGGGAAAACGTGT
SPBC405.03c	19-C10		GCAGTGGAAATGTGGGCGGG	CCCTTCGCAATACCCATCCG
SPBC428.17c	19-C11		CAGGCCGGGAAGGGCAGGGA	GCACAAAGGGAGACCAACGT
SPBC530.03c	19-C12		CCGATGCTCCCGCTTTGCTA	CTTCATGTTTCCGGCGCTGC
SPBC56F2.06	19-D01		GCCTGTGTCTCGCCTTTCCC	TGTCGCGATTTACGTGGGCC
SPBC577.02	19-D02		GTTCGCATTCCCCCTTCACC	ATATCGACCATGCGGCCACA
SPBC577.08c	19-D03
SPBC577.12	19-D04		CGCGCAAACCTGAAACCCTG	GACGTCGGCGGGGGTAACAA
SPBC649.03	19-D05		CCGCACCCCCCATATTCAGC	GGAGGGCTGTGGGGGTCAAT
SPBC354.01	19-D06		GGACTAGGTTGGGCGGCTGA	TGTCCTCGCGCCTGATTCCC
SPBC725.09c	19-D07		TCGGTGGTTTGAGCTGCGCC	CGTCTTCTGGCCCCTGTCGA
SPBC776.16	19-D08		CGGACAGGAGCGAAGCGGAC	CTGTTGGTGCGCGGAGAGTC
SPBC83.16c	19-D09		ATTCTTGATCCTGCGGCCCT
SPBC947.02	19-D10		TCGCGGAGAGCACAGATTGG
SPBC9B6.11c	19-D11		ACAACCGAGACAAGCGCCCT	AATTGCACCAGGCGTACCCC
SPBP35G2.13c	19-D12		GCACGGGTTTTAGGGGCAGG	TTGAACGAAACGGGGGGAAA
SPBP8B7.13	19-E01			CACGGGGAATGAAGGCGCTG
SPBP8B7.22	19-E02		GGAATGTGCGCGGGGATAGC	ATGCTGCTGGCGTTGGGATC
SPCC1183.06	19-E03	M	CTAGGTTTCCCCCGGCTTGT	TAATCCCTCGGCGCCTACGT
SPCC1223.10c	19-E04	C	TTCAGTCCCCCAAAGCCACA
SPCC1235.02	19-E05		AAGAAGGGGAGGCGAGCTGG	CAGGGCGCGGGGAGAAGTAT
SPCC1281.04	19-E06		ATCGGAGAACGGCAGGCAAT	CCCATACACCGGCCGAAAAG
SPAC1687.16c	19-E07
SPAC9.13c	19-E08		CGCCCGCTAGCCCTCTCTGA	CGACATGCAAGCCGGGGAAC
SPBC106.13	19-E09		TGAGCTTTTGTGGCCGCGAG	TCACCTGCCGTCGCTCAAAC
SPBC12C2.03c	19-E10		GAGGGGGACAGGGGAGGGCT	AGCGGCAAGCGAAGGCAGAT
SPBC29A3.08	19-E11	C
SPBC651.05c	19-E12		TTATAAGCGACGGCCGAGCA	CGCGTTGGGAGATCTTTGGG
SPBC651.07	19-F01		CGGGTTTTGCAGGCGAGGAG	CACTCCGCACTTCCCGCCAA
SPCC1322.03	19-F02		CACGTGAATTTGGCGGGACT	TGCTGCGTGTCGGGGTAGTT
SPCC1393.05	19-F03		CGGGGTGAGGCAAGGCAGTA	TGGGGGTGAATTCGCGATGA
SPCC1442.16c	19-F04		AGCCACCGTCCCATCCGAGA	GGCTCCCCGCTTCACTTGTC
SPCC162.04c	19-F05
SPCC162.02c	19-F06		AGGCGGATAGGGGTAGGCGT	GGCGGATGGGTACGGCAACA
SPCC1739.15	19-F07		ATTCTTCGTGCCCCCGTCCT	AAAAGGTGGCTGGTGTCGGG
SPCC18.17c	19-F08		TCGCGGGGGTTCTTAGGGAC	CATCCCCCGTTGCCCTATCG
SPCC1827.03c	19-F09		TGGGGTTTGCTGTGCCGTTG	AATCAGGCGAGGGACAGGCA
SPCC1840.05c	19-F10		TCACCGAAAAGGGCCGCTAC	GTCCACCAACACCCCGCCAG
SPCC1840.09	19-F11		GCCTGTGCTTCCCCCGATGA	GCCCGATATAACCGCGACGT
SPCC188.07	19-F12		TTGTATGTGCGGGGCTCGTG	TGAAGGCAAACCGCGATCTG
SPCC1919.05	19-G01		GCCCGTCCATTTCCCACCTA	TGGGGTGGCCGTTCTCTTGA
SPCC1919.07	19-G02		ATGAATGGGACGCGGAGGGG	TTTGGAGGACTTTGGGCGGG
SPCC1919.13c	19-G03		AGGACGCCCCAAACTGACGT	TGCTCCACATAGACCCGGCT
SPCC285.04	19-G04		GGTTGAGGACGACGGCGAGG	AGGCCGAGGTGGGAAAGGAC
SPCC1682.16	19-G05		AACGGACGGAAACGGGTGAA	CTTGGGCGCGGGTACATTGC
SPCC306.02c	19-G06		TCGAGAAGTGGAGGGGTGGG	CGGGGTAGGTTCAGGCGAGG
SPCC417.04	19-G07		CGGACAAAAGCGCCTCATGG	TTGGCAGGATGTGGGAGCGG
SPCC594.06c	19-G08		AGGAGGGATGACCAGGCGGA	GCGGTTCCCCATTCCTTGAG
SPCC613.03	19-G09		ACACCGCCTGATGCCCTTGG	CGACGGTTTGGATTGGCGGA
SPCC622.01c	19-G10		GGTAATGAATGCCGTGGGGG	TTTCGGCAGTGATCGGTTCG
SPCC622.04	19-G11		CGTGCGCCAGAATATCCGCA	TACTAGCCCGCGCCGAACCA
SPCC622.07	19-G12		GATTCGCCCTCTCCTGCACT	GCAGGCAGCGTGTTTTGTTT
SPCC63.03	19-H01		TGCGTGGATTCTTGGCGGTG	CGTCCCGTATTCCCCTTGCA
SPAP32A8.02	19-H04		AACGTACGCACAGGCCCCAG	CGTGCGAGGAATGGGAGAGG
SPBC32H8.01c	19-H05		GCCCTCCAAAATCTCCGCCT	AAACACCCCATCCGAGGAGT
SPBC32H8.02c	19-H06		CATCCAGCGAACCACGACCA	CTCTCCCCCCTGGCGCCTTA
SPBC32H8.07	19-H07		ACGGAACACAGCCGCCAAAT	CGGTGGGGGGCAGTTCACAT
SPBC691.05c	19-H08		GGGTGGGGAGGGCATATTGA	ATGAGGGGACAGGCGGAGGT
SPBPB10D8.03	19-H09		CCGACCGCGCAGCATAGACT
SPBPB10D8.07c	19-H10		ACCCTACGCCCGCAAACCTT	GCGGTATAGGGGGGCGTGAA
SPCPB1C11.03	19-H11		TCGGTGCTTGGCCTGTCCTG	GTTGGGGCGTCTCTCCTTGT
SPCC576.01c	20-A01		GAAGGCGAGGCGATGGTCAA
SPCC1795.01c	20-A02		CAGGGGATGACTGAACCGCA	ACCGGCCAGTTCCATCCAGC
SPAC1687.08	20-A03	C
SPAC22E12.18	20-A04		GACGAGCTGAAGGGGACGCA	GGCGTCCCTCGGCTTTTCCA
SPAC27D7.05c	20-A05		CGAGCGCTAAGGGACGAACG	AGTGTGTTGCTGAGGCCGGG
SPAC607.10	20-A06		GAGGTGGTTGCTTTGCCGGT	GAATCCACCGAGCCCAACCG
SPBC106.17c	20-A07		TACCAATGAAAAGGCCGGCG	TAGCTGGGTGGTGCGGTTCA
SPBC1778.05c	20-A08			GGATGAGCGCGGGGAGAGTA
SPBC30D10.03c	20-A09		CGTGAGGGGTGGGTATTGCC	GCTGGGACGGTTGTGTGGAA
SPCC191.10	20-A10		TTGTGCGATGGGGATGGATG	TCGGCTTGTGCTGTGATCGG
SPCC338.18	20-A11			TTGGTTGCTTGGCGGCTATG
SPCC364.02c	20-A12			CCAACAAACGCGGCCAAAGC
SPAC5H10.05c	20-B01		CTTTCAATCCCACGCCCCCT	CTTGCTGCCCTTCCGTTGTG
SPAC824.05	20-B02		AGTCTTTGATTTGCGGCGGG	CGTTGCGTTGCGGTTTTGGT
SPBC18H10.10c	20-B03		GGAGGCAAGGGGCGAACAGG	GTCATCCCATCATCCCGCCG
SPBC215.14c	20-B04		CTTCCCCCCCTCGTATGGCT	CTGGCTCGGGTGAAAGGGGA
SPBC27B12.06	20-B05		ACGGGTTTGAGCAGGGGCAC	TGGGATGAAAACGGGCGATG
SPBC2F12.09c	20-B06		GGTGGGGGGGCAGTGGATCT	CACTAGCGCCCAAGGACCCA
SPBC365.16	20-B07		CAAGGTTCTCTCCCCGCCAA	GGTCGTGGGCGTCTCGGCTA
SPBC409.16c	20-B09		GGGAGCGAGATTGTGAGGGG	GCCTGGTTCTTTTTGCCCCC
SPBC409.17c	20-B10		ATCGTTTTTGGCGTTCCCCA	GGCGAAGACGTGAGGGGTGT
SPBC409.20c	20-B11		GTCGTTTATGGCGCAGGGGG	AAAGTGGATCGCGGTTCGGG
SPCC1450.12	20-B12		GAATCGCCCGCCTGCTACTG	GACCTGCGCGCCCACTGATT
SPCC1620.13	20-C01		TATGGCGGAGGGAGAGGCTG	ATCCCCCGTCGTCACCTCCC
SPCC16C4.20c	20-C02		GCATTGGATACCCGGCGCTC	GGTGAACAAGGGCGCAACGA
SPCC16C4.11	20-C03		TTCTTCGGCTCGCGGTCTGG	GGGGAGCCTGAAGCACAACG
SPCC23B6.04c	20-C04
SPCC338.08	20-C05			GTTTCATGCTTCGTCCGGGC
SPCC553.05c	20-C06		CGAGCTGACAACAGGCGAAG
SPCC622.12c	20-C07		CTGCTCGCGCGGTGCTTTAT	AGCAGCCACCCCGAGACGAA
SPCC736.07c	20-C08		GAGTGGGGTGGCGTTTTCGT	CACAACCATCGCAACCACCG
SPCC777.13	20-C09		GGGCGTTGGTTGCAGAATGA	TGATGGAAGTGATGGCGCGG
SPCP1E11.04c	20-C10	M	CTGAGATCCCGGCAACGACG	TGGAAACGTCTTGGGCTCGG
SPACUNK4.17	20-C11		CTTCGGGTTGAGCGTGGTGA	GCACCCAAGGCAATACCGCT
SPAC20H4.03c	20-C12		CAGACCCAAACTGCGCAGAA	ACGGGGCTGGGGTTATGCTG
SPAC589.04	20-D01		AAGCGACGAGGGCACATGAA	GCAGATCCGCGCCTCCACAC
SPAPB1A10.14	20-D02		CGGGCGTATTTCAAGGGGAG	AAGCCACCCCGAAACGCAGA
SPAPB1A10.15	20-D03		CGATGTTGCCGCGTGTTTGT	TCGTCCCGGCCAAAAAACAG
SPAPB21F2.03	20-D04		GACTACGAGGCATGGGCGCA	GGGCAGCGAAAGAGTAGGCG
SPAPB2B4.07	20-D05
SPBC11B10.05c	20-D06		AGACGGTGGGTGATGCGGTG	ACGGCCTGTGGATGCAATTG
SPCC622.19	20-D07		GCGCGCCATGACTCGAAAGC	CGAGAAGGGAGCGCGAGACG
SPCC737.06c	20-D08		CGCGCTGTCCCGGTGATAAT	GTGGACGCCTTGACCTTGGG
SPCPB1C11.01	20-D09		AACACCTTTCGTCCCGGCCC	CCGCCACCCCAATAGCTGTT
SPCC645.06c	20-D10	C
SPAC3F10.07c	20-D11		ACGCCCGCTTCTGCTTGATT	ATCGGCGGGAAACAACCACG
SPBP4H10.04	20-D12		TACGCGTCCATGCAAATCGC	GTGTGTGCCCGGTTTGCCTA
SPBC428.02c	20-E01		TCGTCGCATGCCCACCTCCT	ACAATTGCGCCCTCACCACG
SPAC25B8.05	20-E02		CTACCCGCGGCCGAATCTTG	ATGGGTAAGGCGGGTGACGA
SPAC22G7.07c	20-E03		AAACGGGGGACTGCATTGGA	TCATTCCCCCGCATTCCATC
SPAC1B3.01c	20-E04
SPAC17G6.03	20-E05		CCTTCTCTGGCGCGTTGTTG	ATCGTTTCGTTGGCGGAGGG
SPAC13G7.06	20-E06		GCAAAAACAACCCCACCCGA	ACAGGGCGGTGTGATGGATA
SPBC29A10.05	20-E07			AAACGAATATCCGCGCGCAC
SPAC13G6.14	20-E08		TGGGGGCTACGTTAATGGGC	AAGCGGGGGGTCGAGTTGTG
SPBC106.04	20-E09		TGGTCACGCGGGAGGATTTG	CAACCGCGCAAAGGAGGAAC
SPCC126.03	20-E10		TGCCCCAAGCCGTCCATCAT	GGGGCTTCTGGCGGCTGGTA
SPBC13G1.04c	20-E11		GCGCGCCCGGGATGTTTTAT	TCGGGGTTTCGTGCATCGTT
SPAC139.01c	20-E12		GCCCCGAACAGACAAAACCG	CGTTGTCGCGGGGGTGATGT
SPBC2D10.12	20-F01		GGGACGAAAGTGGGCAACCG	CGGTTGGGCATCAGGAGGAG
SPAC26A3.02	20-F02		TTGCGATGGTTGGTTGGGTG	ACTCACCCTATCCCGGCCCT
SPBC3E7.12c	20-F03		TTTGGGTGCTATAGGGCCGG	TAGTCCCCCAATGCCGTGCC
SPBC21D10.10	20-F04		CTGGCGGGCTTGTAGGCTGT	CGGTGTGTTCTTAGCGGGCA
SPAC1250.05	20-F05		ATGACCCTCCCGTCGCCTTC	TGGAGTGGAGTGCTTTGCGG
SPAC9G1.03c	20-F06		AGGGCGGGAGACTGGGTGGA	TAATGTCGCGTGGGCGGGTA
SPAC1783.08c	20-F07		TCCGGCGCCCTTATTGAGAG	GGTTCCTAGGCGATCGGTGC
SPBC839.13c	20-F08		CCGCGTGTCCGTGATGTCCT	GTGCAGGCAATCTCGGCTCG
SPAP7G5.05	20-F09		CGACGAGCTCCCTCACCACC	AGAAAGGCGGGCGTCAGTCA
SPBC4B4.10c	20-F10	M		TCCGCGAGTAGCCCCATAGC
SPBC342.06c	20-F11		TGTAATCGGGCCTGCCAAGC	TCATCCCGGTTCAAGCCCCC
SPBC27.04	20-F12		CGGCGAGGGTGAAGAGCGAC	GGAACTCAGAACCCCGCGGC
SPBC1734.06	20-G01		ACGGGAACATATCGGCTGGC	ATTTACCCGCCCGTGCCCCA
SPBC1703.04	20-G02		TGGTCCGGGCAGTGGGTTAT	CGTGAGTCGCCGAGGAGATG
SPBC1685.11	20-G03		GGCGCTGGAGTTGGCTGTCA	CGCGCCAGTCAGTGGACAAG
SPBC1105.14	20-G04	M	TTTCTCAAATGCGGCAGCGT	ATGCGATGCGAGTGAAACGG
SPAC9G1.05	20-G05	M	TCCGAGGTCCCCGCAACTAT	GAGGCCGGGAAGACAACGAT
SPAC57A7.12	20-G06		GGGCGGCCTTCTCTGGTAGC	GAGAGTTGGTCGGAACCGGC
SPAC4G9.14	20-G07		TGGCGGGACAGTGCATCACA	AGACCAACCCACCTCGGCCG
SPAC2E1P3.04	20-G08	M	GGTCGGGATGTTAGGGCGGG	GTTGCGAAGGAGACAGGGGC
SPAC24B11.10c	20-G09		CCCTACGGGACCGGAAACAA	GGGGAACGCAGTAAAGCGGC
SPAC23C4.06c	20-G10		TGCCGGGCGTATTCCTCTTG	AGTTCTCGCACGTCGGGGTG
SPAC23C4.03	20-G11		GGGATGCGGACGGTTGAGCA	CGGGGGAGGTCCTATAGGGC
SPAC22F3.03c	20-G12		CTGGCTCGCTCTGCGCTCTT	CATGGGAATTTAACGCGGCA
SPAC17H9.10c	20-H01		CAGCCGGGGGGACAGTGAAT
SPAC1071.02	20-H04		GCCCCAAGGTTCCAAGGCGA	GCCAAGCTCGGGGAAGACAA
SPAC20H4.07	20-H05		TATCGGGCCGCTTGCAGTCA	CTGCCCGTAGCCGCAAAGCT
SPAC3C7.03c	20-H06		TCTACGAACATGGCTGCCGC	TTGGCGGGCGTTCACTATTG
SPCP25A2.02c	20-H07		CCCGCAAAAGCGCTACGGTC	TCCAACCGCATGCAGCCAAG
SPCC285.16c	20-H08		CCTGGAAACGACGCTGGACC	TCGCCGGCGCCATCTAACAG
SPBC3E7.02c	20-H09		CGGAACTGCACTCCAACGGC	CAGGGCAAAGCGAACTGCAA
SPAC4G9.11c	20-H10	C	TTCCAGAAGCACCCGGCCAT	GCGGCGGCGTTGATCTTGTG
SPCC622.17	20-H11	M	AGTGACCCCAACCCCCCACC	GTGCTGAACGAACCCCGTGA
SPAC1071.12c	21-A01		TTATGGCAGACCCCCGGAGC	ATCTTCAACCACCGTCCCGG
SPCC11E10.05c	21-A02		AAACAGGTCAGGATCGGGCG	TCCCGGTCCGACAACCTCCA
SPBC577.13	21-A03		GTCCCACACATGGCCCCCTA	CACCCACGTTGCTGCCAATG
SPBC3H7.07c	21-A04		AGTCCAAGCCGCCCCTGAAG	CGGCAAAAAGGGGTGTGTCA
SPBC3F6.01c	21-A05	M	AGAGAAGGCCCCAGCAACCC	CCAGCCTGCCTTCCCGATTA
SPBC26H8.05c	21-A06		TCCGGCGTCCACAGTTTGCT	CCTGCCGCACTCCATACACG
SPBC17A3.06	21-A07		GCTGGTAAGCGGGCCCTGGA	TTTTTGAGGGGGCTGCGCTA
SPBC1778.03c	21-A08		CCGTCGCCCACTACACAGCA	TCTTGGTTGGGCAGGGTCGA
SPAC9G1.10c	21-A09		TGCACGAACGGAAGACGCCT	GAGGCGGCAGCGATTAAAGC
SPAC824.08	21-A10	M	GTGGCAACCCTAAGGCGGGA	TAGGCGGAGCGTCGGTCAAG
SPAC823.14	21-A11		CTAGGCGGAGGGGGTATGCC	CCACCTCAGCCGACCATCGA
SPAC1782.05	21-A12		CACCTGCCTTGCTCCGACCT	GATAAGCCCAACGCGCCTGC
SPBC15D4.15	21-B01			TGGCTCTCGCCGCTACGTTA
SPCC1450.05c	21-B02			TCCCTCTTATCGCGTCCGCT
SPAC3G9.04	21-B03		CGGGACACAGGGTGACGACA	GTAGAGGGGGTGTGGGGGCA
SPAPYUG7.04c	21-B04		AACCTGACGACGCCTTTGCA	GTGGTGGTGGATTGAGTCCT
SPCC1259.03	21-B05		ACGACGGCATCTGGGAAAGG	CTTGCATACGGAGCGGTCGG
SPAC1556.03	21-B06		CCCCGTATGGGTTGGCCTTG	CTCCATCGGGGGGGGGTACT
SPCC338.04	21-B07	M		GCGCACAGAGGAAACCTATT
SPCC1235.08c	21-B08		TCGAGGAGGGAGCAAACCAA	TTGTGCAACGGGAATGCTCC
SPAC17G6.13	21-B10		GACCCGGAAGGCCCACGATG	AACCGGTGAGCGCCCAAATA
SPAC10F6.16	21-B11		CACAACCAGAGGAGCGCCGT
SPAC12G12.07c	21-B12		GCGCGCTCCAGTCCATCAGA	TTGTGGGCTCCTGCTGGTCC
SPAC139.04c	21-C01		CTGGTCTGTGCCCCCTCCCA	TGGGGCCATGACTGTGGGAG
SPCC24B10.03	21-C02		TGACGGGTGTGTGGCGAGAT	CGTGGTGCGGGGGGTTTTAG
SPAC694.02	21-C03
SPBC29A10.14	21-C04		AAGGCTCGCGGGGAATTACC	ATTAAATTCGATGCGCCGCC
SPAC637.07	21-C05		GCAGCTGACCGGGGAGGTTC	AGGCGGAGAAGGCGGTACTG
SPCC4B3.15	21-C06		GCGACGCACGGGGGTATTTT
SPAC17G8.10c	21-C07		GGCGCGGACTAAGCGTGTCA	GGGTGACGCCTTACGCGGAT
SPAC17H9.11	21-C08		GGCTCTGGCTGCCGTGTTCT	ACGATCACTTGAGGGGCCGG
SPAC1952.16	21-C09		TCGAATCAGCCTGGGCAACC	AGAGGGCCCCACAACGGCAC
SPAC6G10.02c	21-C10		CCTGTTGGGGGACGTATGCG	CGGTGAACGATGGGGTGGGT
SPAC23H3.08c	21-C11		CCCTTCTGTGCTCCACGTGC	CGGGAAAGTGCCAGCTAGGG
SPAC1687.05	21-C12		CTGGGAATTGGCGCCGATAA	CTCATGCAAGTGGCGGCTCG
SPBC17D1.07c	21-D01		CCCTGTTGGGGCCTTGATGT	GGGGAGCGAGGTCAAGGTGA
SPAC9G1.06c	21-D02		TCACCAGGGGGGAAATGCAA	GGCTCATCAAGTCGCGCAAC
SPCC794.11c	21-D03		TGTTGCCATCGGGTTGGTCC	CAGGAAGCGACCCCATGTTG
SPBC1347.12	21-D04		CACGCTCCAGGCCATGCACT	GCGCCTGTGGCTTAACCGAA
SPAC631.01c	21-D05		CCTGGCTCGTAAAGGCGTCC	GCCTGTTAGGGCACCGATGC
SPAC1071.06	21-D06	C
SPAC24C9.15c	21-D07		AGGCGAAGGGAATAGTGGCA	TTGGAGAGTTGCACCCGTCG
SPAC821.06	21-D08	M	GCTCATCGGGGCTGTGGATT	GCGGGACTTTCTATCGGCCA
SPAC17H9.19c	21-D09	C
SPCC188.02	21-D10	M	GATCGTCTGCGAACGGGGTT	TCCCCCTGTTGACACGCTCC
SPAC22F3.06c	21-D11		ATCGTCGGTTGGTGCGTCCT	TGCGCTTGCGATGGGTTGTA
SPCP1E11.10	21-D12		CCGATAGTGCCGCATGCAGC	TTTCGCGTCATGGCCTGTTC
SPBC19F8.03c	21-E01	M	TTCGCCAAACGGCTTAAGCG	TGGGAACGGGGCATTAATCG
SPAC1705.02	21-E02		TTGTGCATCTACCGGCCGTG	CGCGAGATACCCCCGGAAAT
SPAC18B11.04	21-E03		CGGCATTGGTGCAGAGGGGT	CAGGGGCGGTCTTTTGGCAT
SPAC1F8.04c	21-E04		TCGGTCCGTGATGGGCATGT	CCTGCTCGGAGTAACGCCCC
SPAC20H4.05c	21-E05		CATTGTGTCTCAGCCCCCGG	TAGCGGTTCGCCCCCACAAG
SPAC22F8.04	21-E06	M	TTCCTGTCTCCGCGGGTTTG	ATCTCCCATGTACCCGCCCA
SPAC23G3.03	21-E07	M	CAGGGTGGCCGGTAGGTGCA	GGGCTCTGTCATTGGGTGCC
SPAC25A8.01c	21-E08		AAGATGGGCTGTACGAGGGC	ACAACCAAAGGCGAGACCGG
SPAC26F1.02	21-E09		ATGTCAACCCGCGCACCTGG
SPAC27D7.02c	21-E10		GCGAGCGATCGGTTCAGTCC	GGTCGCGGTGCTTCCGATGG
SPAC27E2.02	21-E11		TGTTGGAAGGGCGCAGATGG
SPAC29B12.11c	21-E12		CCCGCCCGATCACTCCCTTA	TTTTACGGCGGACAGGGGGC
SPAC2C4.17c	21-F01			GGGCGGTGAACTCTGGACGA
SPAC2F3.16	21-F02	M	TCCCTCTTCCGTCACGCATG
SPAC3H1.10	21-F03		GCGCGCCGTACCTGAAGAGA
SPAC3H8.03	21-F04		CAGGTGAGGCCGCCATCGGA	CACGCGCCGCACTCTTCATC
SPAC4A8.06c	21-F05		GGCGGCCTCGGTGGATCTGT	ATCAATCGGGCTTCCAACGG
SPAC4C5.01	21-F06		TGGGGCGCAATCACGAACAA	GTCAGGTGAATGCCGGGCCT
SPAC4F8.10c	21-F07		CGGCTCGGTGAAGTGTTGCC
SPAC4G9.02	21-F08		TATGGCCGTTTTATGCCGCG	CTTCTGTTCGGATGCATTTA
SPAC4H3.07c	21-F09		CGAGCAGAAGTTCCAGGCGG	GGTGGGGGCTCGGCTGGTTT
SPAC513.02	21-F10		CCCTATCCTATCCCGCCCGG	TAACACCGCCCTTCCCGCCT
SPAC13G6.08	21-F11	M	ACAGCACGAGACAGGCCCCG	CATGGGCCTTACGGGTGCTC
SPAC3H5.08c	21-F12		TTTTACACGCCCCGACACCC	CCCCGCGGCACGTAATGAAC
SPBC1734.15	21-G01	M	TCCACCGCCATCCCTGACTC	GCGGTAGCGTAGGGTCGGGT
SPBC2D10.07c	21-G02	C	GAGGACCCCCACGACCGAAA
SPBC30B4.08	21-G03		CACATCAAAGGCAGGCCCAC
SPBC2F12.03c	21-G04			CAGCAGGAGAGGGGCAACGC
SPBC2D10.13	21-G05		GCCTCCCCTAGCCCCCTTCC	GGAATGGGTCAAGTGCGGGT
SPBC1539.08	21-G06		GGGGCGCACGTTTCCATTCT	TAGATTGAGCGCGGGGTGGA
SPBC1711.12	21-G07		CAACGAAAGGACGGCCACAA	AATTAAGCCCACCCGCGTCC
SPBC16G5.09	21-G08	M	AACGAATGCCGGGAGGGGTC	CTTCACGCGTCTGCCCCACT
SPBC16G5.07c	21-G09	C	TCGCCCATTCCCAAGCCAAA	ATCTTCTCCGCTCCGCCACG
SPAP8A3.12c	21-G10		GCCACCCTTTTGATGACCCG	GCCGCTTGGGGTACTTCGCA
SPBP16F5.02	21-G11		CACAACGCAAGCCGAGGGTA	CCAAAAGAAGGACGCGAGGG;GTAACCCAGCACGGCACCAA
SPAP7G5.04c	21-G12		ACATCTCAGGGGGGGGCGTG	GGTCATTCGTGCGGGGGTCA
SPBC26H8.03	21-H01		AGGCACTTTTGGGGCGGCAG	TACCAGCATAGGCGCCCGAA
SPAC926.09c	21-H04		TCGTCCCGTGCCCCATATCA	CAATCAAGGGGGGCAAACGA
SPAC1A6.04c	21-H05		AATGATAGGAGTGCGGCGGC	CACACACTCGCGCAATCCCA
SPAC15E1.05c	21-H06		AACCGTGAAATTGCTCCCCG	CCCAGTTTCACCCGCGCTTT
SPAC1952.09c	21-H07		CCCAGTCTCACCCGCGCTTT	TCACGGACGAGGCAACGACA
SPBC16A3.12c	21-H08			GATGCAAAAGCCCCACGAGG
SPBC23G7.04c	21-H09		GCCAGTGTGTGGTCGGCCCT	CCGCCCCGACGCAACAAATA
SPBC609.05	21-H10	C	AAAGTGCCCCACAGCCTCCA	GATAAGCCCGCCAAAAGGCA
SPBC146.13c	21-H11	C
SPBC12C2.08	22-A01		TAAGCCTCCCCTCCCGCAAT	TCTGGCGGGGGAGAAATCCG
SPAC4A8.05c	22-A02		TTGGATGGGTTCAAGGGGGA	GGTTCGCAGACAGGGGGGTC
SPBC800.05c	22-A03			GGGCGCCGTGCAGTCTCTTG
SPAC31A2.14	22-A04		CGGGGGCGGTTAGGTCTCAT	AGCCATGGAGGAAGCGAAGA
SPCC11E10.03	22-A05		ACCCCGCAACCCAACATTCA	CCGGAGCTGTCCCTGCAGAG
SPAC4F10.11	22-A06		CCGTCTCGCCCCTCTCAGCC	CCATGGCCTGACCGCAAAAC
SPAC458.02c	22-A07		AGGAGACGAGTGGGGCACGT	GAGTGTCGTCACGGGCGTCA
SPAC1D4.02c	22-A08		TCTGTTGGCGCGTCTTGGAG	ATACCCCCGAACACCGGCTC
SPAC12B10.04	22-A09		ACCGGCAGCGGGGTAGACAC	CGGGTAGCCGCAGGAAGGAT
SPCC18B5.06	22-A10		TCCCGACTACCTTCGCTCGC	AAACCCTCGCCCCTGATCGG
SPCC18B5.07c	22-A11		CCATTTCCTCGCCTGGCTGT	CGCTTGCCCCCCATCAAAGA
SPAC890.06	22-A12
SPAC31G5.12c	22-B01		GGTAAGGCGAGGGGTGCGTA	CTACCTTTGCGCCCCCTGCT
SPBC6B1.05c	22-B02		AGGGCGTTTTGTGGACCAGC
SPAC4F10.04	22-B03		TCGCTACGCTTGTGGCACGG	GCCAAAGAACTCGCCCGTGC
SPBC31F10.10c	22-B04		ACGGCGAAACGGCAAGCAGA	GCACCTAACCGAAGCCAGCC
SPBC1198.06c	22-B05	M	TTTTGCTGATGGCGGGTTGG	GCGGTTTGCCTGTTCGGGAG
SPBC1718.07c	22-B06	C	ATCCTGCCCCTCTTTCCCGC	AGGAGGTCGGTGGGAAGCCG
SPAC29A4.05	22-B07		TGCCTTGTGGTGGGTGGGTT	TCTCGCCTCGCCACTTCGTT
SPAC23C4.12	22-B08		GCAGCCCCCCAAACCTATCC	GCATTGGGGCATTCTCGGGT
SPCC1795.09	22-B09		ATCGTGGGGGGACAGGGATT	GCCCCCTCAAACCCGTCCAT
SPAC17A2.01	22-B11	M	CGGAAGGCAGGGGTCGTTGT	CCCTATCACGCCCACGACGG
SPCC1884.02	22-B12		CGTTTGTTCCCAAGCCCCAC	GTTTCTGGTGGGGCTGTGCG
SPAC23D3.12	22-C01			GGTGATGTGCGGGGGTCCTA
SPCC1235.13	22-C02		TTTGTGCGTTGGGGTTGGAG	TAACGCCTGAATGCCCCGCA
SPCC584.13	22-C03		CAGCGAGAGCGAACCGAGCA	TCTGTGGGGCAGGGGTTGCT
SPCC18.02	22-C04		GAAAGTGGGGGTTTACGGCG
SPBC1685.07c	22-C05		ATTGTCGGAGGCGGGGGCTA	TGCGGTCGGTAGGCGGGTAT
SPBC15C4.04c	22-C06		TTTCAGGTATGGTGGCGTCG
SPAC869.10c	22-C07		AACCTCCATCCTCGCCTACC	TTTTTGGGACGGGGGGACAT
SPBC1652.02	22-C08
SPBC1683.12	22-C09
SPBC359.05	22-C10		CCCGTTTTGCCTGTGTCCCC	TGCGTGTTTGTCCTGTGCGG
SPBC1683.03c	22-C11	M	GTGGATGGGGATGGGGAACG	GCACAAAAGGTCGGGCAGGA
SPBC1271.09	22-C12	M	CGCCGCCACGCATAAACTAA	TAACTCCGCCGCCTCCCTCC
SPAC1751.01c	22-D01		TTGTAGGGGACATCGGGGGT
SPCC4B3.12	22-D02		ACGCCTTCTACCCGTGCCCT	AACCCGCCCTTCGTTCACCT
SPBC16A3.14	22-D03		AGGGTGGGAGCGTTTGAATG	CAACGCCGCAACCCAGTGAC
SPAC1002.02	22-D04		TCCGCCATGTCCTGAAACCA	CCCGCTTCGACAATCCCCCT
SPAC1002.12c	22-D05		GGGCTTGTGGCGGATTGAGG	TCAAGCCTCACGCCAGCCCT
SPAC1002.18	22-D06		GGCCCAGAACCGTGAAACCC	TTAGCCGCGGCCTCGATCAT
SPAC1006.03c	22-D07		CCAACACGGAAGGCCCCAAG	AACCTGAACCGTGCGCCCTC
SPAC1039.02	22-D08		ACCACCCAACTCCAGACCGC	TCCTGGCCCCCTCTGTCACT
SPAC1039.03	22-D09		TCTCGGTGTCGCGTCCCCTC	CTTTGCCCTTTGTACGCCCG
SPAC1039.06	22-D10		CGATGGCGCGTTGGACTGAA	GTGTTGCTACGTCCCCCCGC
SPAC1039.08	22-D11		GGGGTTGGGCGTTGTCTCTG	TCATTTGGCCTCCGGTGTCG
SPAC1071.03c	22-D12		ACTCGCTGGGGGCTTTTGGT	CACTTCTTCAGGGGGGGGCT
SPAC1071.05	22-E01		ATCGAGGCGGAGGAGGGTGA
SPAC1071.11	22-E02		TCCAAAGCCGCCGTGAATGC	CCGCGCGCAACCAAAATCAG
SPAC1093.03	22-E03		TCGCGCGGCATTGATTTTTG	CTGATCAAAGCTCGCCACGG
SPAC10F6.05c	22-E04		TCACGTAGCATGGGGGAGCC
SPAC10F6.07c	22-E05		CCTTGACCCTCGCGCCTTTT	TACCCCCGCCGAGACCAATA
SPAC10F6.14c	22-E06		AGCCGACTTGCCTGCCATTT	GCGGGGGACTCATGGAAAAG
SPAC11D3.01c	22-E07		GCAGGGTCAGAAAGGGCTCG	CGCGTTATGCATTCCTCGGA
SPAC11D3.02c	22-E08		TTAATCGGGCGGGCAAGTGT	CCAAGCACCCGAAGCAAGGA
SPAC11D3.04c	22-E09		CCGCGCCTACATTACACCGA	TAAGCCTCCCCGCGAAATCC
SPAC11D3.09	22-E10		GGCGTGGCGGGTACAAAGTG	CAACAAACGATGGGACGCGG
SPAC11D3.11c	22-E11		GTGTTCGGCGGGAGGATGAT	AGCACGCACTGAATTGGCCC
SPAC11D3.15	22-E12		ACAGTAGGAGCCGCGGTTGC
SPAC11E3.04c	22-F01		ATCTTCATTCGGCGCGGCTC	GTTTTGGGTCTGTGCGGGCT
SPAC11E3.14	22-F02		CGGGAAGCGCACCATCTGAA	CGGGGCTGGAAGTGGGTTAA
SPAC11G7.01	22-F03	C
SPAC11G7.06c	22-F04		GGCAACACGGCAGGAGGACA	GCCGGTCACAAGAAAGCCCC
SPAC11H11.02c	22-F05		TGCAAAATGTGGGGCGAAAA	GGATAGGCGAAGCGAGACCG
SPAC17G8.09	22-F06		GACTCGCGCAGGCCCAAAAG
SPAC13F5.01c	22-F07		TGTTTGCCTTGGGGTTCCGA	TGGGATAGCGTTAGGCCGGC
SPAC23D3.05c	22-F08		GAGAACTGAGCGCCCACCCT	CCGGGCCAGACGATAACGAA
[truncated: 815 more rows]
