# Supplementary material for: Global fitness profiling of fission yeast deletion strains by barcode sequencing
Source: Genome Biol. 2010 Jun 10;11(6):R60. doi: 10.1186/gb-2010-11-6-r60 (PMC2911108; doi:10.1186/gb-2010-11-6-r60)
Supplement: Additional file 4 — Barcodes used by more than one deletion strain. These barcodes cannot be assigned to unique strains and are not included in Additional file 3. Some of the barcodes listed here have been verified by Sanger sequencing (two examples are shown in Additional file 7a). [file gb-2010-11-6-r60-S4.XLS]

## Sheet: Sheet1
uptag or downtag	barcode sequences	genes sharing the same barcode	mutant well positions in Bioneer 1.0 library
uptag	CGAACGGGCATTAGCAAGGG	SPCC24B10.02c;SPCC338.08	13C12;20C5
uptag	CGACTGCCTGCCCCACAACC	SPCC1450.06c;SPBC11C11.08	4H4;18B2
uptag	TGGTAGGATCGAGCCGTGGG	SPCC1919.09;SPAC29A4.02c	23D4;23D7
uptag	TGAAGGGGGTGTGCTGCGAG	SPBC21D10.12;SPBC18A7.02c	12F1;8F11
uptag	CCAGGCGCGAGAGGGTGTTA	SPBC17A3.02;SPBC1778.05c	18H6;20A8
uptag	CGGAGTTGTGGGCGTCGGAT	SPCC306.07c;SPCC285.09c	15A7;15A6
uptag	AGGGCAAGGGACCGGAATTC	SPCC550.07;SPCC550.08;SPCC338.18	12F12;11H10;20A11
uptag	GCCGGCGCACCATTGTTTGT	SPCC4G3.19;SPCC584.15c	15B7;15C3
uptag	GGCGCAATGTGAGTCGAGGA	SPBC1773.14;SPBC1778.02	12E12;18H5
uptag	ACCCTGCCCCACTTTTTGCC	SPBC800.05c;SPAC4F8.11	22A3;4E3
uptag	GCTGCCATCCCCTCCGTTCT	SPAC694.02;SPAC890.06	21C3;22A12
uptag	TGCGTGGACTAGTGGCGGCT	SPBC106.08c;SPAC9.08c	12E8;18F4
uptag	TCCATTAATCGCCGCCTTCG	SPCC364.02c;SPCC569.04	20A12;12A2
uptag	TCCAACTGACCCTTCCCCCC	SPBC28F2.07;SPBC16D10.07c	28E6;16E10
uptag	CTTGCTGCGGGACGTCTTTG	SPBC409.10;SPBC725.15	13A11;5E11
uptag	TAATACCCCGCCTCCCCGTT	SPCC970.07c;SPCC965.10	2B12;2C1
uptag	GGGACGCCGAGAAAATGGTG	SPBC29A10.05;SPAC1782.08c	20E7;5B6
downtag	GCCTGTCCTCGTCGTGTCCG	SPCC24B10.12;SPCC23B6.02c	13D1;15A5
downtag	ATAGTTGTCAGCGCGGCCGT	SPAC2F3.16;SPAC27E2.02	21F2;21E11
downtag	CCCCCGGCGACCACTCTTAT	SPBC21D10.12;SPBC18A7.02c	12F1;8F11
downtag	GTGCGGGCGATGGTAGGTCC	SPBC28E12.04;SPBC25H2.15	12F2;19B2
downtag	TTAGGCGGGTTTTGTTGCCG	SPCC1919.09;SPAC29A4.02c	23D4;23D7
downtag	TGAGGCTGACGGGGTGGAGG	SPCC18.02;SPBC359.03c	22C4;15D10
downtag	GTTCCCGGTTGCATGCGGTA	SPAC3H1.10;SPAC26F1.02	21F3;21E9
downtag	TCGCACCCCATAACCCCCCT	SPBC15C4.04c;SPAC869.11	22C6;5G2
downtag	GGTGTTAGGGGACGCAGGGC	SPBC1773.14;SPBC1778.02	12E12;18H5
downtag	CATTACGGCGGGGGGGGGGG	SPBC1D7.04;SPAC27D7.03c	4F12;4G1
downtag	CCAGACGACGAAGCACGACC	SPCC970.07c;SPCC965.10	2B12;2C1
downtag	TTGTATCGAACCATGGCCGC	SPAC31A2.16;SPAPB1A10.10c	16C10;14A12
downtag	CGCTGGGCTTGAATGGGGTT	SPBPB10D8.03;SPBPB2B2.14c	19H9;12D10
downtag	AAGATGGGCGAAGCGGGATG	SPAC17H9.13c;SPAC1B3.17	24H4;27E3
downtag	TAGGCTTTCGCTCCCTCCCA	SPCC1450.06c;SPBC11C11.08	4H4;18B2
downtag	GTGCAAAAGCGGGGCGAGAT	SPBC30B4.08;SPAC806.07	21G3;5B8
downtag	CGGCGCGTTAGTTTTGGCGA	SPAC664.15;SPAC16A10.05c	5C10;5C9
