# Supplementary material for: Global fitness profiling of fission yeast deletion strains by barcode sequencing
Source: Genome Biol. 2010 Jun 10;11(6):R60. doi: 10.1186/gb-2010-11-6-r60 (PMC2911108; doi:10.1186/gb-2010-11-6-r60)
Supplement: Additional file 5 — Strains whose well positions differ from information provided by Bioneer (annotated with the letter 'W' in Additional file 3A). These strains have all been individually verified by PCR analysis (examples shown in Additional file 7b). [file gb-2010-11-6-r60-S5.XLS]

## Sheet: mixed_up.xls
gene name	well position given by Bioneer	well position suggested by smart pooling data and confirmed by PCR
SPCC576.17c	1-A6	1-A7
SPAC17G6.15c	1-C4	29-C3
SPAC1834.04	1-G9	1-G8
SPBC32H8.03	1-G10	1-G9
SPCC736.08	1-G11	1-G10
SPBC902.02c	1-G12	1-G11
SPAC30.03c	1-H1	1-G12
SPCC1753.03c	1-H4	1-H1
SPAC8E11.03c	1-H6	1-H5
SPCC330.02	1-H7	1-H6
SPBC23G7.11	1-H9	1-H8
SPAP14E8.04	1-H10	1-H9
SPACUNK4.08	1-H11	1-H10
SPAC607.06c	2-A1	31-B2
SPAC589.10c	2-A3	2-A1
SPAC167.07c	2-A4	2-A3
SPAC4F10.02	2-A5	16-B2
SPAC24C9.08	2-A8	2-A7
SPAC1805.15c	2-A12	2-A11
SPAC13A11.05	2-B3	2-B2
SPAC24H6.03	2-B11	2-B10
SPBC15D4.10c	8-B12	8-C4
SPBC146.02	8-C1	8-B12
SPBC146.10	8-C2	8-C1
SPBC146.11c	8-C3	8-C2
SPBC14C8.05c	8-C4	8-C3
SPBC32F12.02	16-A10	16-A9
SPAC17A5.11	16-A11	16-A10
SPAC6G9.08	16-B1	1-H11
SPAC521.02	16-B2	2-A4
SPAC3A11.10c	16-B3	2-A6
SPBC2G2.15c	17-D9	17-D8
SPAC6C3.04	18-E3	18-E5
SPAC6F12.04	18-E4	18-E6
SPAC6B12.02c	18-E5	18-E7
SPAC6B12.05c	18-E6	18-E8
SPAC6B12.06c	18-E7	18-E3
SPAC6B12.08	18-E8	18-E4
SPCC24B10.19c	29-D12	5-C2
SPBC1A4.02c	30-C11	30-D5
SPCC1682.13	30-D5	30-C11
SPAC20G8.08c	30-H7	30-H8
SPAC12B10.01c	31-B2	16-B1
SPBC11C11.07	31-E2	28-G12
