# Supplementary material for: Global fitness profiling of fission yeast deletion strains by barcode sequencing
Source: Genome Biol. 2010 Jun 10;11(6):R60. doi: 10.1186/gb-2010-11-6-r60 (PMC2911108; doi:10.1186/gb-2010-11-6-r60)
Supplement: Additional file 6 — Strains present in more than one well (annotated with the letter 'M' in Additional file 3). The well positions are predicted by the smart pooling data. The two wells harboring the same strains are often not immediately adjacent wells, and many of them are not even in the same 96-well plates, suggesting that most of the cross-contaminations probably had happened before we received the library from the supplier. Some of the contaminated wells have been verified by PCR analysis (examples shown in Additional file 7b). [file gb-2010-11-6-r60-S6.XLS]

## Sheet: contamination.xls
gene name	well position given by Bioneer	extra well position suggested by smart pooling data
SPBC839.06	1-B12	1-C10
SPBC12C2.05c	1-E11	16-A03
SPAC23G3.12c	2-A09	2-A08
SPAC17A5.04c	2-B01	2-A12
SPBC29A10.02	2-C06	2-C05
SPAC2F7.09c	2-C12	2-B11
SPAC1952.17c	2-D08	16-B09
SPAPB1A10.12c	2-E01	29-H04
SPBC16H5.04	2-E08	2-G02
SPBC19F8.02	2-F03	10-F07
SPBC216.01c	2-G08	2-G04
SPCC1235.05c	2-H08	29-H01
SPAC1142.03c	3-A05	1-E07
SPBC32H8.11	3-C06	3-C05
SPAC222.15	3-C09	3-D11
SPCC965.13	3-D01	3-C12
SPBC947.06c	3-D02	29-H09
SPBC3B9.05	3-D09	28-E08
SPAC869.02c	4-A02	28-E09
SPAC3A12.12	4-A05	4-A01
SPAC31G5.09c	4-B04	31-D10
SPAC11E3.09	4-B05	17-B06
SPAC3H8.09c	4-F04	17-F08
SPAC3G6.04	4-F11	30-B05
SPBC29A10.09c	4-G02	30-B04
SPBC16H5.05c	4-G08	17-G05
SPBC83.05	5-A02	23-D02
SPCC1672.03c	5-B01	29-H10
SPBC32H8.08c	5-C01	30-A11
SPAC13G7.07	5-H07	13-E07
SPAC139.06	6-B03	29-B05
SPAC3H5.04	6-E03	18-D05
SPAC56E4.07	6-G10	29-A04
SPAC6G10.06	7-C05	30-C04
SPAC7D4.08	7-D03	29-A05
SPAC9E9.17c	7-F04	30-C05
SPAPJ691.03	7-H01	29-B03
SPBC1105.09	8-A01	31-D09
SPBC1198.01	8-A07	19-B05
SPBC1347.11	8-B06	18-G06
SPBC16C6.04	8-D05	29-B02
SPBC16G5.13	8-D11	30-C08
SPBC1706.02c	8-E03	8-E02
SPBC18E5.13	8-G05	18-H08
SPBC31F10.05	9-E12	25-D04
SPBC354.10	9-F08	29-C10
SPBC800.02	10-C01	10-B03
SPBP4H10.12	10-E07	29-D02
SPAC1783.02c	10-H10	11-B10
SPBC685.03	11-C07	19-E11
SPCC1753.02c	11-F08	11-E03
SPCC24B10.16c	11-G10	29-D12
SPCC285.17	11-G12	29-E02
SPCC569.04	12-A02	30-D08
SPAPB1A11.03	12-B05	12-C05
SPAC57A10.07	12-D11	31-A05
SPAC637.10c	12-D12	20-H10
SPAC17C9.14	12-G06	12-G07
SPAC1805.08	12-G11	30-H01
SPCC63.06	13-E01	30-D12
SPCC74.06	13-G01	13-G08
SPCP31B10.02	13-H05	13-G12
SPAPB1A10.08	14-A11	31-E05
SPAPB1A11.02	14-B03	30-E01
SPAPB21F2.02	14-B08	18-A11
SPAC3H1.08c	14-D08	29-F10
SPAC24H6.13	15-E02	20-D10
SPAC15A10.11	15-F01	24-F02
SPBC19F8.06c	15-G10	1-C12
SPBC582.10c	16-A12	1-H07
SPAC328.06	16-B05	16-B03
SPAC22A12.14c	16-B07	2-A10
SPAC1071.04c	16-B08	2-B03
SPAC222.14c	16-C02	29-G09
SPAC13C5.03	16-E07	29-H05
SPAC167.01	16-G01	17-E04
SPCC1795.06	16-G07	16-G08
SPBC29B5.02c	16-G09	31-C06
SPCC417.09c	16-H08	28-E07
SPCC1739.05	16-H10	3-D07
SPBC9B6.03	17-A02	17-A03
SPAC2F7.10	17-B02	17-B03
SPAC17H9.08	17-C02	27-F07
SPBC21.05c	17-D02	17-D03
SPBC31F10.12	17-D07	17-D04
SPBC1703.14c	17-E03	23-F06
SPBC543.03c	17-E04	30-A06
SPCC757.09c	17-E09	17-E10
SPBC428.12c	17-F02	17-F03
SPBC29A3.07c	17-F04	30-B03
SPBP8B7.25	17-G01	25-G03
SPAC3H8.07c	17-G02	17-G03
SPAC227.07c	17-G08	30-E05
SPBC25B2.01	17-H07	31-A10
SPCC338.06c	17-H09	2-H04
SPBC16E9.11c	18-A04	28-H04
SPAC4G9.09c	18-A06	30-G01
SPAC32A11.03c	18-C10	1-D05
SPBC18E5.11c	18-H09	18-G10
SPCC1183.06	19-E03	19-E04
SPCP1E11.04c	20-C10	10-G12
SPBC4B4.10c	20-F10	30-A02
SPBC1105.14	20-G04	28-E05
SPAC9G1.05	20-G05	30-F04
SPAC2E1P3.04	20-G08	18-G08
SPCC622.17	20-H11	31-C11
SPBC3F6.01c	21-A05	30-A10
SPAC824.08	21-A10	29-H11
SPCC338.04	21-B07	31-D03
SPAC821.06	21-D08	21-D09
SPCC188.02	21-D10	21-H11
SPBC19F8.03c	21-E01	21-D06
SPAC22F8.04	21-E06	31-D04
SPAC23G3.03	21-E07	26-B11
SPAC2F3.16	21-F02	30-F08
SPAC13G6.08	21-F11	30-F12
SPBC1734.15	21-G01	21-G02
SPBC16G5.09	21-G08	21-G09
SPBC1198.06c	22-B05	22-B06
SPAC17A2.01	22-B11	30-B02
SPBC1683.03c	22-C11	30-B09
SPBC1271.09	22-C12	18-B01
SPAC25H1.06	22-H01	22-F03
SPAC26F1.05	22-H07	14-H07
SPBC776.17	23-A05	27-H07
SPBC36.10	23-A06	27-B04
SPBC29A10.10c	23-A07	23-D03
SPAC13G6.02c	23-B06	30-E06
SPAC1687.06c	23-C05	23-C02
SPBC336.10c	23-D05	29-H06
SPAC23H4.17c	23-E03	11-C10
SPAC2G11.05c	23-E05	31-C09
SPBC16E9.06c	23-E09	17-D09
SPBC13G1.02	23-F05	30-F03
SPAC806.08c	23-F06	31-C12
SPBC17D1.06	24-A02	27-B12
SPAC8C9.17c	24-A06	30-F11
SPAC14C4.10c	24-E07	12-D03
SPAC15A10.15	24-F06	31-D07
SPAC15F9.01c	24-F08	20-A03
SPAC16E8.12c	24-G04	23-H04
SPAC186.03	24-H08	18-B05
SPAC1639.02c	25-C06	30-B11
SPAC227.11c	25-D06	30-H09
SPAC823.10c	25-H06	28-F12
SPAC26A3.04	25-H10	25-H08
SPAC13G6.01c	26-D08	21-H10
SPAC9E9.12c	26-F01	30-G05
SPAC23C4.05c	26-G04	30-H11
SPAC23G3.07c	26-G08	31-A04
SPBC19G7.03c	26-H10	30-E09
SPAC22H10.03c	27-F06	15-F02
SPAC29E6.09	27-G02	27-F02
SPBC25H2.05	28-F05	28-D12
SPCC24B10.18	29-D11	30-D07
SPCC4E9.01c	29-E03	16-A11
SPAC10F6.06	30-A12	30-A03
SPAC1805.11c	30-E08	30-G03
SPCC777.07	30-F02	30-E11
SPAC20G8.07c	30-H06	27-F01
SPAC1782.09c	31-B10	4-E07
