# Supplementary material for: Global fitness profiling of fission yeast deletion strains by barcode sequencing
Source: Genome Biol. 2010 Jun 10;11(6):R60. doi: 10.1186/gb-2010-11-6-r60 (PMC2911108; doi:10.1186/gb-2010-11-6-r60)
Supplement: Additional file 10 — The GI values of mutants grown in lysine supplemented minimal medium versus minimum medium (EMM+K versus EMM). [file gb-2010-11-6-r60-S10.XLS]

## Sheet: emm_k.emm.moreequal.12.annotati
Well position	Systematic name	Gene name	EMM+K/EMM GI	Gene annotation
1-A02	SPAC1F5.09c	shk2	-0.24	PAK-related kinase Shk2
1-A03	SPAC17G8.14c	pck1	-0.08	protein kinase C (PKC)-like Pck1
1-A04	SPAC20H4.10	ufd2	0.01	ubiquitin-protein ligase E4 (predicted)
1-A05	SPAC1805.12c	uep1	-0.02	ribosomal-ubiquitin fusion protein Ubi2
1-A06	SPCC576.17c	SPCC576.17c	0.09	membrane transporter
1-A08	SPAC3H1.06c	SPAC3H1.06c	-0.15	membrane transporter (predicted)
1-A09	SPAC11D3.05	mfs2	-0.18	MFS family membrane transporter (predicted)
1-A10	SPAC323.04	SPAC323.04	-0.17	mitochondrial ATPase (predicted)
1-A11	SPAC27F1.08	pdt1	-0.11	Nramp family manganese ion transporter
1-A12	SPAC23C11.14	zhf1	0.08	zinc ion transporter Zhf1
1-B01	SPAC17D4.03c	cis4	-0.18	cation diffusion family zinc membrane transporter Cis4
1-B02	SPCC737.09c	hmt1	-0.03	ATP-binding cassette-type vacuolar membrane transporter Hmt1
1-B03	SPAC3F10.02c	trk1	-0.22	potassium ion transporter Trk1
1-B04	SPAC1F5.08c	yam8	0.07	calcium channel regulatory subunit Yam8
1-B05	SPAC3A12.06c	SPAC3A12.06c	-0.06	sodium/calcium exchanger (predicted)
1-B06	SPAC3A11.09	sod22	-0.24	plasma membrane alkali metal cation/H+ antiporter Sod22
1-B07	SPAC29A4.19c	cta5	-0.18	Ca2+/Mn2+ transporting P-type ATPase Cta5
1-B08	SPAC24B11.12c	SPAC24B11.12c	0.02	P-type ATPase (predicted)
1-B09	SPAC15A10.06	SPAC15A10.06	0.16	CPA1 sodium ion/proton antiporter
1-B10	SPAC105.01c	SPAC105.01c	0	potassium ion/proton antiporter
1-B11	SPBC31E1.02c	pmr1	-0.02	P-type ATPase, calcium transporting Pmr1
1-B12	SPBC839.06	cta3	-0.14	P-type ATPase, calcium transporting Cta3
1-C01	SPBC543.05c	SPBC543.05c	-0.1	HC03 family inorganic anion exchanger (predicted)
1-C02	SPAC869.05c	SPAC869.05c	-0.14	sulfate transporter (predicted)
1-C03	SPAC24H6.11c	SPAC24H6.11c	0.03	sulfate transporter (predicted)
1-C05	SPAC12G12.12	SPAC12G12.12	-0.15	NST UDP-galactose transporter (predicted)
1-C06	SPAC9.10	thi9	-0.05	thiamine transporter Thi9
1-C07	SPCC1840.12	SPCC1840.12	-0.12	OPT oligopeptide transporter family
1-C08	SPCC613.02	SPCC613.02	-0.05	membrane transporter
1-C09	SPCC330.07c	SPCC330.07c	-0.05	membrane transporter
1-C11	SPBC1105.08	SPBC1105.08	-0.09	EMP70 family
1-D01	SPAC4F8.15	itr1	-0.06	myo-inositol transporter Itr1
1-D02	SPCC794.03	SPCC794.03	0	amino acid permease, unknown 13
1-D03	SPCC777.04	SPCC777.04	-0.11	amino acid transporter (predicted)
1-D04	SPAC630.09c	mug58	0.1	glycerate kinase (predicted)
1-D05	SPCC569.07	SPCC569.07	0.06	aromatic aminotransferase (predicted)
1-D07	SPBC582.08	SPBC582.08	-0.15	alanine aminotransferase (predicted)
1-D08	SPBC354.15	fap1	-0.08	L-pipecolate oxidase
1-D09	SPBC1773.03c	SPBC1773.03c	-0.05	aminotransferase class-III, unknown specificty
1-D10	SPAC922.03	SPAC922.03	-0.06	1-aminocyclopropane-1-carboxylate deaminase (predicted)
1-D11	SPAC6B12.04c	SPAC6B12.04c	-0.19	aminotransferase class I and II
1-D12	SPAC29A4.13	SPAC29A4.13	-0.12	urease accessory protein UreF (predicted)
1-E01	SPAC27F1.05c	SPAC27F1.05c	-0.12	aminotransferase class-III, unknown specificty
1-E02	SPCC1919.11	mug137	-0.12	BAR adaptor protein
1-E03	SPCC126.12	SPCC126.12	-0.19	NGG1 interacting factor 3 family
1-E04	SPCC126.08c	SPCC126.08c	-0.19	lectin family glycoprotien receptor (predicted)
1-E05	SPBP16F5.05c	SPBP16F5.05c	0.09	ribosome biogenesis protein Nop8
1-E06	SPBC582.09	pex11	-0.06	peroxisomal biogenesis factor 11
1-E07	SPBC36B7.08c	SPBC36B7.08c	0.13	nucleosome assembly protein (predicted)
1-E08	SPBC1734.12c	alg12	0.04	alpha-1,6-mannosyltransferase for the addition of the mannose to dolichol-linked Man7GlcNAc2, Alg12 (predicted)
1-E10	SPBC1706.01	tea4	0.02	tip elongation aberrant protein Tea4
1-E11	SPBC12C2.05c	SPBC12C2.05c	-0.09	diacylglycerol binding protein Bzz1 (predicted)
1-F01	SPAC7D4.02c	SPAC7D4.02c	-0.2	src (SH3) homology domain protein
1-F02	SPAC6G9.15c	SPAC6G9.15c	-0.05	sequence orphan
1-F03	SPAC6C3.08	SPAC6C3.08	0.09	proteasome regulatory particle, gankyrin (predicted)
1-F04	SPAC57A10.09c	nhp6	-0.05	High-mobility group non-histone chromatin protein
1-F05	SPAC25H1.02	jmj1	-0.08	Jmj1 protein
1-F06	SPAC1527.01	mok11	-0.13	alpha-1,3-glucan synthase Mok11
1-F07	SPAC17G6.02c	tco1	-0.17	RTA1-like protein
1-F08	SPAC1782.01	SPAC1782.01	-0.03	proteasome component
1-F10	SPAC1565.07c	SPAC1565.07c	-0.23	human CAND1/TIP120 ortholog
1-F11	SPAC14C4.11	SPAC14C4.11	-0.03	polyphosphate synthetase (predicted)
1-F12	SPAC105.02c	SPAC105.02c	-0.12	ankyrin repeat protein, unknown biological role
1-G01	SPAC1006.06	rgf2	-0.24	RhoGEF Rgf2
1-G02	SPCC63.04	mok14	-0.18	alpha-1,4-glucan synthase Mok14
1-G03	SPBC16D10.05	mok13	0.06	alpha-1,3-glucan synthase Mok13
1-G04	SPBC32H8.13c	mok12	-0.25	alpha-1,3-glucan synthase Mok12
1-G05	SPAC19G12.06c	hta2	-0.1	histone H2A beta
1-G06	SPCC622.08c	hta1	-0.28	histone H2A alpha
1-G07	SPAC1834.03c	hhf1	0.05	histone H4 h4.1
1-G09	SPAC1834.04	hht1	-0.16	histone H3 h3.1
1-G10	SPBC32H8.03	bem46	-0.24	esterase/lipase (predicted)
1-G11	SPCC736.08	cbf11	0.11	CBF1/Su(H)/LAG-1 family transcription factor Cbf11
1-G12	SPBC902.02c	ctf18	-0.11	DNA replication factor C complex subunit Ctf18
1-H01	SPAC30.03c	tsn1	-0.41	translin
1-H04	SPCC1753.03c	rec7	-0.12	meiotic recombination protein Rec7
1-H06	SPAC8E11.03c	dmc1	-0.11	RecA family ATPase Dmc1
1-H07	SPCC330.02	rhp7	-0.07	Rad7 homolog Rhp7
1-H09	SPBC23G7.11	SPBC23G7.11	-0.07	DNA-3-methyladenine glycosidase Mag2 (predicted)
1-H10	SPAP14E8.04	oma1	-0.07	metallopeptidase Oma1 (predicted)
1-H11	SPACUNK4.08	SPACUNK4.08	-0.01	dipeptidyl peptidase (predicted)
2-A01	SPAC607.06c	SPAC607.06c	-0.08	metallopeptidase
2-A03	SPAC589.10c	SPAC589.10c	-0.02	ribomal-ubiquitin fusion protein Ubi5
2-A04	SPAC167.07c	SPAC167.07c	0.05	ubiquitin-protein ligase E3 (predicted)
2-A05	SPAC4F10.02	SPAC4F10.02	-0.07	aminopeptidase (predicted)
2-A06	SPAC3H1.05	SPAC3H1.05	-0.01	CAAX prenyl protease (predicted)
2-A08	SPAC24C9.08	SPAC24C9.08	-0.23	vacuolar carboxypeptidase (predicted)
2-A09	SPAC23G3.12c	SPAC23G3.12c	-0.12	serine protease (predicted)
2-A12	SPAC1805.15c	pub2	0.05	HECT-type ubiquitin-protein ligase Pub2
2-B01	SPAC17A5.04c	mde10	-0.03	spore wall assembly peptidase Mde10
2-B03	SPAC13A11.05	SPAC13A11.05	-0.1	peptidase family M17
2-B04	SPAC12B10.05	icp55	-0.16	mitochondrial intermediate cleavage peptidase Icp55
2-B06	SPAC11G7.02	pub1	0.12	HECT-type ubiquitin-protein ligase Pub1
2-B07	SPAC4D7.03	pop2	-0.04	F-box/WD repeat protein Pop2
2-B08	SPCC338.16	pof3	-0.22	F-box protein Pof3
2-B09	SPBC365.06	pmt3	0.03	SUMO
2-C02	SPCC777.02	SPCC777.02	-0.16	transcription factor (predicted)
2-C03	SPCC622.14	SPCC622.14	-0.2	GTPase activating protein (predicted)
2-C04	SPBC609.03	iqw1	-0.07	WD repeat protein, Iqw1
2-C06	SPBC29A10.02	spo5	0.06	meiotic RNA-binding protein 1
2-C08	SPAC23C4.08	rho3	-0.19	Rho family GTPase Rho3
2-C12	SPAC2F7.09c	SPAC2F7.09c	-0.24	mitochondrial GTPase related protein (prediected)
2-D01	SPAC20H4.11c	rho5	-0.21	Rho family GTPase Rho5
2-D02	SPAC1B3.04c	SPAC1B3.04c	-0.14	mitochondrial GTPase involved in translation Guf1 (predicted)
2-D03	SPBC530.01	gyp1	0.13	GTPase activating protein Gyp1 (predicted)
2-D04	SPBC4B4.04	SPBC4B4.04	0.05	translation initiation factor eIF2A (predicted)
2-D05	SPBC17F3.01c	rga5	-0.13	Rho-type GTPase activating protein Rga5
2-D06	SPAC630.05	gyp7	0.24	GTPase activating protein Gyp7 (predicted)
2-D07	SPAC26F1.09	gyp51	0.12	GTPase activating protein Gyp51 (predicted)
2-D08	SPAC1952.17c	SPAC1952.17c	0.01	GTPase activating protein (predicted)
2-D09	SPAC11E3.11c	SPAC11E3.11c	-0.07	guanyl-nucleotide exchange factor (predicted)
2-D11	SPAC8C9.11	SPAC8C9.11	-0.06	BolA domain protein
2-D12	SPACUNK4.11c	SPACUNK4.11c	-0.03	sequence orphan
2-E01	SPAPB1A10.12c	alo1	0.05	D-arabinono-1,4-lactone oxidase
2-E02	SPAPB2B4.04c	SPAPB2B4.04c	0.02	vacuolar calcium transporting P-type ATPase, Pmc1
2-E03	SPBC11G11.01	fis1	0.02	mitochondrial fission protein Fis1 (predicted)
2-E04	SPBC1215.01	shy1	-0.18	SURF-family protein Shy1
2-E05	SPBC13G1.08c	ash2	-0.03	Ash2-trithorax family protein
2-E06	SPBC16A3.08c	SPBC16A3.08c	0.19	serpine1 related protein (predicted)
2-E07	SPBC16E9.14c	zrg17	0.06	cation diffusion family zinc membrane transporter Zrg17
2-E08	SPBC16H5.04	SPBC16H5.04	-0.07	pho88 family protein
2-E09	SPBC16H5.08c	SPBC16H5.08c	-0.17	ribosome biogenesis ATPase, Arb family ABCF2-like (predicted)
2-E10	SPBC1703.06	pof10	-0.03	F-box protein Pof10
2-E11	SPBC1734.07c	SPBC1734.07c	-0.06	TRAPP complex subunit Trs85 (predicted)
2-E12	SPBC17G9.12c	SPBC17G9.12c	-0.15	conserved fungal protein
2-F01	SPBC1861.03	mak10	0.1	NatC N-acetyltransferase complex subunit Mak10 (predicted)
2-F02	SPBC1861.05	SPBC1861.05	0.09	carbohydrate kinase (predicted)
2-F03	SPBC19F8.02	SPBC19F8.02	-0.09	nuclear distribution protein NUDC homolog
2-F04	SPBC19F8.04c	SPBC19F8.04c	-0.19	nuclease
2-F05	SPBC215.07c	SPBC215.07c	0.05	PWWP domain protein
2-F07	SPBC21C3.09c	SPBC21C3.09c	0.07	fumarylacetoacetate (FAA) hydrolase
2-F08	SPBC25H2.08c	mrs2	-0.13	magnesium ion transporter Mrs2
2-F10	SPBC28F2.08c	SPBC28F2.08c	0.01	HRD ubiquitin ligase complex subunit (predicted)
2-F11	SPBC29A3.13	pdp1	-0.13	PWWP domain protein Pdp1
2-F12	SPBC30B4.02c	SPBC30B4.02c	-0.04	R3H and G-patch domain, implicated in splicing
2-G01	SPBC30B4.06c	SPBC30B4.06c	-0.22	mitochondrial tRNA uridine 5-carboxymethylaminomethyl modification enzyme
2-G02	SPBC30D10.14	SPBC30D10.14	-0.26	dienelactone hydrolase family
2-G03	SPBC365.01	SPBC365.01	-0.08	sec14 cytosolic factor family
2-G06	SPBC577.03c	SPBC577.03c	-0.1	GCN5-related N-acetyltransferase (predicted)
2-G07	SPBC713.03	SPBC713.03	-0.03	mitochondrial D-lactate dehydrogenase, cytochrome (predicted)
2-G08	SPBC216.01c	SPBC216.01c	-0.06	DNA damage response protein (predicted)
2-G09	SPBC839.07	ibp1	0.07	Cdc25 family phosphatase Ibp1
2-G10	SPBC8D2.02c	SPBC8D2.02c	0.13	vacuolar sorting protein Vps68
2-G11	SPBP16F5.08c	SPBP16F5.08c	-0.16	flavin dependent monooxygenase (predicted)
2-G12	SPBP19A11.02c	SPBP19A11.02c	-0.15	sequence orphan
2-H01	SPBP35G2.11c	SPBP35G2.11c	0.02	transcription related zf-ZZ type zinc finger protein
2-H04	SPBPB2B2.05	SPBPB2B2.05	-0.08	peptidase family C26 protein
2-H05	SPBPB2B2.11	SPBPB2B2.11	-0.05	nucleotide-sugar 4,6-dehydratase (predicted)
2-H06	SPBPB2B2.12c	SPBPB2B2.12c	-0.07	UDP-glucose 4-epimerase/aldose 1-epimerase
2-H07	SPCC1020.07	SPCC1020.07	-0.25	haloacid dehalogenase-like hydrolase
2-H08	SPCC1235.05c	fft2	-0.23	fun thirty related protein Fft2
2-H09	SPCC1322.14c	vtc4	0	vacuolar transporter chaperone (VTC) complex subunit (predicted)
2-H10	SPCC1442.14c	SPCC1442.14c	0.04	adenosine 5'-monophosphoramidase
2-H11	SPBC1198.07c	SPBC1198.07c	-0.04	mannan endo-1,6-alpha-mannosidase (predicted)
3-A01	SPAC23G3.05c	SPAC23G3.05c	-0.1	regulator of G-protein signaling (RGS) domain (inferred from context)
3-A02	SPAC2F7.03c	pom1	-0.03	DYRK family protein kinase Pom1
3-A04	SPAC8F11.03	msh3	-0.16	MutS protein homolog 3
3-A05	SPAC1142.03c	swi2	0	Swi5 complex subunit Swi2
3-A06	SPCC1919.01	ppk34	-0.12	serine/threonine protein kinase Ppk34
3-A09	SPBC21C3.18	spo4	-0.12	serine/threonine protein kinase Spo4
3-A11	SPCC162.10	ppk33	-0.09	serine/threonine protein kinase Ppk33 (predicted)
3-A12	SPCC126.06	twf1	-0.31	twinfilin
3-B01	SPBP23A10.10	ppk32	-0.19	serine/threonine protein kinase Ppk32 (predicted)
3-B02	SPBC8D2.19	mde3	-0.11	serine/threonine protein kinase, meiotic Mde3
3-B03	SPBC725.06c	ppk31	0.04	serine/threonine protein kinase Ppk31 (predicted)
3-B04	SPBC557.04	ppk29	-0.04	Ark1/Prk1 family protein kinase Ppk29
3-B05	SPBC543.02c	SPBC543.02c	0.05	DNAJ/TPR domain protein DNAJC7 family
3-B06	SPBC32C12.03c	ppk25	-0.08	serine/threonine protein kinase Ppk25 (predicted)
3-B07	SPBC18H10.15	ppk23	0.09	serine/threonine protein kinase Ppk23
3-B08	SPAC4G8.05	ppk14	-0.15	serine/threonine protein kinase Ppk14 (predicted)
3-B09	SPAC3C7.06c	pit1	-0.22	serine/threonine protein kinase, meiotic Pit1
3-B10	SPAC2F3.15	lsk1	-0.17	P-TEFb-associated cyclin-dependent protein kinase Lsk1
3-B11	SPAC22G7.08	ppk8	-0.14	serine/threonine protein kinase Ppk8 (predicted)
3-B12	SPAC22E12.14c	sck2	-0.02	serine/threonine protein kinase Sck2
3-C01	SPAC20G4.03c	hri1	-0.06	eIF2 alpha kinase Hri1
3-C02	SPAC12B10.14c	ppk2	0.06	serine/threonine protein kinase Ppk2 (predicted)
3-C06	SPBC32H8.11	mei4	-0.11	meiotic forkhead transcription factor Mei4
3-C07	SPAC11E3.01c	swr1	0.11	SNF2 family helicase Swr1
3-C08	SPAC513.03	mfm2	-0.03	M-factor precursor Mfm2
3-C09	SPAC222.15	meu13	-0.1	Tat binding protein 1(TBP-1)-interacting protein (TBPIP) homolog (predicted)
3-C10	SPBC428.08c	clr4	-0.03	histone H3 methyltransferase Clr4
3-C11	SPBC13G1.10c	mug81	-0.1	ATP-dependent RNA helicase Slh1
3-D01	SPCC965.13	SPCC965.13	-0.14	membrane transporter
3-D02	SPBC947.06c	SPBC947.06c	-0.09	spermidine family transporter (predicted)
3-D03	SPBC18H10.16	can1	-0.1	arginine transporter Can1
3-D04	SPBC31A8.01c	cwl1	-0.09	reticulon-like protein
3-D05	SPBC1711.14	rec15	-0.05	meiotic recombination protein Rec15
3-D08	SPBC530.05	SPBC530.05	-0.17	transcription factor (predicted)
3-D09	SPBC3B9.05	SPBC3B9.05	0	helper of TIM (predicted)
3-D10	SPBC32F12.07c	SPBC32F12.07c	-0.09	ubiquitin-protein ligase E3 (predicted)
3-D12	SPBC30B4.04c	sol1	0.06	SWI/SNF complex subunit Sol1
3-E01	SPBC2D10.17	clr1	0.13	cryptic loci regulator Clr1
3-E02	SPBC2A9.04c	SPBC2A9.04c	-0.1	sir antagonist ortholog (predicted)
3-E03	SPBC25B2.03	SPBC25B2.03	0.1	zf-C3HC4 type zinc finger
3-E04	SPBC21D10.09c	SPBC21D10.09c	-0.13	ubiquitin-protein ligase E3 (predicted)
3-E05	SPBC19G7.04	SPBC19G7.04	-0.1	HMG box protein, implicated in cell cycle regulation
3-E06	SPBC1861.07	SPBC1861.07	0.03	elongin C
3-E07	SPBC17D11.04c	SPBC17D11.04c	0.13	histone acetyltransferase complex subunit Nto1 (predicted)
3-E08	SPBC17D11.02c	hrd1	0.12	ubiquitin-protein ligase Hrd1 (predicted)
3-E09	SPBC1718.02	hop1	-0.11	linear element associated protein Hop1
3-E10	SPBC1709.14	SPBC1709.14	-0.16	peptide N-glycanase (predicted)
3-E11	SPBC1709.11c	png2	-0.04	ING family homolog Png2
3-E12	SPBC16G5.17	SPBC16G5.17	0.11	transcription factor, zf-fungal binuclear cluster type (predicted)
3-F01	SPBC16G5.16	SPBC16G5.16	-0.19	transcription factor, zf-fungal binuclear cluster type (predicted)
3-F02	SPBC1683.13c	SPBC1683.13c	-0.19	transcription factor (predicted)
3-F03	SPBC15C4.06c	SPBC15C4.06c	0	ubiquitin-protein ligase E3 (predicted)
3-F04	SPBC14F5.10c	SPBC14F5.10c	0	ubiquitin-protein ligase E3 (predicted)
3-F05	SPBC1271.05c	SPBC1271.05c	-0.1	zf-AN1 type zinc finger protein
3-F06	SPAPB1A11.04c	SPAPB1A11.04c	-0.12	transcription factor (predicted)
3-F07	SPAC9G1.12	cpd1	-0.19	tRNA (m1A) methyltransferase complex catalytic subunit Cpd1
3-F08	SPAC57A7.09	SPAC57A7.09	0.06	human RNF family homolog
3-F09	SPAC4G8.13c	prz1	-0.04	calcineurin responsive transcription factor Prz1
3-F10	SPAC3H8.08c	SPAC3H8.08c	-0.05	transcription factor (predicted)
3-F11	SPAC3H1.12c	snt2	-0.18	Lid2 complex subunit Snt2
3-F12	SPAC3C7.04	SPAC3C7.04	-0.08	transcription factor (predicted)
3-G01	SPAC3A12.03c	mug145	-0.21	ubiquitin-protein ligase E3 (predicted)
3-G02	SPAC2H10.01	SPAC2H10.01	-0.03	transcription factor, zf-fungal binuclear cluster type (predicted)
3-G03	SPAC26F1.08c	SPAC26F1.08c	0.05	conserved protein
3-G04	SPAC24C9.14	otu1	-0.08	ubiquitin-specific protease (predicted)
3-G05	SPAC23A1.07	SPAC23A1.07	-0.13	ubiquitin-protein ligase E3 (predicted)
3-G06	SPAC2F7.08c	snf5	0.2	SWI/SNF complex subunit Snf5
3-G07	SPAC1F7.11c	SPAC1F7.11c	-0.2	transcription factor, zf-fungal binuclear cluster type (predicted)
3-G08	SPAC19B12.11c	SPAC19B12.11c	-0.01	zinc finger protein, human ZNF593 ortholog
3-G09	SPAC19A8.10	rfp1	-0.07	SUMO-targeted ubiquitin-protein ligase subunit Rfp1
3-G12	SPAC1142.08	fhl1	0.12	fork head transcription factor Fhl1
3-H01	SPAC31A2.11c	cuf1	-0.15	Cu metalloregulatory transcription factor Cuf1
3-H04	SPAC8C9.12c	SPAC8C9.12c	-0.09	mitochondrial iron ion transporter (predicted)
3-H05	SPAC4G9.20c	SPAC4G9.20c	0.11	mitochondrial carrier with solute carrier repeats
3-H06	SPAC4G8.08	SPAC4G8.08	-0.02	mitochondrial iron ion transporter (predicted)
3-H07	SPAC12B10.09	SPAC12B10.09	0	S-adenosylmethionine transporter (predicted)
3-H08	SPBC3E7.05c	SPBC3E7.05c	-0.38	human mitofilin (IMMT) ortholog
3-H09	SPBC16A3.16	SPBC16A3.16	-0.07	mitochondrial inner membrane protein involved in cytochrome c oxidase assembly Pet191 (predicted)
3-H10	SPBC13E7.11	SPBC13E7.11	0.05	mitochondrial rhomboid protease
3-H11	SPBC119.06	sco1	-0.31	copper chaperone Sco1
4-A02	SPAC869.02c	SPAC869.02c	0	nitric oxide dioxygenase (predicted)
4-A05	SPAC3A12.12	atp11	0.1	F1-ATPase chaperone Atp11 (predicted)
4-A06	SPAC27D7.06	SPAC27D7.06	0.13	electron transfer flavoprotein alpha subunit (predicted)
4-A07	SPAC56F8.06c	alg10	0.05	dolichyl-phosphate-glucose-glycolipid alpha-glucosyltransferase Alg10
4-A08	SPAC19A8.04	erg5	-0.16	C-22 sterol desaturase Erg5 (predicted)
4-A09	SPAC1805.02c	SPAC1805.02c	-0.03	electron transfer flavoprotein beta subunit (predicted)
4-A10	SPAC17A2.05	osm1	-0.28	fumerate reductase
4-B01	SPBC215.05	gpd1	0.12	glycerol-3-phosphate dehydrogenase Gpd1
4-B02	SPAC23E2.03c	ste7	0.12	meiotic suppressor protein Ste7
4-B03	SPAC1565.04c	ste4	0.02	adaptor protein Ste4
4-B04	SPAC31G5.09c	spk1	-0.07	MAP kinase Spk1
4-B05	SPAC11E3.09	pyp3	-0.13	protein-tyrosine phosphatase Pyp3
4-B06	SPCC4G3.08	psk1	-0.15	serine/threonine protein kinase Psk1
4-B08	SPBC3E7.08c	rad13	-0.02	DNA repair nuclease Rad13
4-B09	SPAC1952.07	rad1	-0.09	checkpoint clamp complex protein Rad1
4-B10	SPBC725.05c	SPBC725.05c	-0.12	nucleotide pyrophosphatase (predicted)
4-B11	SPCC31H12.05c	sds21	0.2	serine/threonine protein phosphatase Sds21
4-B12	SPAC2G11.07c	ptc3	-0.06	protein phosphatase 2C Ptc3
4-C01	SPCC1223.11	ptc2	0.03	protein phosphatase 2C Ptc2
4-C02	SPBC32H8.06	mug93	0.01	TPR repeat protein, meiotically spliced
4-C03	SPAC57A7.08	pzh1	0.02	serine/threonine protein phosphatase Pzh1
4-C04	SPBC17G9.05	rct1	-0.02	RRM-containing cyclophilin regulating transcription Rct1
4-C05	SPBC1778.04	spo6	-0.11	Spo4-Spo6 kinase complex regulatory subunit Spo6
4-C06	SPAC9E9.13	wos2	0.01	p23 homolog Wos2
4-C07	SPCC23B6.03c	tel1	-0.1	ATM checkpoint kinase
4-C08	SPAC29B12.03	spd1	-0.2	ribonucleotide reductase (RNR) inhibitor
4-C09	SPBP4H10.16c	SPBP4H10.16c	0.07	phosphatase activator (predicted)
4-C10	SPBC947.08c	SPBC947.08c	0.05	histone promoter control protein Hpc2 (predicted)
4-C11	SPBC1709.09	SPBC1709.09	-0.06	mitochondrial translation termination factor
4-C12	SPBC12D12.06	srb11	-0.01	cyclin CycC, Srb mediator subunit Srb11
4-D02	SPAC2C4.07c	SPAC2C4.07c	-0.17	ribonuclease II (RNB) family
4-D03	SPAC14C4.05c	heh2	-0.02	LEM domain protein Man1, Sad1 interacting factor
4-D04	SPCC24B10.13	skb5	-0.16	Shk1 kinase binding protein 5
4-D05	SPBC23E6.08	sat1	-0.12	Golgi membrane exchange factor subunit Sat1 (predicted)
4-D06	SPBC342.05	crb2	-0.12	DNA repair protein RAD9 homolog, Rhp9
4-D07	SPBC2F12.11c	rep2	-0.17	transcriptional activator, MBF subunit Rep2
4-D08	SPAC18G6.15	mal3	-0.15	EB1 family Mal3
4-D09	SPAC19D5.03	cid1	0.05	poly(A) polymerase Cid1
4-D10	SPAC18G6.02c	chp1	-0.07	chromodomain protein Chp1
4-D11	SPCC23B6.05c	ssb3	-0.27	DNA replication factor A subunit Ssb3
4-E01	SPBC36B7.03	sec63	-0.19	ER protein translocation subcomplex subunit Sec63 (predicted)
4-E02	SPBC1604.08c	imp1	-0.25	importin alpha
4-E04	SPAC15F9.02	seh1	0.13	nucleoporin Seh1
4-E06	SPCC645.08c	snd1	-0.08	RNA-binding protein Snd1
4-E08	SPCC306.04c	set1	0.02	histone lysine methyltransferase Set1
4-E09	SPBC902.04	SPBC902.04	-0.1	RNA-binding protein
4-E10	SPBC3B9.11c	ctf1	-0.13	mRNA cleavage and polyadenylation specificity factor complex subunit Ctf1
4-E11	SPBC3B8.06	SPBC3B8.06	-0.15	conserved fungal protein
4-E12	SPBC106.12c	SPBC106.12c	0.05	THO complex subunit (predicted)
4-F01	SPAC6G9.14	SPAC6G9.14	0.04	RNA-binding protein
4-F02	SPAC57A7.13	SPAC57A7.13	0.01	RNA-binding protein, involved in splicing (predicted)
4-F03	SPAC4G8.03c	SPAC4G8.03c	-0.09	RNA-binding protein
4-F04	SPAC3H8.09c	nab3	-0.14	poly(A) binding protein Nab3 (predicted)
4-F05	SPAC328.05	SPAC328.05	-0.09	RNA-binding protein involved in export of mRNAs
4-F07	SPAC1610.03c	crp79	0.25	poly(A) binding protein Crp79
4-F08	SPAC1527.03	SPAC1527.03	0.01	RNA-binding protein
4-F09	SPAC12G12.03	cip2	0.11	RNA-binding protein Cip2
4-F10	SPBC18H10.04c	sce3	-0.16	transaltion initiation factor (predicted)
4-F11	SPAC3G6.04	rnp24	0.03	RNA-binding protein Rnp24
4-G01	SPAC27D7.03c	mei2	-0.05	RNA-binding protein involved in meiosis Mei2
4-G02	SPBC29A10.09c	SPBC29A10.09c	-0.07	CAF1 family ribonuclease
4-G03	SPBC14F5.07	doa10	0.02	ER-localized ubiquitin ligase Doa10 (predicted)
4-G05	SPBC336.14c	ppk26	-0.28	serine/threonine protein kinase, PAN complex subunit, Ppk26
4-G06	SPBC839.17c	fkh1	-0.02	FKBP-type peptidyl-prolyl cis-trans isomerase Fkh1
4-G07	SPBC1D7.01	SPBC1D7.01	-0.06	prefoldin subunit 1 (predicted)
4-G08	SPBC16H5.05c	cyp7	-0.05	cyclophilin family peptidyl-prolyl cis-trans isomerase Cyp7
4-G09	SPAC57A10.03	cyp1	0.02	cyclophilin family peptidyl-prolyl cis-trans isomerase Cyp1
4-G10	SPAC227.10	SPAC227.10	-0.07	prefoldin subunit 2 (predicted)
4-G11	SPAC227.05	SPAC227.05	0.25	prefoldin subunit 4 (predicted)
4-G12	SPBC1347.02	fkbp39	-0.07	FKBP-type peptidyl-prolyl cis-trans isomerase (predicted)
4-H05	SPAC4F10.20	grx1	0.03	glutaredoxin Grx1
4-H06	SPCC162.01c	SPCC162.01c	-0.17	U4/U6 x U5 tri-snRNP complex subunit (predicted)
4-H07	SPAC17G6.06	rps2401	0.15	40S ribosomal protein S24
4-H08	SPAC17H9.14c	SPAC17H9.14c	-0.05	protein disulfide isomerase (predicted)
4-H09	SPBC1709.04c	cyp3	-0.01	cyclophilin family peptidyl-prolyl cis-trans isomerase Cyp3
4-H10	SPAC20H4.09	SPAC20H4.09	-0.18	ATP-dependent RNA helicase, spliceosomal (predicted)
4-H11	SPBC21B10.10	rps402	0	40S ribosomal protein S4
5-A01	SPBC9B6.07	SPBC9B6.07	0.07	nucleolar protein Nop52 family (predicted)
5-A02	SPBC83.05	SPBC83.05	-0.2	mitochondrial RNA-binding protein (predicted)
5-A04	SPBC4F6.04	rpl2502	0.08	60S ribosomal protein L25
5-A07	SPAC23H4.10c	thi4	-0.03	thiamine-phosphate dipyrophosphorylase/hydroxyethylthiazole kinase
5-A08	SPCC1223.02	nmt1	-0.07	no message in thiamine Nmt1
5-A09	SPBC26H8.01	thi2	-0.23	thiazole biosynthetic enzyme
5-A10	SPCC965.14c	SPCC965.14c	-0.29	cytosine deaminase (predicted)
5-A11	SPCC18B5.05c	SPCC18B5.05c	0.08	phosphomethylpyrimidine kinase (predicted)
5-A12	SPCC16C4.06c	SPCC16C4.06c	-0.03	tRNA pseudouridine synthase (predicted)
5-B01	SPCC1672.03c	SPCC1672.03c	-0.02	guanine deaminase (predicted)
5-B02	SPBC11C11.10	SPBC11C11.10	-0.1	tRNA pseudouridine synthase
5-B03	SPAC29B12.14c	SPAC29B12.14c	-0.17	purine transporter (predicted)
5-B04	SPAC22E12.03c	SPAC22E12.03c	0.05	ThiJ domain protein
5-B05	SPAC17C9.08	pnu1	-0.03	mitochondrial endodeoxyribonuclease Pnu1
5-B06	SPAC1782.08c	rex3	0.1	exonuclease Rex3 (predicted)
5-B07	SPAC1002.17c	urg2	-0.2	uracil phosphoribosyltransferase (predicted)
5-B10	SPCC4G3.02	aph1	0.09	bis(5'-nucleosidyl)-tetraphosphatase
5-B12	SPAC1296.01c	SPAC1296.01c	-0.19	phosphoacetylglucosamine mutase (predicted)
5-C01	SPBC32H8.08c	SPBC32H8.08c	-0.04	mannosyltransferase complex subunit (predicted)
5-C02	SPCC1795.03	gms1	0.16	UDP-galactose transporter Gms1
5-C03	SPAC1002.07c	ats1	-0.1	N-acetyltransferase Ats1 (predicted)
5-C04	SPBC713.11c	pmp3	-0.12	plasma membrane proteolipid Pmp3
5-C06	SPAC13G6.09	SPAC13G6.09	0.11	programmed cell death protein homolog
5-C07	SPBC16A3.01	spn3	0.07	septin Spn3
5-C08	SPAC1F12.02c	p23fy	-0.07	translationally controlled tumor protein homolog
5-C09	SPAC16A10.05c	dad1	0.03	DASH complex subunit Dad1
5-C10	SPAC664.15	caf4	-0.13	CCR4-Not complex subunit Caf4/Mdv1 (predicted)
5-C11	SPAC343.04c	SPAC343.04c	-0.13	WD repeat protein, human WDR26 family, ubiquitin ligase complex subunit
5-C12	SPAC29E6.01	pof11	-0.16	F-box protein Pof11
5-D01	SPAC23H3.05c	swd1	-0.23	Set1C complex subunit Swd1
5-D02	SPBC1773.02c	SPBC1773.02c	-0.07	thioredoxin peroxidase
5-D03	SPCC11E10.08	rik1	0.12	silencing protein Rik1
5-D04	SPBC800.03	clr3	-0.29	histone deacetylase (class II) Clr3
5-D05	SPCC1682.12c	ubp16	0.23	ubiquitin C-terminal hydrolase Ubp16
5-D06	SPCC1442.07c	SPCC1442.07c	-0.32	ubiquitin/metalloprotease fusion protein
5-D07	SPBP8B7.27	mug30	-0.02	ubiquitin-protein ligase E3
5-D08	SPBP8B7.21	ubp3	0.19	ubiquitin C-terminal hydrolase Ubp3
5-D09	SPBC887.04c	lub1	0.05	WD repeat protein Lub1
5-D10	SPBC3E7.10	fma1	0.04	methionine aminopeptidase Fma1 (predicted)
5-D11	SPBC354.09c	SPBC354.09c	0.02	Tre1 family protein (predicted)
5-D12	SPBC18H10.08c	ubp4	-0.1	ubiquitin C-terminal hydrolase Ubp4
5-E01	SPBC14C8.03	fma2	-0.12	methionine aminopeptidase Fma2 (predicted)
5-E03	SPAC343.16	lys2	0.9	homoaconitate hydratase Lys2
5-E04	SPAC227.18	lys3	1.42	saccharopine dehydrogenase Lys3
5-E06	SPAC23A1.03	apt1	0.01	adenine phosphoribosyltransferase (APRT) (predicted)
5-E07	SPAC17G8.02	SPAC17G8.02	-0.19	uridine ribohydrolase (predicted)
5-E08	SPCC162.11c	SPCC162.11c	0.22	uridine kinase/uracil phosphoribosyltransferase (predicted)
5-E09	SPCC1020.09	gnr1	-0.14	heterotrimeric G protein beta subunit Gnr1
5-E10	SPBC800.11	SPBC800.11	-0.18	inosine-uridine preferring nucleoside hydrolase (predicted)
5-E11	SPBC725.15	ura5	-0.04	orotate phosphoribosyltransferase Ura5
5-E12	SPBC1683.06c	SPBC1683.06c	-0.25	uridine ribohydrolase (predicted)
5-F01	SPBC1683.02	SPBC1683.02	-0.05	adenine deaminase (predicted)
5-F02	SPBC337.07c	SPBC337.07c	-0.1	carboxypeptidase (predicted)
5-F03	SPBC1E8.02	SPBC1E8.02	-0.15	ubiquitin family protein, unknown
5-F04	SPBC19C2.04c	ubp11	-0.14	ubiquitin C-terminal hydrolase Ubp11
5-F05	SPBC1685.05	SPBC1685.05	-0.04	serine protease (predicted)
5-F06	SPAC23D3.04c	gpd2	0.19	glycerol-3-phosphate dehydrogenase Gpd2
5-F07	SPBC337.16	cho1	0.12	phosphatidyl-N-methylethanolamine N-methyltransferase (predicted)
5-F08	SPAC12D12.09	rev7	0.1	DNA polymerase zeta Rev7 (predicted)
5-F09	SPCC1739.07	SPCC1739.07	0.04	substrate-specific nuclear cofactor for exosome activity (predicted)
5-F10	SPAC4H3.06	SPAC4H3.06	-0.12	sequence orphan
5-F11	SPAC16E8.01	shd1	0.14	cytoskeletal protein binding protein Sla1 family, Shd1 (predicted)
5-F12	SPAC21E11.03c	pcr1	0.09	transcription factor Pcr1
5-G01	SPBC1198.09	ubc16	-0.1	ubiquitin conjugating enzyme Ubc16
5-G02	SPAC869.11	cat1	0.24	cationic amino acid transporter Cat1
5-G03	SPCC1739.01	SPCC1739.01	0	zf-CCCH type zinc finger protein
5-G04	SPAPB2B4.02	grx5	0.18	monothiol glutaredoxin Grx5
5-G05	SPAC15E1.09	grx2	-0.19	glutaredoxin Grx2
5-G06	SPBP35G2.09	usp103	-0.13	U1 snRNP-associated protein Usp103 (predicted)
5-G07	SPBC18H10.07	SPBC18H10.07	-0.15	WW domain-binding protein 4 (predicted)
5-G08	SPAC8C9.05	SPAC8C9.05	-0.2	D-Tyr-tRNA deacylase (predicted)
5-G09	SPBC8D2.10c	rmt3	-0.05	type I ribosomal protein arginine N-methyltransferase Rmt3
5-G10	SPAC1093.01	SPAC1093.01	0.27	PPR repeat protein
5-G11	SPAC1142.01	SPAC1142.01	0.13	DUF654 family protein
5-G12	SPAC1142.02c	SPAC1142.02c	-0.09	TPR repeat protein, SGT family
5-H01	SPAC11E3.10	SPAC11E3.10	-0.11	VanZ-like family protein
5-H04	SPAC11E3.12	SPAC11E3.12	-0.24	conserved eukaryotic protein
5-H05	SPBC1348.01	SPBC1348.01	-0.03	S. pombe specific DUF999 protein family 5
5-H07	SPAC13G7.07	arb2	0	argonaute binding protein 2
5-H08	SPAC13G7.11	SPAC13G7.11	0.18	mitochondrial respiratory complex assembly protein (predicted)
5-H09	SPAC1486.01	SPAC1486.01	0	manganese superoxide dismutase (predicted)
5-H10	SPAC1486.04c	alm1	0.12	medial ring protein Alm1
5-H11	SPAC1527.02	sft2	0.36	Golgi transport protein Sft2 (predicted)
6-A01	SPAC1610.01	SPAC1610.01	-0.05	conserved fungal protein
6-A02	SPAC1687.21	SPAC1687.21	-0.23	phosphoglycerate mutase family
6-A03	SPAC1782.04	cox24	0.04	mitochondrial mRNA processing protein Cox24 (predicted)
6-A05	SPAC17A5.08	SPAC17A5.08	0.08	COPII-coated vesicle component Erp2/3/4 (predicted)
6-A07	SPAC17C9.02c	lys7	0.71	alpha-aminoadipate reductase phosphopantetheinyl transferase Lys7
6-A08	SPAC18B11.09c	SPAC18B11.09c	-0.16	serine O-acetyltransferase activity (predicted)
6-A09	SPAC18B11.08c	SPAC18B11.08c	-0.13	conserved fungal protein
6-A11	SPAC20G4.01	caf16	0.03	CCR4-Not complex subunit Caf16
6-A12	SPAC222.16c	csn3	-0.01	COP9/signalosome complex subunit Csn3 (predicted)
6-B01	SPAC22F8.03c	SPAC22F8.03c	-0.01	sequence orphan
6-B02	SPAC22H10.02	SPAC22H10.02	0.07	conserved fungal protein
6-B03	SPAC139.06	hat1	-0.27	histone acetyltransferase Hat1
6-B04	SPAC24B11.14	SPAC24B11.14	-0.11	dubious
6-B05	SPAC29A4.17c	SPAC29A4.17c	-0.07	mitocondrial FUN14 family protein
6-B06	SPAC29A4.14c	SPAC29A4.14c	0	peroxin-3 peroxisome import protein (predicted)
6-B07	SPAC29A4.09	SPAC29A4.09	-0.01	rRNA processing protein Rrp17
6-B08	SPAC2C4.09	SPAC2C4.09	0.08	DUF1640 family protein
6-B09	SPAC16C9.07	ppk5	-0.25	serine/threonine protein kinase Ppk5 (predicted)
6-B10	SPAC31G5.14	gcv1	-0.05	glycine decarboxylase T subunit
6-B11	SPAC31G5.15	psd3	-0.16	phosphatidylserine decarboxylase Psd3
6-B12	SPAC31G5.17c	rps1001	0.16	40S ribosomal protein S10 (predicted)
6-C01	SPAC1786.01c	SPAC1786.01c	0.03	triacylglycerol lipase
6-C02	SPAC343.10	met11	0.02	methylenetetrahydrofolate reductase Met11
6-C03	SPAC343.12	rds1	-0.06	conserved fungal protein
6-C04	SPAC3A11.11c	SPAC3A11.11c	-0.01	pyridoxal reductase (predicted)
6-C06	SPAC3A11.06	mvp1	0.2	sorting nexin Mvp1
6-C07	SPAC3A11.03	SPAC3A11.03	-0.05	methyltransferase (predicted)
6-C08	SPAC3A12.13c	SPAC3A12.13c	-0.05	translation initiation factor eIF3j (p35)
6-C09	SPAC3A12.17c	cys12	-0.06	cysteine synthase Cys12
6-C10	SPAC3C7.01c	SPAC3C7.01c	-0.03	inositol polyphosphate phosphatase (predicted)
6-C11	SPAC3C7.02c	SPAC3C7.02c	0	protein kinase inhibitor (predicted)
6-C12	SPAC3C7.09	set8	-0.1	lysine methyltransferase Set8 (predicted)
6-D01	SPAC3C7.13c	SPAC3C7.13c	-0.09	glucose-6-phosphate 1-dehydrogenase (predicted)
6-D02	SPAC3F10.05c	mug113	0.06	DUF1766 family protein
6-D04	SPAC3F10.13	ucp6	-0.16	UBA domain protein Ucp6
6-D05	SPAC3F10.15c	spo12	-0.11	Spo12 family protein
6-D06	SPAC3G6.03c	SPAC3G6.03c	-0.08	Maf-like protein
6-D07	SPAC3G6.05	SPAC3G6.05	-0.17	Mvp17/PMP22 family protein 1
6-D08	SPAC3G6.07	SPAC3G6.07	0.07	dubious
6-D09	SPAC3G6.09c	tps2	-0.05	trehalose-phosphate synthase Tps2 (predicted)
6-D10	SPAC3G6.13c	rpl4101	-0.14	60S ribosomal protein L41
6-D11	SPAC3G9.01	nsk1	0.01	Clp1-interacting protein Nsk1
6-D12	SPAC3G9.15c	fcf2	-0.12	rRNA processing protein Fcf2 (predicted)
6-E01	SPAC3H1.07	car3	-0.16	arginase Car3
6-E02	SPAC3H1.14	SPAC3H1.14	-0.06	cytoplasmic vesicle protein, Vid24 family
6-E03	SPAC3H5.04	aar2	0.08	U5 snRNP-associated protein Aar2
6-E04	SPAC13A11.06	SPAC13A11.06	-0.16	pyruvate decarboxylase (predicted)
6-E05	SPAC3H8.04	SPAC3H8.04	0.01	chromosome segregation protein
6-E06	SPAC17D4.04	SPAC17D4.04	-0.09	tRNA (cytosine-5-)-methyltransferase (predicted)
6-E07	SPAC458.06	SPAC458.06	-0.16	phosphoinositide binding protein
6-E08	SPAC25H1.09	mde5	-0.11	alpha-amylase homolog Mde5
6-E09	SPAC4A8.02c	SPAC4A8.02c	-0.16	conserved protein
6-E11	SPAC4D7.02c	SPAC4D7.02c	-0.18	glycerophosphoryl diester phosphodiesterase (predicted)
6-F01	SPAC4D7.11	dsc4	0.05	conserved fungal protein
6-F02	SPAC4F10.08	mug126	0.01	sequence orphan
6-F04	SPAC4F10.17	SPAC4F10.17	-0.09	conserved fungal protein
6-F05	SPAC4F10.18	SPAC4F10.18	0.02	WD repeat protein, human NUP37 family
6-F06	SPAC4F10.19c	SPAC4F10.19c	0.06	zf-HIT protein Hit1 (predicted)
6-F07	SPAC4F8.08	mug114	-0.02	sequence orphan
6-F09	SPAC4G8.06c	trm12	-0.24	tRNA methyltransferase Trm12 (predicted)
6-F10	SPAC4G8.07c	SPAC4G8.07c	0.06	tRNA (m5U54) methyltransferase Trm2 (predicted)
6-F11	SPAC4G9.12	SPAC4G9.12	0.04	gluconokinase
6-F12	SPAC4G9.13c	vps26	0.09	retromer complex subunit Vps26
6-G01	SPAC4G9.16c	rpl901	0.03	60S ribosomal protein L9
6-G02	SPAC4H3.01	SPAC4H3.01	-0.03	DNAJ domain protein Caj1/Djp1 type
6-G03	SPAC4H3.02c	swc3	0.05	Swr1 complex subunit Swc3
6-G04	SPAC4H3.03c	SPAC4H3.03c	-0.18	glucan 1,4-alpha-glucosidase (predicted)
6-G05	SPAC4H3.05	srs2	-0.07	ATP-dependent DNA helicase, UvrD subfamily
6-G06	SPAC4H3.12c	SPAC4H3.12c	-0.03	dubious
6-G07	SPAC513.04	SPAC513.04	-0.17	sequence orphan
6-G08	SPAC513.07	SPAC513.07	-0.03	flavonol reductase/cinnamoyl-CoA reductase family
6-G09	SPAC521.03	SPAC521.03	0.05	short chain dehydrogenase (predicted)
6-G10	SPAC56E4.07	SPAC56E4.07	-0.04	N-acetyltransferase (predicted)
6-G11	SPAC56F8.02	SPAC56F8.02	-0.02	AMP binding enzyme (predicted)
6-G12	SPAC56F8.05c	mug64	-0.16	BAR domain protein (predicted)
6-H01	SPAC56F8.15	SPAC56F8.15	0.01	dubious
6-H04	SPAC57A10.04	mug10	-0.15	Rho guanine nucleotide exchange factor (predicted)
6-H05	SPAC57A10.08c	SPAC57A10.08c	-0.15	carboxylic ester hydrolase activity (predicted)
6-H06	SPAC57A7.07c	SPAC57A7.07c	-0.02	homocysteine methyltransferase (predicted)
6-H07	SPAC167.06c	mug143	-0.04	sequence orphan
6-H08	SPAC5D6.09c	mug86	-0.12	acetate transporter (predicted)
6-H09	SPAC5D6.07c	pxa1	-0.08	PXA domain protein Pxa1
6-H10	SPAC5H10.01	SPAC5H10.01	0	DUF1445 family protein
6-H11	SPAC5H10.06c	adh4	-0.15	alcohol dehydrogenase Adh4
7-A01	SPAC5H10.07	SPAC5H10.07	-0.05	sequence orphan
7-A02	SPAC5H10.09c	SPAC5H10.09c	-0.06	3-methyl-2-oxobutanoatehydroxymethyltransferase(predicted)
7-A03	SPAC5H10.10	SPAC5H10.10	-0.01	NADPH dehydrogenase (predicted)
7-A04	SPAC630.06c	SPAC630.06c	-0.12	conserved fungal protein
7-A05	SPAC637.13c	SPAC637.13c	-0.01	cytoskeletal signaling protein
7-A06	SPAC644.08	SPAC644.08	-0.12	methionine salvage haloacid dehalogenase-like hydrolase (predicted)
7-A08	SPAC644.13c	SPAC644.13c	-0.14	Rab GTPase binding (predicted)
7-A09	SPAC664.13	SPAC664.13	-0.17	sequence orphan
7-A10	SPAC25B8.19c	SPAC25B8.19c	0.06	transcription factor zf-C2H2 type (predicted)
7-A11	SPAC688.03c	SPAC688.03c	-0.03	human AMMECR1 homolog
7-A12	SPAC688.04c	gst3	0.15	glutathione S-transferase Gst3
7-B01	SPAC688.12c	SPAC688.12c	-0.14	sequence orphan
7-B02	SPAC694.04c	SPAC694.04c	0.01	conserved eukaryotic protein
7-B03	SPAC694.06c	mrc1	0.02	mediator of replication checkpoint 1
7-B04	SPAC6B12.09	trm10	-0.2	tRNA m(1)G methyltransferase Trm10 (predicted)
7-B05	SPAC6B12.12	tom70	-0.18	mitochondrial TOM complex subunit Tom70 (predicted)
7-B06	SPAC6B12.16	meu26	-0.01	conserved fungal protein
7-B07	SPAC13G7.13c	msa1	-0.16	RNA-binding protein Msa1
7-B08	SPAC6C3.02c	SPAC6C3.02c	0.03	mitochondrial CHCH domain protein (predicted)
7-B09	SPAC6C3.03c	SPAC6C3.03c	-0.15	sequence orphan
7-B10	SPAC6C3.07	mug68	0.04	sequence orphan
7-B11	SPAC6F12.03c	fsv1	0.15	SNARE Fsv1
7-B12	SPAC6F12.06	SPAC6F12.06	-0.05	Rho GDP dissociation inhibitor Rdi1 (predicted)
7-C01	SPAC6F6.02c	pof5	0.06	F-box protein Pof5
7-C02	SPAC6F6.11c	SPAC6F6.11c	-0.1	pyridoxine-pyridoxal-pyridoxamine kinase (predicted)
7-C03	SPAC6F6.13c	SPAC6F6.13c	-0.26	DUF726 family protein
7-C04	SPAC6G10.03c	SPAC6G10.03c	0	mitochondrial cardiolipin-specific phopholipase
7-C05	SPAC6G10.06	SPAC6G10.06	-0.04	FAD-dependent amino acid oxidase (predicted)
7-C06	SPAC6G9.01c	SPAC6G9.01c	-0.07	conserved protein
7-C07	SPAC6G9.03c	mug183	0.03	histone chaperone Rtt106-like
7-C08	SPAC6G9.04	mug79	-0.04	meiotically upregulated gene Mug79
7-C09	SPAC732.02c	SPAC732.02c	-0.02	fructose-2,6-bisphosphate 2-phosphatase activity (predicted)
7-C10	SPAC750.01	SPAC750.01	-0.1	pseudogene
7-C11	SPBPB2B2.17c	SPBPB2B2.17c	-0.03	S. pombe specific 5Tm protein family
7-D02	SPAC7D4.13c	SPAC7D4.13c	-0.23	sequence orphan
7-D03	SPAC7D4.08	SPAC7D4.08	0.05	sequence orphan
7-D04	SPAC7D4.05	SPAC7D4.05	0.02	hydrolase (predicted)
7-D05	SPAC7D4.04	taf1	-0.15	Taz1 interacting factor 1, autophagy protein
7-D06	SPAC821.09	eng1	-0.28	endo-1,3-beta-glucanase Eng1
7-D07	SPAC823.05c	tlg2	-0.22	SNARE Tlg2 (predicted)
7-D08	SPAC8C9.09c	mug129	-0.08	sequence orphan
7-D09	SPAC8C9.10c	SPAC8C9.10c	0.13	ribosome biogenesis protein Rrp14-N
7-D10	SPAC26A3.17c	SPAC26A3.17c	-0.15	N-methyltransferase (predicted)
7-D11	SPAC8E11.07c	alp31	-0.04	tubulin specific chaperone cofactor A, Alp31
7-D12	SPAC8E11.06	SPAC8E11.06	-0.19	sequence orphan
7-E01	SPAC8E11.01c	SPAC8E11.01c	-0.03	beta-fructofuranosidase-like protein
7-E03	SPAC8F11.05c	mug130	-0.02	sequence orphan
7-E04	SPAC8F11.10c	pvg1	0.01	pyruvyltransferase Pvg1
7-E05	SPAC9.02c	SPAC9.02c	-0.01	polyamine N-acetyltransferase (predicted)
7-E06	SPAC9.11	SPAC9.11	-0.09	sequence orphan
7-E07	SPAC922.04	SPAC922.04	0.13	sequence orphan
7-E08	SPAC922.05c	SPAC922.05c	-0.19	membrane transporter (predicted)
7-E09	SPAC926.02	SPAC926.02	-0.1	conserved fungal protein
7-E10	SPAC926.05c	SPAC926.05c	-0.12	diphthamide biosynthesis protein Dph4 (predicted)
7-E11	SPBC1348.03	SPBC1348.03	-0.11	S. pombe specific 5Tm protein family
7-E12	SPAC977.05c	SPAC977.05c	-0.09	conserved fungal family
7-F01	SPAC977.11	SPAC977.11	-0.11	CRCB domain protein
7-F02	SPAC977.14c	SPAC977.14c	-0.13	aldo/keto reductase, unknown biological role
7-F04	SPAC9E9.17c	SPAC9E9.17c	0.01	dubious
7-F05	SPAC9E9.03	leu2	-0.06	3-isopropylmalate dehydratase Leu2 (predicted)
7-F06	SPAC9E9.05	SPAC9E9.05	-0.15	sequence orphan
7-F09	SPAC9E9.14	vps24	0.06	vacuolar sorting protein Vps24
7-F10	SPAC9G1.04	oxa101	-0.26	mitochondrial inner membrane translocase Oxa101
7-F12	SPAC9G1.08c	SPAC9G1.08c	-0.18	phospholipase (predicted)
7-G01	SPAC767.01c	vps1	-0.14	dynamin family protein Vps1
7-G02	SPAP14E8.02	SPAP14E8.02	-0.22	homolog of S. cerevisiae Tos4
7-G03	SPAP27G11.02	SPAP27G11.02	-0.04	TPR repeat protein, unknown biological role
7-G04	SPAP27G11.11c	SPAP27G11.11c	-0.11	dubious
7-G05	SPAP27G11.12	SPAP27G11.12	-0.41	human dymeclin ortholog 1
7-G06	SPAP27G11.14c	SPAP27G11.14c	-0.31	sequence orphan
7-G07	SPAP27G11.15	slx1	-0.06	structure-specific endonuclease catalytic subunit
7-G08	SPAP7G5.03	SPAP7G5.03	-0.09	conjugation protein (predicted)
7-G09	SPAP8A3.02c	ofd2	-0.06	2 OG-Fe(II) oxygenase superfamily protein Ofd2
7-G10	SPAP8A3.13c	SPAP8A3.13c	-0.09	Vid24 family protein
7-G11	SPAC26F1.01	sec74	-0.07	guanyl-nucleotide exchange factor Sec74
7-G12	SPAPJ691.02	SPAPJ691.02	-0.01	yippee-like protein
7-H01	SPAPJ691.03	SPAPJ691.03	-0.06	DUF543 family protein
7-H04	SPAPJ695.01c	SPAPJ695.01c	-0.08	S. pombe specific UPF0321 family protein 3
7-H05	SPAC6F6.17	rif1	-0.1	telomere length regulator protein Rif1
7-H06	SPAPYUG7.03c	mid2	-0.09	anillin homologue Mid2
7-H07	SPAPYUG7.06	mug67	-0.09	PPPDE peptidase family (predicted)
7-H08	SPBC106.03	SPBC106.03	-0.07	DUF1776 family protein
7-H09	SPBC106.11c	plg7	-0.14	phospholipase A2, PAF family homolog
7-H10	SPBC1105.02c	lys4	0.79	homocitrate synthase (predicted)
7-H11	SPBC1105.04c	cbp1	0.2	CENP-B homolog
8-A01	SPBC1105.09	ubc15	-0.05	ubiquitin conjugating enzyme Ubc15
8-A02	SPBC1105.13c	SPBC1105.13c	0.02	sequence orphan
8-A03	SPBC115.03	SPBC115.03	-0.21	gfo/idh/mocA family oxidoreductase (predicted)
8-A04	SPBC119.03	SPBC119.03	0.02	human COMT homolog 1
8-A05	SPBC119.08	pmk1	0.1	MAP kinase Pmk1
8-A06	SPBC119.16c	SPBC119.16c	-0.01	conserved fungal protein
8-A07	SPBC1198.01	SPBC1198.01	-0.03	glutathione-dependent formaldehyde dehydrogenase (predicted)
8-A09	SPBC1198.08	SPBC1198.08	0.02	dipeptidase Dug1 (predicted)
8-A11	SPBC1271.06c	mug96	-0.06	sequence orphan
8-A12	SPBC1271.03c	SPBC1271.03c	-0.17	NLI interacting factor family phosphatase (predicted)
8-B01	SPBC1289.09	tim21	-0.04	TIM23 translocase complex subunit Tim21 (predicted)
8-B02	SPBC1289.14	SPBC1289.14	-0.03	adducin
8-B03	SPBC12C2.01c	SPBC12C2.01c	0	sequence orphan
8-B06	SPBC1347.11	sro1	0.05	Stress Responsive Orphan 1
8-B07	SPBC1347.13c	SPBC1347.13c	-0.01	ribose methyltransferase
8-B09	SPBC13E7.06	msd1	-0.21	mitotic-spindle disanchored Msd1
8-B11	SPBC13G1.12	did2	0.26	vacuolar sorting protein Did2
8-B12	SPBC15D4.10c	amo1	0.13	nuclear rim protein Amo1
8-C01	SPBC146.02	SPBC146.02	-0.05	sequence orphan
8-C02	SPBC146.10	mug57	-0.03	meiotically upregulated gene Mug57
8-C03	SPBC146.11c	mug97	0.11	meiotically upregulated gene Mug97
8-C04	SPBC14C8.05c	meu17	-0.03	glucan-alpha-1,4-glucosidase
8-C05	SPBC15D4.12c	mug98	0.04	sequence orphan
8-C06	SPBC1604.20c	tea2	-0.05	kinesin-like protein Tea2
8-C07	SPBC1604.16c	SPBC1604.16c	0.03	RNA-binding protein, G-patch type (predicted)
8-C08	SPBC1604.12	SPBC1604.12	-0.01	sequence orphan
8-C09	SPBC1683.04	SPBC1683.04	-0.13	glycosyl hydrolase family 3
8-C10	SPBC1683.07	mal1	-0.03	maltase alpha-glucosidase Mal1
8-C11	SPBC1683.09c	frp1	-0.11	ferric-chelate reductase Frp1
8-C12	SPBC1683.11c	SPBC1683.11c	-0.05	isocitrate lyase
8-D01	SPBC1685.02c	rps1202	0.18	40S ribosomal protein S12
8-D02	SPBC16A3.13	meu7	-0.05	alpha-amylase homolog Aah4
8-D03	SPBC16A3.10	SPBC16A3.10	0.11	membrane bound O-acyltransferase, MBOAT (predicted)
8-D05	SPBC16C6.04	SPBC16C6.04	-0.01	sequence orphan
8-D06	SPBC16D10.11c	rps1801	0.1	40S ribosomal protein S18
8-D07	SPBC16E9.02c	SPBC16E9.02c	0.01	CUE domain protein
8-D08	SPBC16E9.12c	pab2	0.04	poly(A) binding protein Pab2
8-D09	SPBC16G5.06	SPBC16G5.06	-0.05	sequence orphan
8-D10	SPBC16G5.11c	bag101	-0.02	BAG family molecular chaperone regulator Bag101
8-D11	SPBC16G5.13	SPBC16G5.13	-0.12	sequence orphan
8-D12	SPBC16H5.12c	SPBC16H5.12c	0.03	conserved fungal protein
8-E01	SPBC16H5.06	rip1	0.17	ubiquinol-cytochrome-c reductase complex subunit 5
8-E03	SPBC1706.02c	wtf2	-0.01	wtf element Wtf2, pseudo
8-E04	SPBC1709.06	dus2	-0.19	tRNA dihydrouridine synthase Dus2 (predicted)
8-E05	SPBC1709.13c	SPBC1709.13c	-0.03	lysine methyltransferase (predicted)
8-E06	SPBC1709.16c	SPBC1709.16c	0.02	aromatic ring-opening dioxygenase (predicted)
8-E07	SPBC1711.05	SPBC1711.05	0.23	nucleocytoplasmic transport chaperone Srp40 (predicted)
8-E08	SPBC1711.06	rpl401	-0.04	60S ribosomal protein L2
8-E09	SPBC1711.09c	SPBC1711.09c	-0.02	SNARE associated Golgi protein (predicted)
8-E10	SPBC1718.03	ker1	0.26	DNA-directed RNA polymerase I complex subunit Ker1
8-E11	SPBC1709.01	chs2	-0.11	chitin synthase homolog Chs2
8-E12	SPBC1773.04	SPBC1773.04	0	flavonol reductase/cinnamoyl-CoA reductase family
8-F01	SPBC1773.06c	SPBC1773.06c	-0.19	alcohol dehydrogenase (predicted)
8-F02	SPBC1773.08c	SPBC1773.08c	0.04	mannosyltransferase complex subunit (predicted)
8-F03	SPBC1773.09c	mug184	-0.01	meiotically upregulated gene Mug184
8-F04	SPBC17A3.08	SPBC17A3.08	0.04	TatD homolog
8-F06	SPBC17D1.05	SPBC17D1.05	-0.06	sequence orphan
8-F07	SPBC17D11.03c	SPBC17D11.03c	-0.01	conserved fungal protein
8-F08	SPBC17D11.08	SPBC17D11.08	-0.08	WD repeat protein, human WDR68 family
8-F09	SPBC1861.02	abp2	-0.06	ARS binding protein Abp2
8-F10	SPBC1861.06c	mug131	0.07	S. pombe specific UPF0300 family protein 4
8-G01	SPBC18E5.07	SPBC18E5.07	0.17	sequence orphan
8-G02	SPBC18E5.08	SPBC18E5.08	0.05	N-acetyltransferase (predicted)
8-G03	SPBC18E5.09c	SPBC18E5.09c	0.09	sequence orphan
8-G04	SPBC18E5.10	SPBC18E5.10	-0.15	iron sulfur cluster assembly protein (predicted)
8-G05	SPBC18E5.13	SPBC18E5.13	0.01	mitochondrial translation initiation factor (predicted)
8-G06	SPBC1921.05	ape2	-0.04	aminopeptidase Ape2
8-G07	SPBC1921.06c	pvg3	0.01	beta-1,3-galactosyltransferase
8-G08	SPBC19C2.06c	mug124	-0.18	sequence orphan
8-G10	SPBC19C7.05	SPBC19C7.05	-0.1	cell wall organization protein (predicted)
8-G11	SPBC19C7.12c	SPBC19C7.12c	0.12	alpha-1,2-mannosyltransferase (predicted)
8-G12	SPBC1A4.04	SPBC1A4.04	-0.01	sequence orphan
8-H01	SPBC20F10.02c	SPBC20F10.02c	0.19	DUF1741 family protein
8-H04	SPBC20F10.05	SPBC20F10.05	-0.12	DuF1740 family protein
8-H05	SPBC20F10.07	SPBC20F10.07	-0.13	GRAM domain protein
8-H06	SPBC211.06	gfh1	0.01	gamma tubulin complex subunit Gfh1
8-H07	SPBC215.03c	csn1	-0.14	COP9/signalosome complex subunit Csn1
8-H08	SPBC215.11c	SPBC215.11c	-0.05	aldo/keto reductase, unknown biological role
8-H09	SPBC215.13	SPBC215.13	-0.1	sequence orphan
8-H10	SPBC21B10.08c	SPBC21B10.08c	0.03	sequence orphan
8-H11	SPBC21B10.07	SPBC21B10.07	-0.04	glycosyl hydrolase family 16
9-A01	SPBC21B10.06c	inp2	-0.17	myosin binding vezatin family protein involved in peroxisome inheritance Inp2 (predicted)
9-A03	SPBC21C3.19	SPBC21C3.19	0.11	DUF1960 family protein
9-A04	SPBC21C3.17c	SPBC21C3.17c	-0.13	conserved fungal protein
9-A05	SPBC1921.07c	sgf29	0.28	SAGA complex subunit Sgf29 (predicted)
9-A06	SPBC21D10.08c	SPBC21D10.08c	-0.06	sequence orphan
9-A07	SPBC21D10.07	cmc1	-0.01	mitochondrial inner membrane protein involved in cytochrome oxidase biogenesis Cmc1 (predicted)
9-A08	SPBC23E6.10c	SPBC23E6.10c	-0.09	methylthioribose-1-phosphate isomerase (predicted)
9-A10	SPBC23G7.07c	SPBC23G7.07c	-0.11	replication regulator (predicted)
9-A11	SPBC23G7.12c	rpt6	0.05	19S proteasome regulatory subunit Rpt6 (predicted)
9-B01	SPBC106.01	mph1	-0.22	dual specificity protein kinase Mph1
9-B02	SPBC24C6.04	SPBC24C6.04	0.01	delta-1-pyrroline-5-carboxylate dehydrogenase
9-B03	SPBC24C6.08c	SPBC24C6.08c	0.11	vesicle coat protein, folliculin (predicted)
9-B04	SPBC24C6.10c	SPBC24C6.10c	0.12	conserved cytoskeletal protein
9-B05	SPBC25B2.06c	btb2	0	BTB/POZ domain protein Btb2
9-B06	SPBC25B2.08	SPBC25B2.08	-0.02	sequence orphan
9-B07	SPBC25B2.10	SPBC25B2.10	0.16	Usp (universal stress protein) family protein
9-B08	SPBC25H2.14	mug16	-0.11	UNC-50 family protein
9-B09	SPBC25H2.10c	SPBC25H2.10c	-0.03	tRNA acetyltransferase (predicted)
9-B10	SPBC25H2.09	SPBC25H2.09	-0.08	DUF1690 family protein
9-B11	SPBC25H2.03	SPBC25H2.03	0.01	vacuolar protein involved in phosphoinositide metabolism
9-B12	SPBC27.05	SPBC27.05	-0.06	dubious
9-C01	SPBC27.06c	mgr2	-0.04	mitochondrial membrane protein Mgr2 (predicted)
9-C02	SPBC27B12.11c	SPBC27B12.11c	-0.09	transcription factor (predicted)
9-C04	SPBC28F2.02	mep33	-0.11	mRNA export protein Mep33
9-C05	SPBC28F2.05c	SPBC28F2.05c	-0.1	xylose and arabinose reductase (predicted)
9-C06	SPBC29A10.06c	SPBC29A10.06c	0.08	conserved fungal protein
9-C07	SPBC29A10.11c	vps902	-0.13	guanyl-nucleotide exchange factor Vps902 (predicted)
9-C08	SPBC29A10.16c	SPBC29A10.16c	0.05	cytochrome b5 (predicted)
9-C11	SPBC29A3.12	rps902	0.14	40S ribosomal protein S9
9-C12	SPBC29B5.04c	SPBC29B5.04c	-0.08	actin cortical patch protein
9-D01	SPBC2A9.02	SPBC2A9.02	-0.11	NAD dependent epimerase/dehydratase family protein
9-D02	SPBC2A9.05c	SPBC2A9.05c	-0.19	DUF846 family protein
9-D03	SPBC2A9.11c	SPBC2A9.11c	-0.15	nuclear export factor (predicted)
9-D04	SPBC2D10.03c	SPBC2D10.03c	-0.09	DUF866 domain protein
9-D05	SPBC2D10.05	exg3	0.08	glucan 1,3-beta-glucosidase Exg3
9-D06	SPBC2D10.09	SPBC2D10.09	-0.25	3-hydroxyisobutyryl-CoA hydrolase
9-D08	SPBC2G2.02	syj1	-0.09	inositol-polyphosphate 5-phosphatase (synaptojanin homolog 1)
9-D10	SPBC2G2.08	ade9	-0.17	C-1-tetrahydrofolatesynthase/methylenetetrahydrofolatedehydrogenase/methylenetetrahydrofolatecyclohydrolase/formyltetrahydrofolatesynthetase
9-D11	SPBC2G2.09c	crs1	-0.12	meiosis specific cyclin Crs1
9-E01	SPBC2G5.01	SPBC2G5.01	-0.09	DUF1682 family protein
9-E03	SPBC2G5.04c	SPBC2G5.04c	-0.08	COPII-coated vesicle component Erv41 (predicted)
9-E05	SPBC30D10.09c	SPBC30D10.09c	-0.07	HVA22/TB2/DP1 family protein
9-E06	SPBC30D10.05c	SPBC30D10.05c	-0.24	conserved protein
9-E07	SPBC30D10.04	swi3	-0.06	replication fork protection complex subunit Swi3
9-E08	SPBC317.01	mbx2	-0.1	MADS-box transcription factor Pvg4
9-E09	SPBC31E1.01c	atg2	-0.03	autophagy associated protein Mug36
9-E10	SPBC31F10.02	SPBC31F10.02	-0.02	acyl-CoA thioesterase (predicted)
9-E11	SPBC31F10.03	SPBC31F10.03	-0.18	ChaC-like protein, predicted cation transport regulator
9-E12	SPBC31F10.05	mug37	-0.03	sequence orphan
9-F01	SPBC31F10.08	mde2	-0.05	Mde2 protein
9-F02	SPBC32F12.03c	gpx1	-0.08	glutathione peroxidase Gpx1
9-F03	SPBC19C7.01	SPBC19C7.01	-0.01	Mago binding protein homolog
9-F04	SPBC336.05c	SPBC336.05c	-0.06	S-adenosylmethionine-dependentmethyltransferase
9-F05	SPBC337.11	SPBC337.11	-0.06	mitochondrial peptidase (predicted)
9-F06	SPBC342.01c	alg6	-0.05	glucosyltransferase Alg6
9-F08	SPBC354.10	SPBC354.10	-0.02	RNAPII degradation factor (predicted)
9-F09	SPBC36.06c	spo9	-0.08	farnesyl pyrophosphate synthetase
9-F10	SPBC365.07c	SPBC365.07c	-0.09	TATA element modulatory factor homolog (predicted)
9-F11	SPBC36B7.02	SPBC36B7.02	-0.04	Svf1 family protein Svf2
9-F12	SPBC36B7.05c	SPBC36B7.05c	-0.08	ubiquitin-protein ligase E/phosphatidylinositol(3)-phosphate binding protein (predicted)
9-G01	SPBC11C11.11c	SPBC11C11.11c	-0.23	mitochondrial ATP-dependent DNA helicase Irc3 (predicted)
9-G02	SPBC3B8.08	SPBC3B8.08	-0.2	Sjogren's syndrome/scleroderma autoantigen 1 family
9-G03	SPBC3B8.05	SPBC3B8.05	0.05	diphthamide biosynthesis protein (predicted)
9-G04	SPBC3E7.07c	SPBC3E7.07c	-0.14	DUF757 family protein
9-G05	SPBC3H7.14	mug176	0.03	BRCT domain protein
9-G08	SPBC405.05	SPBC405.05	-0.01	sequence orphan
9-G09	SPBC405.06	SPBC405.06	-0.06	DNAJ protein Xdj1 (predicted)
9-G10	SPBC409.06	uch2	-0.1	ubiquitin C-terminal hydrolase Uch2
9-G12	SPBC418.02	SPBC418.02	0.03	NatA N-acetyltransferase complex subunit (predicted)
9-H01	SPBC428.04	SPBC428.04	-0.1	sequence orphan
9-H04	SPBC428.05c	arg12	0.32	argininosuccinate synthase (predicted)
9-H05	SPBC428.10	SPBC428.10	-0.08	sequence orphan
9-H06	SPBC4B4.12c	SPBC4B4.12c	-0.09	sequence orphan
9-H07	SPBC2G2.01c	liz1	0.02	pantothenate transporter
9-H08	SPBC4C3.09	SPBC4C3.09	-0.11	acetylglucosaminyltransferase (predicted)
9-H09	SPBC4C3.08	mug136	-0.14	acetylglucosaminyltransferase (predicted)
9-H10	SPBC4C3.06	SPBC4C3.06	-0.08	actin cytoskeletal protein Syp1
9-H11	SPBC3E7.16c	leu3	-0.03	2-isopropylmalate synthase (predicted)
10-A01	SPBC4F6.10	vps901	0.27	guanyl-nucleotide exchange factor Vps901 (predicted)
10-A02	SPBC4F6.11c	SPBC4F6.11c	-0.16	asparagine synthase (predicted)
10-A03	SPBC18A7.01	SPBC18A7.01	-0.1	X-Pro dipeptidase (predicted)
10-A04	SPBC530.04	mod5	-0.22	Tea1 anchoring protein Mod5
10-A06	SPBC557.05	SPBC557.05	0.03	arrestin
10-A07	SPBC365.20c	SPBC365.20c	0.06	nicotinamidase (predicted)
10-A08	SPBC56F2.10c	alg5	-0.05	dolichyl-phosphate beta-glucosyltransferase Alg5 (predicted)
10-A09	SPBC577.11	SPBC577.11	-0.04	sequence orphan
10-A11	SPBC577.14c	spa1	0.04	ornithine decarboxylase antizyme Spa1
10-A12	SPBC106.20	exo70	0.05	exocyst complex subunit Exo70 (predicted)
10-B01	SPBC1685.15c	klp6	-0.15	kinesin-like protein Klp6
10-B02	SPBC651.06	mug166	-0.04	sequence orphan
10-B05	SPBC685.02	SPBC685.02	-0.16	mitochondrial conserved eukaryotic protein
10-B06	SPBC685.04c	aps2	0.01	AP-2 adaptor complex subunit Aps2 (predicted)
10-B09	SPBC725.07	pex5	-0.08	peroxisomal targeting signal receptor Pex5
10-B11	SPBC776.04	sec2302	0.23	GTPase activating protein Sec23b (predicted)
10-B12	SPBC776.14	plh1	-0.02	phospholipid-diacylglycerol acyltransferase Plh1
10-C01	SPBC800.02	whi5	0.08	cell cycle transcriptional repressor Whi5
10-C03	SPBC800.09	sum2	0.09	G2/M transition checkpoint protein Sum2
10-C04	SPBC83.18c	fic1	-0.06	C2 domain protein Fic1
10-C05	SPBC839.02	SPBC839.02	-0.09	arrestin Aly1 related
10-C06	SPBC839.03c	SPBC839.03c	0.09	neddylation protein Dcn1 (predicted)
10-C08	SPBC8D2.03c	hhf2	-0.19	histone H4 h4.2
10-C09	SPBC8D2.12c	SPBC8D2.12c	0.05	mitochondrial DNA binding protein (predicted)
10-C10	SPBC1289.16c	cao2	-0.07	copper amine oxidase-like protein Cao2
10-C11	SPBC8E4.05c	SPBC8E4.05c	0.4	fumarate lyase superfamily
10-C12	SPBC8E4.03	SPBC8E4.03	-0.26	agmatinase 2 (predicted)
10-D01	SPBC8E4.02c	SPBC8E4.02c	0.04	sequence orphan
10-D02	SPBC902.03	SPBC902.03	-0.13	Spo7 homolog
10-D03	SPBC902.05c	idh2	-0.09	isocitrate dehydrogenase (NAD+) subunit 2
10-D04	SPBC902.06	mto2	-0.05	MT organizer Mto2
10-D05	SPBC947.15c	SPBC947.15c	0.05	NADH dehydrogenase
10-D06	SPBC947.05c	SPBC947.05c	-0.1	ferric-chelate reductase (predicted)
10-D07	SPBC947.04	SPBC947.04	-0.09	cell surface glycoprotein (predicted), DIPSY family
10-D08	SPBC947.03c	SPBC947.03c	-0.05	Sm domain protein
10-D10	SPBP23A10.14c	ell1	-0.02	RNA polymerase II transcription elongation factor SpELL
10-D11	SPBP23A10.16	sdh4	0.06	TIM22 inner membrane protein import complex anchor subunit Tim18
10-D12	SPBP26C9.02c	car1	-0.12	arginase Car1
10-E01	SPBP35G2.04c	SPBP35G2.04c	-0.02	sequence orphan
10-E03	SPBP35G2.12	SPBP35G2.12	0.11	ADP-ribose diphosphatase (predicted)
10-E04	SPBP4G3.02	pho1	-0.03	acid phosphatase Pho1
10-E05	SPBP4G3.03	SPBP4G3.03	-0.04	PI31 proteasome regulator related
10-E06	SPBP4H10.09	rsv1	0.13	transcription factor Rsv1
10-E07	SPBP4H10.12	SPBP4H10.12	-0.03	conserved protein (fungal and bacterial)
10-E08	SPBP4H10.17c	SPBP4H10.17c	-0.24	carboxyl methyl esterase (predicted)
10-E09	SPBP4H10.18c	SPBP4H10.18c	-0.12	sequence orphan
10-E10	SPBP8B7.02	SPBP8B7.02	-0.04	sequence orphan
10-E11	SPBP8B7.04	mug45	0.01	sequence orphan
10-E12	SPBP8B7.07c	set6	0.1	histone lysine methyltransferase Set6 (predicted)
10-F01	SPBP8B7.08c	SPBP8B7.08c	-0.12	leucine carboxyl methyltransferase Ppm1 (predicted)
10-F02	SPBP8B7.10c	SPBP8B7.10c	0.06	U3 snoRNP-associated protein Utp16 (predicted)
10-F03	SPBP8B7.26	SPBP8B7.26	-0.08	sequence orphan
10-F04	SPBP8B7.28c	SPBP8B7.28c	0.11	sequence orphan
10-F05	SPBP8B7.31	SPBP8B7.31	-0.08	acid phosphatase (predicted)
10-F08	SPCC1020.08	SPCC1020.08	-0.11	wybutosine biosynthesis protein Tyw1
10-F09	SPCC1020.05	SPCC1020.05	-0.04	phosphoprotein phosphatase (predicted)
10-F10	SPCC1183.09c	pmp31	-0.11	plasma membrane proteolipid Pmp31
10-G01	SPCC1223.03c	gut2	0.01	glycerol-3-phosphate dehydrogenase Gut2
10-G02	SPCC1223.04c	set11	0.04	ribosomal protein lysine methyltransferase Set11
10-G03	SPCC1223.13	cbf12	0.01	CBF1/Su(H)/LAG-1 family transcription factor Cbf12
10-G04	SPCC1235.03	SPCC1235.03	0.06	SMR domain protein, possibly involved in DNA repair
10-G05	SPCC1235.09	hif2	0.23	Set3 complex subunit Hif2
10-G07	SPCC1235.12c	mug146	-0.04	meiotically upregulated gene Mug46
10-G08	SPCC1235.15	dga1	0.05	diacylglycerol O-acyltransferase Dga1
10-G09	SPCC1259.08	SPCC1259.08	-0.2	conserved fungal protein
10-G10	SPCC1259.14c	meu27	-0.15	S. pombe specific UPF0300 family protein 5
10-G11	SPCC126.01c	SPCC126.01c	-0.07	conserved fungal protein
10-G12	SPCC126.04c	sgf73	0.12	SAGA complex subunit Sgf73 (predicted)
10-H01	SPCC126.09	SPCC126.09	-0.02	vacuolar membrane zinc transporter (predicted)
10-H04	SPCC126.10	iah1	-0.05	isoamyl acetate hydrolytic enzyme Iah1 (predicted)
10-H05	SPCC126.13c	SPCC126.13c	-0.01	histone deacetylase complex subunit, SAP128 family (predicted)
10-H06	SPCC1620.02	wtf23	-0.14	wtf element Wtf23
10-H07	SPCC1620.03	mug163	-0.05	sequence orphan
10-H08	SPCC1620.08	SPCC1620.08	-0.15	succinate-CoA ligase (beta subunit)
10-H09	SPCC1672.04c	SPCC1672.04c	0.04	mitochondrial copper chaperone (predicted)
10-H10	SPAC1783.02c	vps66	-0.13	acyltransferase (predicted)
10-H11	SPAC17A2.11	SPAC17A2.11	-0.05	sequence orphan
11-A01	SPAC17A5.05c	SPAC17A5.05c	0.02	conserved fungal protein
11-A02	SPAC17G6.17	pof8	-0.11	F-box protein Pof8
11-A03	SPAC23A1.19c	SPAC23A1.19c	0.02	RecQ type DNA helicase Hrq1 (predicted)
11-A04	SPAPJ696.01c	vps17	0.19	retromer complex subunit Vps17
11-A05	SPAC14C4.15c	SPAC14C4.15c	-0.1	dipeptidyl peptidase (predicted)
11-A06	SPBC119.14	rti1	-0.07	Rad22 homolog Rti1
11-A07	SPBC1198.03c	SPBC1198.03c	-0.04	sequence orphan
11-A08	SPBC1271.07c	SPBC1271.07c	-0.05	N-acetyltransferase (predicted)
11-A09	SPBC1289.10c	adn2	-0.09	transcription factor (predicted)
11-A10	SPBC1289.11	spf38	0	splicing factor Spf38
11-A12	SPBC1347.07	rex2	-0.03	RNA exonuclease
11-B02	SPBC1539.10	nop16	0.07	ribosome biogenesis protein Nop16 (predicted)
11-B03	SPBC1604.03c	SPBC1604.03c	0.14	sequence orphan
11-B04	SPBC1685.04	SPBC1685.04	-0.09	sequence orphan
11-B05	SPBC1685.06	cid11	-0.18	poly(A) polymerase Cid11 (predicted)
11-B06	SPBC1711.11	SPBC1711.11	-0.32	autophagy associated protein (predicted)
11-B08	SPBC18H10.20c	SPBC18H10.20c	0	endocytosis regulator (predicted)
11-B09	SPBC1921.04c	SPBC1921.04c	0.06	sequence orphan
11-B11	SPBC19C7.08c	SPBC19C7.08c	-0.18	leucine carboxyl methyltransferase
11-B12	SPBC2A9.07c	SPBC2A9.07c	0.2	zf-PARP type zinc finger protein
11-C02	SPBC646.08c	SPBC646.08c	-0.01	oxysterol binding protein (predicted)
11-C03	SPBC651.04	SPBC651.04	-0.06	sequence orphan
11-C04	SPBC1198.11c	reb1	0.07	RNA polymerase I transcription termination factor Reb1
11-C05	SPBC660.06	SPBC660.06	0.02	conserved fungal protein
11-C06	SPBC660.07	ntp1	-0.01	alpha,alpha-trehalase Ntp1
11-C07	SPBC685.03	SPBC685.03	-0.03	sequence orphan
11-C08	SPBC8D2.16c	SPBC8D2.16c	-0.1	DUF171 family protein
11-C09	SPBC947.09	SPBC947.09	-0.1	ThiJ domain protein
11-C10	SPCC1281.07c	SPCC1281.07c	0	glutathione S-transferase Gst3
11-C11	SPCC1281.08	wtf11	-0.05	wtf element Wtf11
11-C12	SPCC132.01c	SPCC132.01c	-0.05	DUF814 family protein
11-D01	SPCC132.03	SPCC132.03	-0.04	sequence orphan
11-D02	SPCC1322.02	SPCC1322.02	-0.11	sequence orphan
11-D03	SPCC1322.06	kap113	-0.11	karyopherin Kap113
11-D04	SPCC1322.07c	mug150	-0.07	sequence orphan
11-D05	SPCC1393.02c	spt2	-0.16	non-specific DNA binding protein Spt2 (predicted)
11-D06	SPCC1393.09c	SPCC1393.09c	-0.09	RWD domain
11-D07	SPCC1393.13	SPCC1393.13	0.02	DUF89 family protein
11-D08	SPCC13B11.02c	SPCC13B11.02c	0.06	sequence orphan
11-D09	SPCC13B11.03c	SPCC13B11.03c	-0.33	hydroxyacylglutathione hydrolase (predicted)
11-D10	SPCC1442.02	SPCC1442.02	0.05	central kinetochore associated protein (predicted)
11-D12	SPCC1442.05c	SPCC1442.05c	-0.29	mitochondrial protein
11-E01	SPCC1442.11c	SPCC1442.11c	-0.02	sequence orphan
11-E02	SPCC1442.13c	SPCC1442.13c	0.03	RNA-binding protein, G-patch type
11-E04	SPCC1450.11c	cek1	-0.24	serine/threonine protein kinase Cek1
11-E05	SPCC1442.01	ste6	0.09	guanyl-nucleotide exchange factor Ste6
11-E06	SPCC1494.03	arz1	0	armadillo repeat containing, Zfs1 target number 1
11-E07	SPCC1494.08c	SPCC1494.08c	0.18	conserved fungal protein
11-E08	SPCC1494.09c	SPCC1494.09c	0.04	sequence orphan
11-E10	SPCC1020.13c	SPCC1020.13c	0.07	phospholipase (predicted)
11-E11	SPCC162.06c	SPCC162.06c	-0.14	vacuolar sorting protein Vps60
11-F01	SPCC162.03	SPCC162.03	-0.11	short chain dehydrogenase (predicted)
11-F03	SPCC1672.09	SPCC1672.09	-0.08	triglyceride lipase-cholesterol esterase (predicted)
11-F04	SPCC1682.11c	SPCC1682.11c	-0.09	DUF580 family protein
11-F05	SPCC16A11.07	coq10	0.27	ubiquinone binding protein Coq10
11-F06	SPCC1739.08c	SPCC1739.08c	-0.03	short chain dehydrogenase (predicted)
11-F07	SPCC1739.10	mug33	-0.02	conserved fungal protein
11-F08	SPCC1753.02c	git3	0.11	G-protein coupled receptor Git3
11-F09	SPCC162.12	tco89	-0.02	TORC1 subunit Tco89
11-F10	SPCC1795.10c	SPCC1795.10c	-0.1	Sed5 Vesicle Protein Svp26 (predicted)
11-F11	SPCC18.09c	SPCC18.09c	-0.02	human aprataxin homolog
11-F12	SPCC1827.04	SPCC1827.04	-0.02	ankyrin repeat protein, unknown biological role
11-G01	SPCC1840.04	pca1	0.03	metacaspase Pca1
11-G02	SPCC11E10.09c	SPCC11E10.09c	-0.12	alpha-amylase homolog (predicted)
11-G03	SPCC188.09c	SPCC188.09c	-0.11	cell surface glycoprotein (predicted)
11-G04	SPCC188.10c	SPCC188.10c	-0.15	pseudogene
11-G05	SPCC1884.01	SPCC1884.01	-0.01	pseudogene (predicted)
11-G06	SPCC18B5.02c	SPCC18B5.02c	0.04	cinnamoyl-CoA reductase pseudogene
11-G07	SPCC18B5.09c	SPCC18B5.09c	-0.03	sequence orphan
11-G08	SPCC18B5.10c	SPCC18B5.10c	0.09	TREX complex subunit Tex1 (predicted)
11-G09	SPCC191.09c	gst1	-0.11	glutathione S-transferase Gst1
11-G10	SPCC24B10.16c	SPCC24B10.16c	0.01	sequence orphan
11-G11	SPCC285.13c	SPCC285.13c	0.11	nucleoporin Nup60 (predicted)
11-G12	SPCC285.17	spp27	0.12	RNA polymerase I upstream activation factor complex subunit Spp27
11-H01	SPCC31H12.02c	mug73	0.01	membrane transporter (predicted)
11-H04	SPCC330.06c	SPCC330.06c	-0.14	thioredoxin peroxidase
11-H05	SPCC320.14	SPCC320.14	-0.04	threo-3-hydroxyaspartate ammonia-lyase (predicted)
11-H06	SPCC338.02	mug112	-0.08	sequence orphan
11-H07	SPCC364.01	cif1	-0.16	calnexin independence factor Cif1
11-H08	SPCC417.02	dad5	-0.02	DASH complex subunit Dad5
11-H09	SPCC417.12	SPCC417.12	-0.07	carboxylesterase-lipase family protein
11-H10	SPCC550.08	SPCC550.08	-0.04	N-acetyltransferase (predicted)
11-H11	SPCC550.10	meu8	-0.06	aldehyde dehydrogenase Meu8 (predicted)
12-A01	SPCC553.01c	SPCC553.01c	-0.1	meiotic chromosome segregation protein
12-A02	SPCC569.04	SPCC569.04	0.2	sequence orphan
12-A03	SPCC584.02	cuf2	-0.08	Cu metalloregulatory transcription factor Cuf2
12-A05	SPCC594.07c	SPCC594.07c	-0.01	sequence orphan
12-A06	SPCC5E4.10c	SPCC5E4.10c	-0.05	sequence orphan
12-A07	SPCC61.03	SPCC61.03	-0.03	UPF0031 family protein
12-A08	SPCC613.11c	meu23	-0.05	cell surface glycoprotein (predicted), DUF1773 family protein 2
12-A09	SPCC622.15c	SPCC622.15c	0.1	sequence orphan
12-A10	SPCC622.16c	epe1	0.02	Jmjc domain chromatin associated protein Epe1
12-A11	SPCC2H8.05c	SPCC2H8.05c	0.2	sequence orphan
12-B01	SPCC663.14c	SPCC663.14c	-0.04	TRP-like ion channel
12-B02	SPCC736.09c	SPCC736.09c	0	TRAX
12-B03	SPCC757.02c	SPCC757.02c	0.12	epimarase (predicted)
12-B04	SPACUNK4.10	SPACUNK4.10	0.04	hydroxyacid dehydrogenase (predicted)
12-B05	SPAPB1A11.03	SPAPB1A11.03	0	cytochrome b2 (L-lactate cytochrome-c oxidoreductase) (predicted)
12-B06	SPBC691.01	SPBC691.01	0.01	vacuolar membrane palmitoyltransferase (predicted)
12-B07	SPBC691.03c	apl3	-0.15	AP-2 adaptor complex subunit Alp3 (predicted)
12-B08	SPBC713.05	SPBC713.05	-0.07	WD repeat protein, human MAPK organizer 1 (MORG1) family
12-B10	SPBP22H7.04	SPBP22H7.04	0.01	sequence orphan
12-B11	SPBP22H7.06	SPBP22H7.06	0.1	nicotinamide riboside kinase (predicted)
12-B12	SPBPB10D8.02c	SPBPB10D8.02c	-0.07	arylsulfatase (predicted)
12-C01	SPBPB10D8.04c	SPBPB10D8.04c	-0.06	membrane transporter (predicted)
12-C02	SPBPB10D8.06c	SPBPB10D8.06c	0.13	membrane transporter (predicted)
12-C03	SPBPB10D8.05c	SPBPB10D8.05c	-0.06	membrane transporter (predicted)
12-C04	SPBC359.01	SPBC359.01	-0.05	amino acid permease, unknown 7
12-C05	SPBPB2B2.03c	SPBPB2B2.03c	-0.05	pseudo-very degraded permease
12-C06	SPBPB2B2.07c	SPBPB2B2.07c	-0.09	S. pombe specific DUF999 protein family 7
12-C07	SPBPB2B2.13	SPBPB2B2.13	0.04	galactokinase Gal1 (predicted)
12-C08	SPBPB2B2.18	SPBPB2B2.18	0.05	sequence orphan
12-C10	SPBPB7E8.01	SPBPB7E8.01	0.08	sequence orphan
12-C11	SPBPJ4664.05	SPBPJ4664.05	-0.02	conserved fungal protein
12-C12	SPCP20C8.02c	SPCP20C8.02c	0.02	S. pombe specific UPF0321 family protein 1
12-D01	SPCPB1C11.02	SPCPB1C11.02	0.06	amino acid permease, unknown 16
12-D02	SPCC1183.11	SPCC1183.11	-0.15	MS ion channel protein 1
12-D04	SPAC18G6.05c	SPAC18G6.05c	0.2	translation elongation regulator Gcn1 (predicted)
12-D05	SPAC1B3.08	SPAC1B3.08	0.02	COP9 signalosome complex subunit 12 (predicted)
12-D06	SPAC1F5.03c	SPAC1F5.03c	0.05	FAD-dependent oxidoreductase (predicted)
12-D07	SPAC22A12.02c	mug103	-0.11	sequence orphan
12-D08	SPAC23H3.11c	SPAC23H3.11c	0	glucosidase (predicted)
12-D09	SPAC3H1.03	mug151	-0.02	mouse transcriptional regulator, HCNGP-like (predicted)
12-D11	SPAC57A10.07	SPAC57A10.07	0.04	conserved protein (fungal and protazoan)
12-D12	SPAC637.10c	rpn10	0	19S proteasome regulatory subunit Rpn10
12-E01	SPAC644.07	SPAC644.07	-0.01	mitochondrial Rieske ISP assembly ATPase (predicted)
12-E03	SPAC6F6.04c	SPAC6F6.04c	-0.03	membrane transporter (predicted)
12-E04	SPAC6G10.10c	SPAC6G10.10c	-0.02	human hmmtag2 homolog
12-E05	SPAC6G9.16c	SPAC6G9.16c	-0.02	sequence orphan
12-E06	SPAC9E9.04	SPAC9E9.04	-0.22	bcap family homolog
12-E07	SPAC9E9.15	SPAC9E9.15	-0.13	CIA30 family protein
12-E08	SPBC106.08c	mug2	-0.13	cell surface glycoprotein (predicted), DUF1773 family protein 1
12-E09	SPBC1271.01c	pof13	-0.22	F-box protein Pof13
12-E11	SPBC1734.05c	spf31	0.05	DNAJ protein Spf31
12-F02	SPBC28E12.04	SPBC28E12.04	-0.1	sequence orphan
12-F03	SPBC2D10.11c	nap2	-0.19	nucleosome assembly protein Nap2 (predicted)
12-F04	SPBC8E4.04	SPBC8E4.04	0.04	aldo/keto reductase involved in pentose catabolism (predicted)
12-F05	SPBC18H10.21c	SPBC18H10.21c	0.05	dubious; unsupported by Solexa transcript data
12-F06	SPBP35G2.03c	sgo1	-0.1	shugoshin Sgo1
12-F07	SPCC1919.12c	SPCC1919.12c	-0.04	aminopeptidase (predicted)
12-F08	SPCC24B10.14c	xlf1	-0.06	xrcc4 like factor, cernunnon
12-F09	SPCC364.05	vps3	0.19	GTPase regulator Vps3 (predicted)
12-F10	SPCC364.04c	SPCC364.04c	-0.08	CASP family protein
12-F11	SPCC417.11c	SPCC417.11c	-0.15	glutamate-1-semialdehyde 2,1-aminomutaseaminotransferase (predicted)
12-F12	SPCC550.07	SPCC550.07	-0.13	acetamidase (predicted)
12-G01	SPAC12B10.13	SPAC12B10.13	-0.14	proteasome-dependent catabolite inactivation protein, ubiquitin ligase complex subunit (predicted)
12-G02	SPAC17A2.06c	vps8	0.18	WD repeat protein Vps8
12-G03	SPAC17A2.10c	SPAC17A2.10c	0.1	sequence orphan
12-G04	SPAC17A5.07c	ulp2	0.15	SUMO deconjugating cysteine peptidase Ulp2 (predicted)
12-G06	SPAC17C9.14	SPAC17C9.14	0.03	Pex19 protein family
12-G09	SPAC17G8.13c	mst2	0.02	histone acetyltransferase Mst2
12-G10	SPAC17H9.06c	SPAC17H9.06c	-0.1	conserved fungal protein
12-G11	SPAC1805.08	dlc1	-0.07	dynein light chain Dlc1
12-G12	SPAC18B11.03c	SPAC18B11.03c	-0.14	N-acetyltransferase (predicted)
12-H01	SPAC56F8.14c	mug115	-0.11	sequence orphan
12-H04	SPAC644.11c	SPAC644.11c	-0.05	mitochondrial pyruvate dehydrogenase (lipoamide) kinase
12-H06	SPAC6G10.08	idp1	-0.1	isocitrate dehydrogenase Idp1
12-H07	SPAC806.04c	SPAC806.04c	-0.06	DUF89 family protein
12-H08	SPAC823.09c	SPAC823.09c	0.1	L-asparaginase (predicted)
12-H09	SPAC869.06c	SPAC869.06c	-0.01	cation binding protein (predicted)
12-H10	SPAC8C9.04	SPAC8C9.04	0.01	sequence orphan
12-H11	SPBC12C2.09c	SPBC12C2.09c	0.01	Haemolysin-III family protein
13-A01	SPBC21C3.14c	SPBC21C3.14c	0.15	sequence orphan
13-A02	SPBC23E6.03c	nta1	0.22	protein N-terminal amidase Nta1 (predicted)
13-A03	SPBC24C6.05	sec28	0.51	coatomer epsilon subunit (predicted)
13-A04	SPBC359.04c	SPBC359.04c	0.05	cell surface glycoprotein (predicted), DIPSY family
13-A05	SPBC3B8.10c	SPBC3B8.10c	0.08	NLI interacting factor family phiosphatase (predicted)
13-A06	SPBC3B8.07c	dsd1	-0.09	dihydroceramide delta-4 desaturase
13-A07	SPBC3B8.03	SPBC3B8.03	0.56	saccharopine dehydrogenase (predicted)
13-A08	SPBC3H7.09	mug142	0.07	palmitoyltransferase (predicted)
13-A09	SPBC3H7.06c	pof9	-0.09	F-box protein Pof9
13-A10	SPBC4.06	SPBC4.06	-0.06	acid phosphatase (predicted)
13-A11	SPBC409.10	ade7	-0.15	phosphoribosylamidoimidazolesuccinocarboxamide synthase Ade7
13-A12	SPBC409.11	meu18	0.06	sequence orphan
13-B02	SPBC409.15	SPBC409.15	0.05	rRNA processing protein Tsr2 (predicted)
13-B03	SPBC428.06c	rxt2	0.16	histone deacetylase complex subunit Rxt2
13-B04	SPBC428.07	meu6	-0.02	meiotic chromosome segregation protein Meu6
13-B05	SPBC428.11	SPBC428.11	0.11	homocysteine synthase Met17
13-B06	SPBC646.06c	agn2	-0.01	glucan endo-1,3-alpha-glucosidase Agn2
13-B07	SPBC660.17c	SPBC660.17c	-0.01	sequence orphan
13-B08	SPCC126.15c	sec65	-0.07	signal recognition particle subunit Sec65 (predicted)
13-B09	SPCC132.04c	SPCC132.04c	0.01	NAD-dependent glutamate dehydrogenase (predicted)
13-B10	SPCC1450.16c	SPCC1450.16c	0	triacylglycerol lipase
13-B11	SPCC1620.04c	mug55	-0.2	Cdc20/Fizzy family WD repeat protein
13-B12	SPCC1620.07c	SPCC1620.07c	0.06	lunapark homolog
13-C01	SPCC1682.15	mug122	-0.08	PX/PXA domain protein
13-C02	SPCC16A11.01	SPCC16A11.01	-0.08	plasma membrane protein involved in inositol lipid-mediated signaling
13-C03	SPCC16A11.15c	SPCC16A11.15c	-0.04	sequence orphan
13-C04	SPCC16C4.01	sif2	0	Sad1 interacting factor 2
13-C05	SPCC16C4.04	SPCC16C4.04	-0.07	sequence orphan
13-C06	SPCC16C4.10	SPCC16C4.10	-0.1	6-phosphogluconolactonase (predicted)
13-C07	SPCC18.10	SPCC18.10	0.07	pyridoxine-pyridoxal-pyridoxamine kinase (predicted)
13-C08	SPCC18.13	SPCC18.13	-0.09	tRNA (guanine-N7-)-methyltransferase subunit Trm82 (predicted)
13-C09	SPCC1840.02c	bgs4	0.05	1,3-beta-glucan synthase subunit Bgs4
13-C10	SPCC191.06	SPCC191.06	0.01	sequence orphan
13-C11	SPCC1919.06c	wtf25	0.02	wtf element
13-C12	SPCC24B10.02c	SPCC24B10.02c	0	NAD/NADH kinase (predicted)
13-D02	SPCC24B10.20	SPCC24B10.20	-0.1	short chain dehydrogenase (predicted)
13-D03	SPCC306.10	wtf8	-0.09	wtf element Wtf8, pseudo
13-D04	SPCC306.11	SPCC306.11	-0.03	sequence orphan
13-D05	SPCC330.03c	SPCC330.03c	0.12	NADPH-hemoprotein reductase
13-D06	SPCC330.12c	sdh3	0.07	succinate dehydrogenase (ubiquinone) cytochrome b subunit
13-D07	SPCC576.14	SPCC576.14	-0.22	diphthine synthase (predicted)
13-D09	SPCC622.02	SPCC622.02	0.2	dubious
13-D10	SPCC622.03c	SPCC622.03c	-0.01	dubious
13-D11	SPCC622.06c	SPCC622.06c	0.03	dubious
13-D12	SPCC63.02c	aah3	-0.16	alpha-amylase homolog Aah3
13-E01	SPCC63.06	SPCC63.06	0.07	human WDR89 family WD repeat protein
13-E02	SPCC63.14	SPCC63.14	0.3	conserved fungal protein
13-E03	SPCC645.11c	mug117	0.03	meiotically upregulated gene Mug117
13-E04	SPCC645.12c	SPCC645.12c	0.08	sequence orphan
13-E05	SPCC663.17	wtf15	-0.01	wtf element Wtf15, pseudo
13-E06	SPCC663.06c	SPCC663.06c	0.09	short chain dehydrogenase (predicted)
13-E07	SPCC663.07c	SPCC663.07c	-0.07	short chain dehydrogenase pseudogene
13-E08	SPCC663.08c	SPCC663.08c	0.13	short chain dehydrogenase (predicted)
13-E09	SPCC663.09c	SPCC663.09c	0.01	short chain dehydrogenase (predicted)
13-E10	SPCC663.10	SPCC663.10	-0.02	tRNA (uracil) methyltransferase (predicted)
13-E11	SPCC663.11	saf1	-0.06	ww domain binding protein 11 (wbp11) ortholog
13-E12	SPCC663.12	cid12	-0.24	poly(A) polymerase Cid12
13-F01	SPCC663.13c	SPCC663.13c	0.01	N-acetyltransferase (predicted)
13-F03	SPCC70.02c	SPCC70.02c	0.12	mitochondrial ATPase inhibitor (predicted)
13-F04	SPCC70.03c	SPCC70.03c	0.04	proline dehydrogenase (predicted)
13-F05	SPCC70.04c	SPCC70.04c	-0.04	sequence orphan
13-F06	SPCC70.08c	SPCC70.08c	-0.01	methyltransferase (predicted)
13-F07	SPCC70.09c	mug9	0.04	conserved fungal protein
13-F08	SPCC70.10	SPCC70.10	-0.25	sequence orphan
13-F09	SPCC736.02	SPCC736.02	0.39	sequence orphan
13-F10	SPCC736.05	wtf7	0.04	wtf element Wtf7
13-F11	SPCC736.13	SPCC736.13	-0.11	short chain dehydrogenase (predicted)
13-F12	SPCC737.07c	SPCC737.07c	0.03	DNA polymerase alpha-associated DNA helicase A (predicted)
13-G01	SPCC74.06	mak3	0.03	histidine kinase Mak3
13-G02	SPCC757.11c	SPCC757.11c	-0.06	membrane transporter
13-G03	SPCC777.06c	SPCC777.06c	-0.1	hydrolase (predicted)
13-G04	SPCC790.02	pep3	-0.19	ubiquitin-protein ligase E3 (predicted)
13-G05	SPCC794.01c	SPCC794.01c	0.02	glucose-6-phosphate 1-dehydrogenase (predicted)
13-G06	SPCC1906.04	wtf20	-0.01	wtf element Wtf20
13-G07	SPCC794.02	wtf5	-0.07	wtf element Wtf5
13-G10	SPCC825.03c	psy1	-0.2	SNARE Psy1
13-H01	SPCP1E11.03	mug170	-0.19	arrestin
13-H04	SPCP1E11.05c	SPCP1E11.05c	-0.08	acyl-coA-sterol acyltransferase (predicted)
13-H05	SPCP31B10.02	SPCP31B10.02	0.02	conserved eukaryotic protein
13-H06	SPCP31B10.04	SPCP31B10.04	0.04	conserved fungal protein
13-H07	SPCP31B10.05	tdp1	0.01	tyrosyl-DNA phosphodiesterase Tdp1
13-H08	SPCP31B10.06	mug190	0.03	C2 domain protein
13-H09	SPCP31B10.07	eft202	0.08	translation elongation factor 2 (EF-2) Eft2,B
13-H10	SPACUNK4.16c	SPACUNK4.16c	0.04	alpha,alpha-trehalose-phosphate synthase (predicted)
13-H11	SPACUNK4.15	SPACUNK4.15	0.11	2',3'-cyclic-nucleotide 3'-phosphodiesterase (predicted)
14-A01	SPACUNK4.09	SPACUNK4.09	-0.24	conserved protein
14-A02	SPAC1399.05c	SPAC1399.05c	0.04	transcription factor, zf-fungal binuclear cluster type (predicted)
14-A03	SPAC1399.04c	SPAC1399.04c	-0.02	uracil phosphoribosyltransferase (predicted)
14-A04	SPAC20H4.04	mfh2	-0.17	ATP-dependent 3' to 5' DNA helicase (predicted)
14-A05	SPAC20H4.08	SPAC20H4.08	-0.08	phosphatase activator (predicted)
14-A06	SPAC589.02c	med13	0.28	mediator complex subunit Srb9
14-A07	SPAC589.03c	SPAC589.03c	-0.2	sequence orphan
14-A08	SPAC589.07c	SPAC589.07c	0.11	WD repeat protein Atg18
14-A09	SPAC589.11	mug82	-0.23	mitochondrial translation release factor (predicted)
14-A10	SPAPB1A10.05	SPAPB1A10.05	0.04	sequence orphan
14-A11	SPAPB1A10.08	SPAPB1A10.08	0.08	sequence orphan
14-A12	SPAPB1A10.10c	ypt71	-0.05	GTPase Ypt71
14-B01	SPAPB1A10.13	SPAPB1A10.13	-0.07	sequence orphan
14-B03	SPAPB1A11.02	SPAPB1A11.02	-0.06	esterase/lipase (predicted)
14-B04	SPAPB1E7.04c	SPAPB1E7.04c	-0.05	chitinase (predicted)
14-B05	SPAPB1E7.05	gde1	-0.1	glycerophosphoryl diester phosphodiesterase Gde1
14-B07	SPAPB1E7.08c	SPAPB1E7.08c	-0.09	membrane transporter
14-B08	SPAPB21F2.02	SPAPB21F2.02	0.23	Dopey family protein
14-B09	SPAPB24D3.02c	SPAPB24D3.02c	0	amino acid permease, unknown 3
14-B10	SPAPB24D3.03	SPAPB24D3.03	0.01	agmatinase (predicted)
14-B11	SPAPB24D3.05c	SPAPB24D3.05c	-0.09	pseudo ring cleavage dioxygenase
14-B12	SPAPB24D3.07c	SPAPB24D3.07c	-0.06	sequence orphan
14-C02	SPAPB2C8.01	SPAPB2C8.01	0.04	cell surface glycoprotein (predicted)
14-C03	SPAPB8E5.04c	SPAPB8E5.04c	-0.16	Niemann-Pick disease type C2 protein hE1 homolog
14-C04	SPAPB8E5.06c	rpl302	0.07	60S ribosomal protein L3
14-C05	SPAPB8E5.08	SPAPB8E5.08	-0.05	dubious
14-C06	SPBC11B10.08	SPBC11B10.08	-0.13	conserved fungal protein
14-C07	SPBC713.07c	SPBC713.07c	0.05	vacuolar polyphosphatase (predicted)
14-C08	SPBP18G5.03	toc1	0.08	Tor Complex Tor2 interacting protein 1
14-C09	SPBPB10D8.01	SPBPB10D8.01	-0.09	cysteine transporter (predicted)
14-C10	SPBPB2B2.09c	SPBPB2B2.09c	0.09	2-dehydropantoate 2-reductase (predicted)
14-C11	SPAC977.02	SPAC977.02	-0.05	S. pombe specific 5Tm protein family
14-C12	SPCPB16A4.06c	SPCPB16A4.06c	-0.28	sequence orphan
14-D01	SPAC12B10.10	SPAC12B10.10	-0.08	sequence orphan
14-D03	SPAC144.01	SPAC144.01	-0.05	sequence orphan
14-D04	SPAC1610.04	mug99	0.14	meiotically upregulated gene Mug99
14-D05	SPAC18G6.13	SPAC18G6.13	-0.07	sequence orphan
14-D06	SPAC227.15	SPAC227.15	0.11	protein phosphatase regulatory subunit Reg1 (predicted)
14-D07	SPAC23H3.12c	SPAC23H3.12c	-0.14	conserved protein (fungal and plant)
14-D08	SPAC3H1.08c	SPAC3H1.08c	0.03	DUF1640 family protein
14-D09	SPAC4A8.10	SPAC4A8.10	-0.25	lipase (predicted)
14-D10	SPAC4A8.14	SPAC4A8.14	-0.01	ribose-phosphate pyrophosphokinase (predicted)
14-D11	SPAC4C5.03	SPAC4C5.03	-0.05	CTNS domain protein (SMART)
14-E02	SPAC4G9.19	SPAC4G9.19	-0.19	DNAJ domain protein DNAJB family
14-E03	SPAC56F8.12	SPAC56F8.12	-0.07	conserved fungal protein
14-E04	SPAC57A10.06	mug15	0.03	sequence orphan
14-E05	SPAC57A10.12c	ura3	0.21	dihydroorotate dehydrogenase Ura3
14-E06	SPAC5D6.04	SPAC5D6.04	-0.11	auxin family transmembrane transporter (predicted)
14-E07	SPAC5H10.04	SPAC5H10.04	0.06	NADPH dehydrogenase (predicted)
14-E08	SPAC630.07c	SPAC630.07c	-0.12	sequence orphan
14-E09	SPAC6C3.05	SPAC6C3.05	0	sequence orphan
14-E10	SPAC824.09c	SPAC824.09c	0.16	GTPase activating protein (predicted)
14-E11	SPAC22E12.01	SPAC22E12.01	-0.11	membrane transporter (predicted)
14-E12	SPAP8A3.03	SPAP8A3.03	-0.06	ZIP zinc transporter 1
14-F02	SPBC16A3.02c	SPBC16A3.02c	-0.08	mitochondrial peptidase (predicted)
14-F03	SPBC16E9.16c	lsd90	-0.06	Lsd90 protein
14-F04	SPBC1703.12	ubp9	0.16	ubiquitin C-terminal hydrolase Ubp9
14-F05	SPBC1773.01	SPBC1773.01	0.15	striatin homolog
14-F06	SPBC21H7.06c	SPBC21H7.06c	-0.02	inositol metabolism protein Opi10 (predicted)
14-F07	SPBC23G7.10c	SPBC23G7.10c	-0.07	NADH-dependent flavin oxidoreductase (predicted)
14-F09	SPBC2A9.13	SPBC2A9.13	-0.09	sequence orphan
14-F10	SPBC2D10.19c	SPBC2D10.19c	0.08	pre-60S shuttlingfactor (predicted)
14-F11	SPBC31F10.17c	SPBC31F10.17c	-0.08	sequence orphan
14-G01	SPBC365.12c	ish1	0.06	LEA domain protein
14-G02	SPBC3D6.02	but2	0.14	But2 family protein But2
14-G03	SPBC3D6.05	ptp4	-0.04	phosphatidate cytidylyltransferase Ptp4 (predicted)
14-G04	SPBC3D6.13c	pdi2	0	ER associated protein disulfide isomerase (predicted)
14-G05	SPBC3H7.12	rav2	-0.04	RAVE complex subunit Rav2
14-G06	SPBC3H7.11	SPBC3H7.11	0.05	actin binding methyltransferase (predicted)
14-G07	SPBC3H7.05c	SPBC3H7.05c	-0.05	sequence orphan
14-G08	SPBC4.01	dni2	0.1	tetraspan protein Dni2
14-G09	SPBC530.06c	SPBC530.06c	0.03	translation initiation factor eIF3 alpha subunit (p135) (predicted)
14-G10	SPBC646.02	cwf11	0.02	complexed with Cdc5 protein Cwf11
14-G11	SPBC651.11c	apm3	0.01	AP-3 adaptor complex subunit Apm3 (predicted)
14-G12	SPBC651.12c	SPBC651.12c	0.11	sequence orphan
14-H01	SPBC660.11	tcg1	-0.02	single-stranded telomeric binding protein Tgc1
14-H04	SPBC83.02c	rpl4302	-0.12	60S ribosomal protein L37a
14-H05	SPBC887.16	SPBC887.16	-0.02	dubious
14-H06	SPCC1393.07c	mug4	0.05	sequence orphan
14-H07	SPCC1450.08c	wtf16	0.18	wtf element Wtf16
14-H08	SPCC1450.09c	SPCC1450.09c	0.06	phospholipase (predicted)
14-H09	SPCC1672.12c	SPCC1672.12c	-0.05	ER membrane insertion protein (predicted)
14-H10	SPCC16A11.03c	SPCC16A11.03c	-0.13	DUF2009 protein
14-H11	SPCC16A11.08	atg20	-0.12	sorting nexin Atg20
15-A01	SPCC16A11.16c	SPCC16A11.16c	-0.22	19S proteasome regulatory subunit
15-A02	SPCC16C4.17	mug123	0.06	meiotically upregulated gene Mug123
15-A03	SPCC1739.04c	SPCC1739.04c	-0.14	sequence orphan
15-A05	SPCC23B6.02c	SPCC23B6.02c	-0.17	sequence orphan
15-A06	SPCC285.09c	cgs2	0.1	cAMP-specific phosphodiesterase Cgs2
15-A07	SPCC306.07c	SPCC306.07c	0.03	U3 snoRNP-associated protein Cic1/Utp30 family
15-A08	SPCC31H12.06	mug111	0.02	sequence orphan
15-A09	SPCC330.11	btb1	-0.08	BTB/POZ domain protein Btb1
15-A11	SPCC417.07c	mto1	-0.26	MT organizer Mto1
15-A12	SPCC4B3.11c	SPCC4B3.11c	-0.02	conserved eukaryotic protein
15-B01	SPCC4B3.08	SPCC4B3.08	0.12	C-terminal domain kinase I (CTDK-I) gamma subunit (predicted)
15-B02	SPCC4B3.07	nro1	0.04	nuclear pore complex associated protein
15-B04	SPCC4B3.06c	SPCC4B3.06c	0.09	NADPH-dependent FMN reductase (predicted)
15-B05	SPCC4B3.03c	SPCC4B3.03c	-0.06	DUF21 domain protein
15-B06	SPCC4B3.02c	SPCC4B3.02c	0.07	Golgi transport protein Got1 (predicted)
15-B07	SPCC4G3.19	alp16	-0.01	gamma tubulin complex subunit Alp16
15-B08	SPCC4G3.17	SPCC4G3.17	-0.15	metal dependent phosphohydrolase (predicted)
15-B09	SPCC4G3.11	mug154	-0.09	conserved fungal protein
15-B10	SPCC4G3.04c	coq5	-0.26	C-methytransferase (predicted)
15-B11	SPCC550.03c	SPCC550.03c	-0.06	Ski complex RNA helicase Ski2 (predicted)
15-B12	SPCC550.09	SPCC550.09	-0.03	peroxin Pex32 (predicted)
15-C01	SPCC576.02	SPCC576.02	0.15	hydantoin racemase family (predicted)
15-C02	SPCC584.11c	SPCC584.11c	0.04	Svf1 family protein Svf1
15-C03	SPCC584.15c	SPCC584.15c	-0.09	arrestin/PY protein 2
15-C04	SPCC5E4.05c	SPCC5E4.05c	-0.06	mitochondrial serine hydrolase (predicted)
15-C05	SPCC613.12c	raf1	-0.15	Rik1-associated factor Raf1
15-C06	SPCC757.12	SPCC757.12	0.03	alpha-amylase homolog (predicted)
15-C07	SPCC825.04c	SPCC825.04c	-0.02	histone N-acetyltransferase (predicted)
15-C08	SPCP1E11.11	SPCP1E11.11	-0.01	Puf family RNA-binding protein
15-C09	SPAPB24D3.06c	SPAPB24D3.06c	-0.14	DUF1749 family protein
15-C10	SPAPB24D3.09c	pdr1	-0.07	ABC transporter Pdr1
15-C11	SPAPB2B4.06	SPAPB2B4.06	-0.06	conserved fungal protein
15-C12	SPAPB8E5.10	SPAPB8E5.10	-0.25	conserved fungal protein, with meiosis specific splicing
15-D01	SPBC713.09	SPBC713.09	-0.11	sequence orphan
15-D02	SPBPB2B2.19c	SPBPB2B2.19c	0.01	S. pombe specific 5Tm protein family
15-D03	SPCP20C8.01c	SPCP20C8.01c	0.03	cell surface glycoprotein (predicted), DUF2429 family
15-D04	SPCP20C8.03	SPCP20C8.03	0.02	pseudogene (predicted)
15-D05	SPCPB16A4.02c	SPCPB16A4.02c	-0.17	conserved fungal protein
15-D06	SPCPB16A4.04c	trm8	0.11	tRNA (guanine-N7-)-methyltransferase catalytic subunit Trm8 (predicted)
15-D07	SPCPB16A4.05c	SPCPB16A4.05c	-0.04	urease accessory protein UREG (predicted)
15-D08	SPCPJ732.02c	SPCPJ732.02c	-0.19	xylulose kinase (predicted)
15-D09	SPBP8B7.09c	los1	-0.04	karyopherin Los1 (exportin t)
15-D10	SPBC359.03c	SPBC359.03c	-0.05	amino acid permease, unknown 8
15-D11	SPAC664.14	amt2	-0.12	ammonium transporter Amt2
15-D12	SPAC2G11.13	atg22	-0.19	vacuolar amino acid efflux transporter Atg22 (predicted)
15-E01	SPAC2E1P3.02c	amt3	-0.09	ammonium transporter Amt3
15-E02	SPAC24H6.13	SPAC24H6.13	-0.05	DUF221 family protein implicated in Golgi to plasma membrane transport
15-E05	SPAC1B3.15c	SPAC1B3.15c	-0.01	membrane transporter
15-E06	SPAC14C4.07	SPAC14C4.07	-0.03	membrane transporter
15-E07	SPAC1399.02	SPAC1399.02	-0.1	membrane transporter
15-E08	SPAC1142.06	get3	0.06	GET complex ATPase subunit Get3 (predicted)
15-E09	SPAC1039.04	SPAC1039.04	-0.03	nicotinic acid plasma membrane transporter (predicted)
15-E10	SPBC13A2.04c	SPBC13A2.04c	-0.03	PTR family peptide transporter
15-E12	SPCC553.03	pex1	-0.2	AAA family ATPase Pex1 (predicted)
15-F02	SPCC594.05c	spf1	0.02	Set1C PHD Finger protein Spf1
15-F03	SPCC1393.08	SPCC1393.08	0.04	transcription factor, zf-GATA type (predicted)
15-F04	SPBC17G9.10	rpl1102	-0.04	60S ribosomal protein L11
15-F05	SPBP8B7.16c	dbp2	-0.11	ATP-dependent RNA helicase Dbp2
15-F06	SPAC1399.01c	SPAC1399.01c	-0.18	membrane transporter (predicted)
15-F07	SPAC12G12.15	sif3	-0.14	Sad1 interacting factor 3
15-F08	SPAC17C9.12	SPAC17C9.12	0.05	MSP domain
15-F10	SPAC31A2.02	trm112	0.02	tRNA (guanine-N2-)-methyltransferase regulatory subunit Trm112 (predicted)
15-F11	SPAC323.03c	SPAC323.03c	0	sequence orphan
15-F12	SPAC869.08	pcm2	-0.07	protein-L-isoaspartate O-methyltransferase Pcm2 (predicted)
15-G01	SPBC27.02c	ask1	0.08	DASH complex subunit Ask1
15-G02	SPBC660.05	SPBC660.05	0.17	conserved fungal protein
15-G03	SPAC3F10.11c	abc2	-0.15	glutathione S-conjugate-exporting ATPase Abc2
15-G04	SPCC965.06	SPCC965.06	-0.05	potassium channel subunit (predicted)
15-G06	SPAC521.04c	SPAC521.04c	0.07	calcium permease (predicted)
15-G07	SPAC227.01c	SPAC227.01c	0.05	Erd1 homolog
15-G08	SPCC548.07c	ght1	0.03	hexose transporter Ght1
15-G09	SPCC965.11c	SPCC965.11c	-0.14	amino acid transporter (predicted)
15-G10	SPBC19F8.06c	meu22	-0.04	amino acid permease, unknown 11
15-G11	SPCC613.01	SPCC613.01	-0.18	membrane transporter
15-G12	SPCC4B3.13	SPCC4B3.13	-0.04	MatE family transporter
15-H01	SPAC19B12.06c	SPAC19B12.06c	0.09	rhomboid family protease
15-H04	SPAC11D3.18c	SPAC11D3.18c	-0.07	nicotinic acid plasma membrane transporter (predicted)
15-H05	SPAC30.04c	abc4	-0.01	glutathione S-conjugate-exporting ATPase Abc4
15-H06	SPBC651.02	SPBC651.02	0.05	bis(5'-adenosyl)-triphosphatase (predicted)
15-H07	SPBC21C3.08c	car2	0.2	ornithine aminotransferase (predicted)
15-H08	SPAC869.04	SPAC869.04	-0.06	formamidase-like protein
15-H09	SPAC56E4.03	SPAC56E4.03	0.55	aromatic aminotransferase (predicted)
15-H10	SPAC3A12.09c	SPAC3A12.09c	-0.18	urease accessory protein UreD (predicted)
15-H11	SPCC364.06	nap1	-0.12	nucleosome assembly protein Nap1
16-A01	SPBC359.06	mug14	-0.07	adducin
16-A02	SPBC31F10.13c	hip1	0.01	hira protein, histone chaperone Hip1
16-A04	SPAC17A5.01	pex6	-0.02	peroxin-6 (predicted)
16-A05	SPAC1687.14c	SPAC1687.14c	-0.1	EF hand family protein, unknown role
16-A06	SPAC16.01	rho2	0.15	Rho family GTPase Rho2
16-A07	SPBC11B10.10c	pht1	-0.31	histone H2A variant Pht1
16-A08	SPBC1105.11c	hht3	0.01	histone H3 h3.3
16-A09	SPBC21B10.12	rec6	0.02	meiotic recombination protein Rec6
16-A10	SPBC32F12.02	rec14	-0.02	Ski complex subunit Rec14
16-A11	SPAC17A5.11	rec12	-0.11	endonuclease Rec12
16-A12	SPBC582.10c	SPBC582.10c	-0.13	ATP-dependent DNA helicase Rhp16b (predicted)
16-B01	SPAC6G9.08	ubp6	0.01	ubiquitin C-terminal hydrolase Ubp6
16-B02	SPAC521.02	SPAC521.02	-0.1	WLM domain protein
16-B03	SPAC3A11.10c	SPAC3A11.10c	-0.08	dipeptidyl peptidase (predicted)
16-B05	SPAC328.06	ubp2	0.01	ubiquitin C-terminal hydrolase Ubp2
16-B06	SPAC2C4.15c	ubx2	0.03	UBX domain protein Ubx2
16-B07	SPAC22A12.14c	SPAC22A12.14c	-0.01	BSD domain protein, unknown biological role
16-B08	SPAC1071.04c	SPAC1071.04c	0.04	signal peptidase subunit (predicted)
16-B10	SPCC757.04	SPCC757.04	0.03	transcription factor (predicted)
16-B11	SPCC645.13	SPCC645.13	-0.05	transcription elongation regulator
16-B12	SPAC4C5.02c	ryh1	-0.13	GTPase Ryh1
16-C01	SPAC9.07c	SPAC9.07c	-0.06	GTPase Rbg1 (predicted)
16-C02	SPAC222.14c	SPAC222.14c	-0.07	GTP binding protein Sey1 (predicted)
16-C03	SPAC13D6.02c	byr3	0	zinc finger protein Byr3
16-C04	SPACUNK4.13c	SPACUNK4.13c	-0.04	GTPase Ylf2 (predicted)
16-C05	SPCC1620.12c	SPCC1620.12c	-0.06	GTPase activating protein (predicted)
16-C06	SPBC651.03c	gyp10	-0.02	GTPase activating protein Gyp10
16-C07	SPBC215.01	SPBC215.01	0.05	GTPase activating protein (predicted)
16-C08	SPBC1778.09	SPBC1778.09	0.1	GTPase activating protein (predicted)
16-C10	SPAC31A2.16	gef2	-0.06	RhoGEF Gef2
16-C11	SPAC17G6.05c	SPAC17G6.05c	0.12	Rhophilin-2 homolog
16-C12	SPAC7D4.12c	SPAC7D4.12c	-0.04	DUF1212 family protein
16-D01	SPAC977.15	SPAC977.15	-0.07	dienelactone hydrolase family
16-D02	SPAP32A8.03c	SPAP32A8.03c	-0.07	ubiquitin-protein ligase E3 (predicted)
16-D04	SPBC106.02c	srx1	-0.05	sulfiredoxin
16-D05	SPBC1105.10	rav1	0	RAVE complex subunit Rav1
16-D06	SPBC146.04	SPBC146.04	-0.06	sulfhydryl oxidase (predicted)
16-D07	SPBC115.02c	SPBC115.02c	0.05	AFG1 family mitochondrial ATPase
16-D08	SPBC28F2.11	SPBC28F2.11	0.09	HMG box protein
16-D10	SPBC337.03	SPBC337.03	-0.04	RNA polymerase II transcription termination factor (predicted)
16-D11	SPBC354.13	rga6	-0.02	Rho-type GTPase activating protein Rga6
16-E01	SPBC543.10	get1	0.18	GET complex subunit Get1 (predicted)
16-E03	SPCC1020.12c	xap5	-0.08	xap-5-like protein
16-E04	SPAC3G9.05	SPAC3G9.05	0.1	GTPase activating protein (predicted)
16-E05	SPAC12G12.01c	SPAC12G12.01c	0.03	ubiquitin-protein ligase E3
16-E06	SPAC11E3.08c	nse6	-0.06	Smc5-6 complex non-SMC subunit Nse6
16-E07	SPAC13C5.03	tht1	-0.04	nuclear membrane protein involved in karyogamy Tht1
16-E08	SPAC1296.03c	sxa2	0.26	serine carboxypeptidase Sxa2
16-E09	SPAC664.01c	swi6	-0.07	chromodomain protein Swi6
16-E10	SPBC16D10.07c	sir2	0.01	Sir2 family histone deacetylase Sir2
16-E11	SPCP1E11.02	ppk38	0.19	Ark1/Prk1 family protein kinase Ppk38
16-E12	SPCC417.06c	mug27	-0.09	meiosis specific protein kinase Mug27/Slk1
16-F01	SPCC1322.08	srk1	0.07	MAPK-activated protein kinase Srk1
16-F02	SPCC1020.10	oca2	0.15	serine/threonine protein kinase Oca2 (predicted)
16-F03	SPBC6B1.02	ppk30	0.03	Ark1/Prk1 family protein kinase Ppk30
16-F04	SPBC337.04	ppk27	-0.11	serine/threonine protein kinase Ppk27 (predicted)
16-F05	SPBC29A3.09c	SPBC29A3.09c	-0.19	AAA family ATPase Gcn20 (predicted)
16-F06	SPBC1778.10c	ppk21	-0.04	serine/threonine protein kinase Ppk21
16-F07	SPAC1805.01c	ppk6	0.08	serine/threonine protein kinase Ppk6
16-F08	SPAC890.03	ppk16	0.24	serine/threonine protein kinase Ppk16 (predicted)
16-F09	SPAC823.03	ppk15	0.07	serine/threonine protein kinase Ppk15 (predicted)
16-F10	SPAC2C4.14c	ppk11	0.01	PAK-related kinase Ppk11
16-F11	SPAC23H4.02	ppk9	-0.08	serine/threonine protein kinase Ppk9 (predicted)
16-F12	SPAC222.07c	hri2	-0.07	eIF2 alpha kinase Hri2
16-G01	SPAC167.01	ire1	-0.03	serine/threonine protein kinase Ppk4/ sensor for unfolded proteins in the ER (predicted)
16-G02	SPAC1687.15	gsk3	-0.05	serine/threonine protein kinase Gsk3
16-G03	SPAC22H10.07	scd2	-0.13	scaffold protein Scd2
16-G04	SPCC24B10.22	pog1	0	mitochondrial DNA polymerase
16-G05	SPBPJ4664.03	mfm3	0.08	M-factor precursor Mfm3
16-G06	SPAPB8E5.05	mfm1	0.02	M-factor precursor Mfm1
16-G07	SPCC1795.06	map2	0.04	P-factor pheromone Map2
16-G09	SPBC29B5.02c	isp4	-0.02	OPT oligopeptide transporter family Isp4
16-G10	SPAC20G4.02c	fus1	0.01	formin Fus1
16-G11	SPAC23A1.06c	cmk2	0.09	MAPK-activated protein kinase Cmk2
16-G12	SPACUNK12.02c	cmk1	0.12	calcium/calmodulin-dependent protein kinase Cmk1
16-H01	SPAC3F10.16c	SPAC3F10.16c	0.01	GTP binding protein, HSR1-related (predicted)
16-H05	SPAC6C3.06c	SPAC6C3.06c	0.04	P-type ATPase, calcium transporting
16-H06	SPAC4F10.16c	SPAC4F10.16c	-0.05	P-type ATPase (predicted)
16-H07	SPCC548.05c	SPCC548.05c	-0.17	ubiquitin-protein ligase E3 (predicted)
16-H08	SPCC417.09c	SPCC417.09c	-0.1	transcription factor (predicted)
16-H09	SPCC320.03	SPCC320.03	0.05	transcription factor (predicted)
16-H11	SPBP8B7.30c	thi5	-0.11	transcription factor Thi5
17-A01	SPBP8B7.23	SPBP8B7.23	0.07	ubiquitin-protein ligase E3 (predicted)
17-A02	SPBC9B6.03	SPBC9B6.03	-0.16	zf-FYVE type zinc finger protein
17-A04	SPBC216.04c	SPBC216.04c	0.04	methionine sulfoxide (predicted)
17-A05	SPBC215.06c	SPBC215.06c	-0.07	human LYHRT homolog
17-A06	SPBC17A3.10	pas4	-0.01	peroxisomal ubiquitin-protein ligase E3 (predicted)
17-A07	SPBC1773.16c	SPBC1773.16c	-0.08	transcription factor (predicted)
17-A08	SPBC16G5.03	SPBC16G5.03	-0.04	ubiquitin-protein ligase E3 (predicted)
17-A09	SPAC6G10.12c	ace2	0.12	transcription factor Ace2
17-A10	SPAC6B12.07c	SPAC6B12.07c	0.05	ubiquitin-protein ligase E3 (predicted)
17-A11	SPAC688.14	SPAC688.14	-0.11	lysine methyltransferase (predicted)
17-A12	SPAC343.18	rfp2	-0.23	SUMO-targeted ubiquitin-protein ligase subunit Rfp2
17-B01	SPAC343.11c	msc1	0.1	multi-copy suppressor of Chk1
17-B02	SPAC2F7.10	SPAC2F7.10	-0.04	palmitoyltransferase (predicted)
17-B04	SPAC25B8.11	SPAC25B8.11	-0.02	transcription factor (predicted)
17-B07	SPAC22E12.11c	set3	-0.19	histone lysine methyltransferase Set3
17-B09	SPAC19B12.07c	SPAC19B12.07c	0	human ZNF277 ortholog
17-B10	SPAC16C9.05	cph1	0.18	Clr6 histone deacetylase associated PHD protein-1 Cph1
17-B11	SPAC16A10.02	sub1	-0.01	transcription coactivator PC4
17-C01	SPAC227.03c	SPAC227.03c	-0.11	mitochondrial NAD+ transporter (predicted)
17-C03	SPAC26F1.14c	aif1	-0.12	apoptosis-inducing factor homolog Aif1
17-C04	SPAC24C9.16c	cox8	0.04	cytochrome c oxidase subunit VIII
17-C05	SPAC1B2.04	cox6	-0.15	cytochrome c oxidase subunit VI (predicted)
17-C07	SPAC3C7.14c	obr1	-0.09	ubiquitinated histone-like protein Uhp1
17-C08	SPAC17A2.13c	rad25	-0.16	14-3-3 protein Rad25
17-C10	SPAC3G6.06c	rad2	0.09	FEN-1 endonuclease
17-C11	SPCC18B5.11c	cds1	-0.07	replication checkpoint kinase Cds1
17-C12	SPAC1D4.13	byr1	-0.21	MAP kinase kinase Byr1
17-D01	SPBC428.03c	pho4	-0.14	thiamine-repressible acid phosphatase Pho4
17-D02	SPBC21.05c	ral2	-0.09	Ras1-Scd pathway protein Ral2
17-D05	SPAC4D7.05	sum1	-0.14	translation initiation factor eIF3i
17-D06	SPCC18.04	pof6	0.05	F-box protein Pof6
17-D07	SPBC31F10.12	SPBC31F10.12	-0.02	RNA-binding protein Tma20 (predicted)
17-D09	SPBC2G2.15c	mrm2	0.01	mitochondrial 2' O-ribose methyltransferase Mrm2 (predicted)
17-D12	SPBC16E9.17c	rem1	0	meiosis-specific cyclin Rem1
17-E01	SPBC11B10.07c	ivn1	0.06	CDC50 domain protein
17-E02	SPAC23C4.02	crn1	0.01	actin binding protein, coronin Crn1
17-E03	SPBC1703.14c	top1	0	DNA topoisomerase I
17-E04	SPBC543.03c	pku80	0.05	Ku domain protein Pku80
17-E05	SPAC26H5.02c	SPAC26H5.02c	-0.13	DNA replication ATPase
17-E06	SPBC1921.03c	mex67	0.1	mRNA export receptor, Tap Mex67
17-E07	SPBC26H8.09c	snf59	0.07	SWI/SNF complex subunit Snf59
17-E08	SPCC61.05	SPCC61.05	-0.19	S. pombe specific multicopy membrane protein family 1
17-E09	SPCC757.09c	rnc1	-0.11	RNA-binding protein that suppresses calcineurin deletion Rnc1
17-E12	SPBP35G2.14	SPBP35G2.14	-0.28	RNA-binding protein
17-F01	SPBC56F2.08c	SPBC56F2.08c	-0.11	RNA-binding protein
17-F02	SPBC428.12c	SPBC428.12c	-0.01	RNA-binding protein
17-F04	SPBC29A3.07c	sab14	0.06	U2 snRNP-associated protein Sf3b14 homolog (predicted)
17-F05	SPBC16A3.18	cip1	0.22	RNA-binding protein Cip1
17-F06	SPAC343.07	mug28	-0.05	RNA-binding protein Mug28
17-F07	SPAC16E8.06c	nop12	0.05	RNA-binding protein Nop12
17-F10	SPAC140.02	gar2	-0.06	nucleolar protein required for rRNA processing
17-F11	SPAC56F8.09	rrp8	-0.09	rRNA methyltransferase Rrp8 (predicted)
17-G01	SPBP8B7.25	cyp4	-0.15	cyclophilin family peptidyl-prolyl cis-trans isomerase Cyp4
17-G02	SPAC3H8.07c	SPAC3H8.07c	0.07	prefoldin subunit 3 (predicted)
17-G03	SPAC2F3.02	SPAC2F3.02	0.6	ER protein translocation subcomplex subunit Sec72 (predicted)
17-G04	SPAC27F1.06c	SPAC27F1.06c	-0.1	FKBP-type peptidyl-prolyl cis-trans isomerase (predicted)
17-G06	SPAC328.09	SPAC328.09	-0.02	mitochondrial 2-oxoadipate and 2-oxoglutarate transporter (predicted)
17-G07	SPAC56E4.06c	ggt2	0	gamma-glutamyltranspeptidase Ggt2
17-G08	SPAC227.07c	pab1	0	protein phosphatase regulatory subunit Pab1
17-G09	SPCC830.10	SPCC830.10	-0.03	nucleoside triphosphatase (predicted)
17-G10	SPAC227.14	SPAC227.14	-0.05	nicotinamide riboside kinase (predicted)
17-G11	SPAC2F3.11	SPAC2F3.11	0.08	exopolyphosphatase (predicted)
17-G12	SPBC405.01	ade1	-0.07	phosphoribosylamine-glycine ligase
17-H01	SPCC364.03	rpl1702	-0.02	60S ribosomal protein L17
17-H04	SPBC2G2.05	rpl1603	-0.11	60S ribosomal protein L13/L16
17-H05	SPAC23A1.11	rpl1602	0.12	60S ribosomal protein L13/L16
17-H06	SPCC553.08c	SPCC553.08c	0.19	GTPase Ria1 (predicted)
17-H07	SPBC25B2.01	SPBC25B2.01	-0.09	elongation factor 1 alpha related protein
17-H08	SPBPJ4664.06	gpt1	-0.01	UDP-glucose-glycoprotein glucosyltransferase Gpt1
17-H09	SPCC338.06c	SPCC338.06c	-0.05	heat shock protein Hsp20 family
17-H11	SPCC1259.11c	gyp2	-0.13	GTPase activating protein Gyp2 (predicted)
18-A01	SPAC23G3.10c	ssr3	0.14	SWI/SNF and RSC complex subunit Ssr3
18-A02	SPAC3G9.07c	hos2	-0.05	histone deacetylase (class I) Hos2
18-A03	SPBC947.01	SPBC947.01	0.06	AAA family ATPase, unknown biological role
18-A04	SPBC16E9.11c	pub3	0.27	HECT-type ubiquitin-protein ligase Pub3
18-A07	SPAC1805.16c	SPAC1805.16c	-0.13	purine nucleoside phosphorylase (predicted)
18-A08	SPBP8B7.18c	SPBP8B7.18c	-0.1	TENA/THI family protein
18-A09	SPBC887.17	SPBC887.17	-0.16	transmembrane transporter (predicted)
18-A11	SPBC4B4.06	vps25	0.14	ESCRT II complex subunit Vps25
18-B03	SPAC1296.04	mug65	-0.04	spore wall assembly protein (predicted)
18-B04	SPAC1782.07	qcr8	-0.18	ubiquinol-cytochrome-c reductase complex subunit 7
18-B07	SPAC17A2.14	SPAC17A2.14	-0.12	CorA family magnesium ion transporter
18-B08	SPAC1952.02	SPAC1952.02	0.08	ribosome biogenesis protein (predicted)
18-B10	SPAC19G12.16c	adg2	0.04	conserved fungal protein
18-B12	SPAC24C9.12c	SPAC24C9.12c	-0.21	glycine hydroxymethyltransferase (predicted)
18-C01	SPAC25H1.03	mug66	-0.06	meiotically upregulated gene Mug66
18-C02	SPAC2C4.10c	SPAC2C4.10c	0.01	sequence orphan
18-C03	SPAC30C2.05	erv14	-0.05	cornichon family protein Erv14
18-C04	SPAC31G5.21	SPAC31G5.21	0.05	human family 32A homolog
18-C06	SPAC323.05c	SPAC323.05c	0.02	prorein methyltransferase Mtq2 (predicted)
18-C09	SPAC32A11.02c	SPAC32A11.02c	-0.01	conserved fungal protein
18-C10	SPAC32A11.03c	phx1	-0.11	homeobox transcription factor Phx1
18-C11	SPAC343.06c	SPAC343.06c	-0.16	phospholipid scramblase
18-C12	SPAC3A11.04	SPAC3A11.04	-0.01	siepin homolog
18-D01	SPAC20G8.10c	SPAC20G8.10c	-0.07	beclin family protein
18-D02	SPAC3C7.05c	mug191	0.04	alpha-1,6-mannanase (predicted)
18-D03	SPAC3G6.01	hrp3	0.28	ATP-dependent DNA helicase Hrp3
18-D04	SPAC3G9.03	rpl2301	0.07	60S ribosomal protein L23
18-D05	SPAC3H5.11	SPAC3H5.11	0.25	NAD/NADH kinase (predicted)
18-D07	SPAC3H8.05c	SPAC3H8.05c	0.14	conserved fungal protein
18-D08	SPAC458.04c	SPAC458.04c	-0.02	sequence orphan
18-D10	SPAC4H3.04c	SPAC4H3.04c	-0.08	UPF0103 family
18-D11	SPAC15E1.06	vps29	-0.11	retromer complex subunit Vps29
18-D12	SPAC630.10	SPAC630.10	-0.13	conserved fungal protein
18-E01	SPAC637.09	SPAC637.09	0.06	ribonuclease H70 (predicted)
18-E02	SPAC644.09	SPAC644.09	0.12	alanine racemase (predicted)
18-E04	SPAC6F12.04	SPAC6F12.04	0.06	COPI-coated vesicle associated protein (predicted)
18-E05	SPAC6B12.02c	mus7	0.19	DNA repair protein Mus7/Mms22
18-E06	SPAC6B12.05c	ies2	0.13	Ino80 complex subunit Ies2
18-E07	SPAC6B12.06c	SPAC6B12.06c	-0.05	conserved fungal protein
18-E08	SPAC6B12.08	mug185	-0.22	Co-chaperone for ATPase activity
18-E09	SPAC6G9.09c	rpl24	0.06	60S ribosomal protein L24
18-E10	SPAC6G9.13c	bqt1	-0.01	bouquet formation protein Bqt1
18-E11	SPAC8C9.06c	SPAC8C9.06c	-0.06	mitochondrial translation regulator (predicted)
18-E12	SPAC8C9.16c	mug63	-0.23	TLDc domain protein 1
18-F01	SPAC8E11.10	SPAC8E11.10	-0.04	sorbose reductase (predicted)
18-F02	SPAC8E11.04c	SPAC8E11.04c	0	phospholipase (predicted)
18-F03	SPAC8F11.09c	nnt1	-0.15	nicotinamide N-methyltransferase Nnt1 (predicted)
18-F04	SPAC9.08c	SPAC9.08c	0.02	steroid reductase (predicted)
18-F05	SPAC922.07c	SPAC922.07c	-0.03	aldehyde dehydrogenase (predicted)
18-F06	SPAC926.06c	SPAC926.06c	0.09	leucine-rich repeat protein, unknown
18-F07	SPAC977.12	SPAC977.12	-0.06	L-asparaginase (predicted)
18-F08	SPAP8A3.04c	hsp9	0.02	heat shock protein Hsp9
18-F09	SPAP8A3.07c	SPAP8A3.07c	-0.08	phospho-2-dehydro-3-deoxyheptonate aldolase (predicted)
18-F10	SPAPYUK71.03c	SPAPYUK71.03c	0	C2 domain protein
18-F11	SPBC1105.05	exg1	0.03	glucan 1,3-beta-glucosidase I/II precursor
18-F12	SPBC11C11.06c	SPBC11C11.06c	-0.24	sequence orphan
18-G01	SPBC12C2.07c	SPBC12C2.07c	-0.09	spermidine synthase (predicted)
18-G02	SPBC12C2.04	SPBC12C2.04	-0.01	NAD binding dehydrogenase family protein
18-G03	SPBC1347.09	SPBC1347.09	-0.07	hexaprenyldihydroxybenzoate methyltransferase
18-G04	SPBC13E7.07	SPBC13E7.07	-0.21	sequence orphan
18-G05	SPBC1683.10c	pcl1	0.02	ferrous iron transporter Pcl1
18-G07	SPBC1685.14c	SPBC1685.14c	0.06	Vid27 family protein
18-G09	SPBC16C6.03c	SPBC16C6.03c	0.14	ribosome assembly protein (predicted)
18-G10	SPBC16E9.07	mug100	0.14	sequence orphan
18-G11	SPBC16G5.02c	SPBC16G5.02c	-0.01	ribokinase (predicted)
18-G12	SPBC16H5.13	SPBC16H5.13	-0.18	WD repeat protein, human WDR7 ortholog
18-H01	SPBC1703.09	SPBC1703.09	-0.07	sequence orphan
18-H04	SPBC1711.04	SPBC1711.04	-0.07	methylenetetrahydrofolate reductase (predicted)
18-H06	SPBC17A3.02	SPBC17A3.02	-0.12	conserved fungal protein
18-H07	SPBC11C11.01	SPBC11C11.01	-0.19	U2-associated protein (predicted)
18-H09	SPBC18E5.11c	edc3	-0.03	enhancer of mRNA decapping Edc3 (predicted)
18-H10	SPBC18H10.18c	SPBC18H10.18c	-0.17	sequence orphan
18-H11	SPBC18H10.19	SPBC18H10.19	0.18	human UVRAG (UV radiation resistance) homolog
19-A01	SPBC19C2.02	pmt1	-0.07	DNA methyltransferase homolog
19-A02	SPBC19C7.10	SPBC19C7.10	0.12	transcription factor (predicted)
19-A03	SPBC19G7.06	mbx1	-0.23	MADS-box transcription factor Mbx1
19-A05	SPBC1A4.05	blt1	-0.17	Blt1
19-A06	SPBC1D7.03	mug80	0.03	cyclin Clg1 (predicted)
19-A07	SPBC20F10.03	SPBC20F10.03	-0.07	conserved eukaryotic protein
19-A08	SPBC215.10	SPBC215.10	-0.12	haloacid dehalogenase-like hydrolase
19-A09	SPBC21C3.06	SPBC21C3.06	-0.18	sequence orphan
19-A10	SPBC12C2.12c	glo1	-0.06	glyoxalase I
19-A11	SPBC23E6.01c	SPBC23E6.01c	-0.06	RNA-binding protein, rrm type
19-A12	SPBC23G7.06c	SPBC23G7.06c	-0.09	conserved eukaryotic protein
19-B01	SPBC25B2.07c	mug164	-0.07	microtubule-associated protein
19-B02	SPBC25H2.15	SPBC25H2.15	0.03	programmed cell death protein homolog
19-B03	SPBC2A9.08c	sec22	0.19	SNARE Sec22
19-B04	SPBC2D10.04	SPBC2D10.04	0.32	arrestin Aly1 related
19-B05	SPBC2D10.14c	myo51	-0.08	myosin type V
19-B06	SPBC2F12.05c	SPBC2F12.05c	0.02	sterol binding ankyrin repeat protein
19-B08	SPBC2G2.06c	apl1	-0.13	AP-2 adaptor complex subunit Apl1 (predicted)
19-B09	SPBC2G2.10c	mug110	-0.21	sequence orphan
19-B12	SPBC31F10.15c	atp15	0.3	F0-ATPase epsilon subunit
19-C01	SPBC32F12.12c	SPBC32F12.12c	-0.18	Golgi membrane protein involved in vesicle-medated transport (predicted)
19-C02	SPBC337.02c	SPBC337.02c	-0.06	cell surface glycoprotein (predicted)
19-C03	SPBC342.03	gas4	-0.01	sporulation specific 1,3-beta-glucanosyltransferase Gas4
19-C04	SPBC342.04	SPBC342.04	0	19S proteasome regulatory subunit
19-C05	SPBC354.07c	SPBC354.07c	-0.17	oxysterol binding protein (predicted)
19-C06	SPBC365.11	SPBC365.11	-0.15	GRIP domain protein
19-C07	SPBC365.14c	SPBC365.14c	-0.09	UDP-glucose 4-epimerase Gal10 (predicted)
19-C08	SPBC36B7.06c	mug20	0.19	sequence orphan
19-C09	SPBC3E7.11c	SPBC3E7.11c	-0.07	DNAJ protein Caj1/Djp1-type
19-C10	SPBC405.03c	SPBC405.03c	-0.15	membrane transporter (predicted)
19-C11	SPBC428.17c	wpl1	-0.1	Wings apart-like homolog Wapl
19-C12	SPBC530.03c	bag102	-0.33	BAG family molecular chaperone regulator Bag102
19-D01	SPBC56F2.06	mug147	-0.1	sequence orphan
19-D02	SPBC577.02	rpl3801	0.08	60S ribosomal protein L38
19-D04	SPBC577.12	mug71	-0.09	endoribonuclease (predicted)
19-D05	SPBC649.03	rhp14	0.05	XP-A family homolog Rhp14
19-D06	SPBC354.01	gtp1	0.04	GTP binding protein Gtp1
19-D07	SPBC725.09c	hob3	-0.33	BAR adaptor protein Hob3
19-D08	SPBC776.16	SPBC776.16	-0.07	sequence orphan
19-D09	SPBC83.16c	SPBC83.16c	-0.08	conserved eukaryotic protein
19-D11	SPBC9B6.11c	SPBC9B6.11c	-0.09	CCR4/nocturin family endoribonuclease
19-D12	SPBP35G2.13c	swc2	-0.02	Swr1 complex complex subunit Swc2
19-E01	SPBP8B7.13	SPBP8B7.13	0.13	conserved fungal protein
19-E02	SPBP8B7.22	erd2	-0.07	HDEL receptor
19-E03	SPCC1183.06	ung1	-0.09	uracil DNA N-glycosylase Ung1
19-E04	SPCC1223.10c	eaf1	-0.11	RNA polymerase II transcription elongation factor SpEAF
19-E05	SPCC1235.02	bio2	-0.02	biotin synthase
19-E06	SPCC1281.04	SPCC1281.04	0	pyridoxal reductase (predicted)
19-E08	SPAC9.13c	cwf16	-0.07	splicing factor (predicted)
19-E09	SPBC106.13	SPBC106.13	0.05	ubiquitin ligase complex subunit, involved in proteasome-dependent catabolite inactivation of FBPase (predicted)
19-E10	SPBC12C2.03c	SPBC12C2.03c	-0.02	FAD binding protein (predicted)
19-E12	SPBC651.05c	dot2	0.12	EAP30 family protein Dot2
19-F01	SPBC651.07	mug166	0.12	sequence orphan
19-F02	SPCC1322.03	SPCC1322.03	-0.07	TRP-like ion channel
19-F03	SPCC1393.05	ers1	-0.12	RNA-silencing factor Ers1
19-F04	SPCC1442.16c	zta1	0.01	NADPH quinone oxidoreductase/ARE-binding protein (predicted)
19-F06	SPCC162.02c	SPCC162.02c	-0.04	AMP-binding dehydrogenase (predicted)
19-F07	SPCC1739.15	wtf21	-0.01	wtf element Wtf21
19-F08	SPCC18.17c	SPCC18.17c	-0.03	sequence orphan
19-F09	SPCC1827.03c	SPCC1827.03c	-0.11	acetyl-CoA ligase (predicted)
19-F10	SPCC1840.05c	SPCC1840.05c	-0.04	phosphoglucomutase (predicted)
19-F11	SPCC1840.09	SPCC1840.09	-0.23	NAD dependent epimerase/dehydratase family protein
19-G01	SPCC1919.05	SPCC1919.05	-0.03	Ski complex TPR repeat subunit Ski3 (predicted)
19-G02	SPCC1919.07	SPCC1919.07	-0.11	sequence orphan
19-G03	SPCC1919.13c	SPCC1919.13c	-0.08	conserved eukaryotic protein
19-G04	SPCC285.04	SPCC285.04	-0.04	transthyretin (predicted)
19-G06	SPCC306.02c	SPCC306.02c	0.16	Rab GTPase binding (predicted)
19-G07	SPCC417.04	SPCC417.04	0.07	dubious
19-G08	SPCC594.06c	SPCC594.06c	0.03	vacuolar SNARE Vam7 (predicted)
19-G09	SPCC613.03	SPCC613.03	-0.03	conserved fungal protein
19-G10	SPCC622.01c	SPCC622.01c	-0.17	dubious
19-G11	SPCC622.04	SPCC622.04	-0.17	dubious
19-G12	SPCC622.07	SPCC622.07	-0.25	dubious
19-H01	SPCC63.03	SPCC63.03	0.07	DNAJ domain protein, DNAJC11 family
19-H04	SPAP32A8.02	SPAP32A8.02	-0.04	xylose and arabinose reductase (predicted)
19-H05	SPBC32H8.01c	SPBC32H8.01c	-0.11	conserved fungal protein
19-H06	SPBC32H8.02c	nep2	0.01	NEDD8 protease Nep2
19-H07	SPBC32H8.07	git5	-0.04	heterotrimeric G protein beta subunit Git5
19-H08	SPBC691.05c	SPBC691.05c	-0.01	membrane transporter (predicted)
19-H09	SPBPB10D8.03	SPBPB10D8.03	0.15	pseudo transporter
19-H10	SPBPB10D8.07c	SPBPB10D8.07c	0.2	membrane transporter (predicted)
19-H11	SPCPB1C11.03	SPCPB1C11.03	0.62	cysteine transporter (predicted)
20-A01	SPCC576.01c	SPCC576.01c	-0.07	sulfonate dioxygenase (predicted)
20-A02	SPCC1795.01c	mad3	-0.16	mitotic spindle checkpoint protein Mad3
20-A04	SPAC22E12.18	SPAC22E12.18	0.14	conserved fungal protein
20-A05	SPAC27D7.05c	apc14	-0.27	anaphase-promoting complex subunit Apc14
20-A06	SPAC607.10	spo3	-0.08	sporulation protein Spo3
20-A09	SPBC30D10.03c	SPBC30D10.03c	-0.11	IMP 5'-nucleotidase (predicted)
20-A10	SPCC191.10	SPCC191.10	-0.18	sequence orphan
20-A11	SPCC338.18	SPCC338.18	0.19	sequence orphan
20-A12	SPCC364.02c	bis1	0.04	stress response protein Bis1
20-B01	SPAC5H10.05c	SPAC5H10.05c	-0.11	FAD binding oxidoreductase (predicted)
20-B03	SPBC18H10.10c	cwc16	-0.12	complexed with Cdc5 protein Cwf16
20-B04	SPBC215.14c	vps20	0.17	vacuolar sorting protein Vps20
20-B05	SPBC27B12.06	gpi13	-0.23	pig-O (predicted)
20-B07	SPBC365.16	SPBC365.16	0.27	sequence orphan
20-B09	SPBC409.16c	SPBC409.16c	-0.1	recombination protein Saw1 (predicted)
20-B10	SPBC409.17c	SPBC409.17c	-0.04	DUF1769 family protein
20-B12	SPCC1450.12	SPCC1450.12	-0.08	conserved fungal protein
20-C01	SPCC1620.13	SPCC1620.13	-0.07	phosphoglycerate mutase family
20-C02	SPCC16C4.20c	SPCC16C4.20c	0.07	sequence orphan
20-C03	SPCC16C4.11	pef1	-0.1	Pho85/PhoA-like cyclin-dependent kinase Pef1
20-C05	SPCC338.08	ctp1	0.03	CtIP-related endonuclease
20-C06	SPCC553.05c	wtf6	0.04	wtf element Wtf6, pseudo
20-C07	SPCC622.12c	SPCC622.12c	-0.05	NADP-specific glutamate dehydrogenase (predicted)
20-C08	SPCC736.07c	SPCC736.07c	0.05	conserved fungal protein
20-C09	SPCC777.13	vps35	-0.02	retromer complex subunit Vps35
20-C11	SPACUNK4.17	SPACUNK4.17	-0.1	NAD binding dehydrogenase family protein
20-D01	SPAC589.04	SPAC589.04	0.07	metaxin 1
20-D02	SPAPB1A10.14	SPAPB1A10.14	-0.14	F-box protein
20-D03	SPAPB1A10.15	SPAPB1A10.15	-0.02	Arv1-like family protein
20-D04	SPAPB21F2.03	SPAPB21F2.03	-0.06	ribosome biogenesis protein (predicted)
20-D06	SPBC11B10.05c	rsp1	-0.14	random septum position protein Rsp1
20-D07	SPCC622.19	jmj4	-0.07	Jmj4 protein
20-D08	SPCC737.06c	SPCC737.06c	-0.04	glutamate-cysteine ligase regulatory subunit (predicted)
20-D09	SPCPB1C11.01	amt1	0.04	ammonium transporter Amt1
20-D11	SPAC3F10.07c	mug91	0.12	palmitoyltransferase complex Erf4 (predicted)
20-E03	SPAC22G7.07c	SPAC22G7.07c	-0.06	mRNA (N6-adenosine)-methyltransferase (predicted)
20-E05	SPAC17G6.03	SPAC17G6.03	-0.13	phosphoprotein phosphatase (predicted)
20-E07	SPBC29A10.05	exo1	0.03	exonuclease I Exo1
20-E08	SPAC13G6.14	aps1	-0.11	diadenosine 5',5'''-p1,p6-hexaphosphate hydrolase Aps1
20-E09	SPBC106.04	ada1	0.17	adenosine deaminase Ada1 (predicted)
20-E10	SPCC126.03	pus1	-0.06	tRNA pseudouridine synthase Lsp1
20-E11	SPBC13G1.04c	SPBC13G1.04c	-0.09	alkB homolog
20-E12	SPAC139.01c	SPAC139.01c	-0.08	nuclease, XP-G family
20-F01	SPBC2D10.12	rhp23	-0.06	Rad23 homolog Rhp23
20-F02	SPAC26A3.02	myh1	-0.22	adenine DNA glycosylase Myh1
20-F03	SPBC3E7.12c	chr1	-0.17	chitin synthase regulatory factor Chr1 (predicted)
20-F05	SPAC1250.05	rpl3002	-0.28	60S ribosomal protein L30
20-F06	SPAC9G1.03c	rpl3001	0.16	60S ribosomal protein L30
20-F07	SPAC1783.08c	rpl1502	-0.18	60S ribosomal protein L15b
20-F08	SPBC839.13c	rpl1601	-0.03	60S ribosomal protein L13/L16
20-F09	SPAP7G5.05	rpl1002	0.04	60S ribosomal protein L10
20-F10	SPBC4B4.10c	mug77	-0.07	autophagy associated protein Atg5 (predicted)
20-F11	SPBC342.06c	rtt109	-0.11	RTT109 family histone lysine acetyltransferase
20-F12	SPBC27.04	SPBC27.04	-0.14	sequence orphan
20-G01	SPBC1734.06	rhp18	0.06	Rad18 homolog Rhp18
20-G02	SPBC1703.04	mlh1	-0.06	MutL family protein Mlh1 (predicted)
20-G03	SPBC1685.11	rlp1	-0.01	RecA family ATPase Rlp1
20-G04	SPBC1105.14	rsv2	-0.32	transcription factor Rsv2
20-G05	SPAC9G1.05	SPAC9G1.05	-0.1	actin cortical patch component Aip1 (predicted)
20-G06	SPAC57A7.12	SPAC57A7.12	0.11	heat shock protein Pdr13 (predicted)
20-G07	SPAC4G9.14	SPAC4G9.14	-0.11	mitochondrial Mvp17/PMP22 family protein 2
20-G08	SPAC2E1P3.04	cao1	-0.04	copper amine oxidase Cao1
20-G09	SPAC24B11.10c	chr3	0.09	chitin synthase regulatory factor Chr3 (predicted)
20-G10	SPAC23C4.06c	SPAC23C4.06c	-0.14	methyltransferase (predicted)
20-G11	SPAC23C4.03	SPAC23C4.03	-0.16	haspin related kinase
20-G12	SPAC22F3.03c	rdh54	-0.01	ATP-dependent DNA helicase Rdh54
20-H06	SPAC3C7.03c	rhp55	0.04	RecA family ATPase Rhp55
20-H07	SPCP25A2.02c	rhp26	-0.11	SNF2 family helicase Rhp26
20-H08	SPCC285.16c	msh6	0.11	MutS protein homolog
20-H09	SPBC3E7.02c	hsp16	-0.12	heat shock protein Hsp16
20-H10	SPAC4G9.11c	cmb1	-0.11	cytosine-mismatch binding protein 1
20-H11	SPCC622.17	apn1	0.03	AP endonuclease Apn1
21-A01	SPAC1071.12c	stp1	-0.33	dual specificity phosphatase Stp1
21-A02	SPCC11E10.05c	ynd1	-0.03	nucleoside diphosphatase Ynd1
21-A03	SPBC577.13	syj2	-0.11	inositol-polyphosphate 5-phosphatase (synaptojanin homolog 2)
21-A04	SPBC3H7.07c	SPBC3H7.07c	0.14	phosphoserine phosphatase (predicted)
21-A05	SPBC3F6.01c	SPBC3F6.01c	-0.03	serine/threonine protein phosphatase (predicted)
21-A06	SPBC26H8.05c	SPBC26H8.05c	0.02	serine/threonine protein phosphatase (predicted)
21-A07	SPBC17A3.06	SPBC17A3.06	-0.02	phosphoprotein phosphatase (predicted)
21-A08	SPBC1778.03c	SPBC1778.03c	-0.07	NADH pyrophosphatase (predicted)
21-A09	SPAC9G1.10c	SPAC9G1.10c	-0.1	inositol polyphosphate phosphatase (predicted)
21-A10	SPAC824.08	gda1	0.04	guanosine-diphosphatase Gda1
21-A11	SPAC823.14	SPAC823.14	-0.06	phosphoric monoester hydrolase (predicted)
21-A12	SPAC1782.05	SPAC1782.05	0.01	phosphotyrosyl phosphatase activator homolog
21-B01	SPBC15D4.15	pho2	-0.02	4-nitrophenylphosphatase
21-B02	SPCC1450.05c	rox3	0.18	mediator complex subunit Med19/Rox3
21-B04	SPAPYUG7.04c	rpb9	-0.15	DNA-directed RNA polymerase II complex subunit Rpb9
21-B05	SPCC1259.03	rpa12	-0.11	DNA-directed RNA polymerase complex I subunit Rpa12
21-B07	SPCC338.04	cid2	-0.09	caffeine induced death protein Cid2
21-B08	SPCC1235.08c	pdh1	-0.05	DUF1751 family protein
21-B10	SPAC17G6.13	SPAC17G6.13	0.06	sequence orphan
21-B11	SPAC10F6.16	mug134	0.24	endosulphine family protein
21-B12	SPAC12G12.07c	SPAC12G12.07c	0.25	conserved fungal protein
21-C01	SPAC139.04c	fap2	-0.04	L-saccharopine oxidase
21-C02	SPCC24B10.03	SPCC24B10.03	-0.02	sequence orphan
21-C04	SPBC29A10.14	rec8	0.18	meiotic cohesin complex subunit Rec8
21-C07	SPAC17G8.10c	dma1	-0.21	mitotic spindle checkpoint protein Dma1
21-C08	SPAC17H9.11	SPAC17H9.11	-0.24	cofilin/tropomyosin family protein
21-C09	SPAC1952.16	rga9	-0.25	RhoGAp, GTPase activator towards Rho/Rac/Cdc42-like small GTPases
21-C10	SPAC6G10.02c	tea3	-0.16	cell end marker Tea3
21-C11	SPAC23H3.08c	bub3	-0.12	mitotic spindle checkpoint protein Bub3
21-C12	SPAC1687.05	pli1	0.02	SUMO E3 ligase Pli1
21-D01	SPBC17D1.07c	SPBC17D1.07c	-0.09	GTPase regulator (predicted)
21-D02	SPAC9G1.06c	cyk3	-0.1	cytokinesis protein Cyk3
21-D03	SPCC794.11c	SPCC794.11c	0.16	ENTH/VHS domain protein Ent3
21-D04	SPBC1347.12	arp1	-0.19	actin-like protein Arp1 (predicted)
21-D05	SPAC631.01c	acp2	0.24	F-actin capping protein beta subunit (predicted)
21-D07	SPAC24C9.15c	spn5	-0.12	septin Spn5
21-D08	SPAC821.06	spn2	-0.22	septin Spn2
21-D10	SPCC188.02	par1	-0.04	protein phosphatase regulatory subunit Par1
21-D11	SPAC22F3.06c	lon1	0.08	Lon protease homolog Lon1
21-D12	SPCP1E11.10	SPCP1E11.10	-0.02	ankyrin repeat protein, unknown biological role
21-E01	SPBC19F8.03c	SPBC19F8.03c	-0.05	ENTH/VHS domain protein
21-E02	SPAC1705.02	SPAC1705.02	0.07	human 4F5S homolog
21-E03	SPAC18B11.04	ncs1	-0.14	related to neuronal calcium sensor Ncs1
21-E04	SPAC1F8.04c	SPAC1F8.04c	-0.14	hydrolase (predicted)
21-E05	SPAC20H4.05c	SPAC20H4.05c	0.01	5'-methylthioribulose-1-phosphate dehydratase
21-E06	SPAC22F8.04	SPAC22F8.04	0.08	triose phosphate transporter (predicted)
21-E07	SPAC23G3.03	sib2	-0.19	ornithine N5 monooxygenase (predicted)
21-E09	SPAC26F1.02	SPAC26F1.02	0.06	pinin homologue
21-E10	SPAC27D7.02c	SPAC27D7.02c	0.02	GRIP domain protein
21-E11	SPAC27E2.02	SPAC27E2.02	0.05	IMPACT homolog
21-E12	SPAC29B12.11c	SPAC29B12.11c	-0.28	human WW domain binding protein-2 ortholog
21-F01	SPAC2C4.17c	SPAC2C4.17c	0.02	MS ion channel protein 2
21-F02	SPAC2F3.16	SPAC2F3.16	-0.14	ubiquitin-protein ligase E3 (predicted)
21-F03	SPAC3H1.10	SPAC3H1.10	-0.34	phytochelatin synthetase
21-F04	SPAC3H8.03	SPAC3H8.03	-0.11	mitochondrial ribosomal protein subunit Img2 (predicted)
21-F05	SPAC4A8.06c	SPAC4A8.06c	0.02	esterase/lipase (predicted)
21-F06	SPAC4C5.01	SPAC4C5.01	-0.12	haloacid dehalogenase-like hydrolase
21-F07	SPAC4F8.10c	stg1	-0.53	SM22/transgelin-like actin modulating protein Stg1
21-F08	SPAC4G9.02	rnh201	-0.02	ribonuclease H2 complex subunit Rnh201 (predicted)
21-F09	SPAC4H3.07c	SPAC4H3.07c	0.08	protein phosphatase Fmp31 (predicted)
21-F10	SPAC513.02	SPAC513.02	0.14	phosphoglycerate mutase family
21-F11	SPAC13G6.08	SPAC13G6.08	-0.01	Cdc20/Fizzy family WD repeat protein
21-F12	SPAC3H5.08c	SPAC3H5.08c	0.06	WD repeat protein, human WDR44 family
21-G03	SPBC30B4.08	eri1	0.22	double-strand siRNA ribonuclease
21-G04	SPBC2F12.03c	SPBC2F12.03c	0.26	EST1 family protein
21-G05	SPBC2D10.13	est1	-0.13	telomerase regulator Est1
21-G06	SPBC1539.08	arf6	0.04	ADP-ribosylation factor, Arf family Arf6
21-G07	SPBC1711.12	SPBC1711.12	0.01	serine protease (predicted)
21-G08	SPBC16G5.09	SPBC16G5.09	-0.08	serine carboxypeptidase (predicted)
21-G09	SPBC16G5.07c	SPBC16G5.07c	0.06	prohibitin (predicted)
21-G10	SPAP8A3.12c	tpp2	-0.07	tripeptidyl-peptidase II Tpp2
21-G11	SPBP16F5.02	mcs2	-0.06	TFIIH complex cyclin Mcs2
21-G12	SPAP7G5.04c	lys1	0.89	aminoadipate-semialdehyde dehydrogenase
21-H01	SPBC26H8.03	cho2	0.17	phosphatidylethanolamine N-methyltransferase Cho2
21-H04	SPAC926.09c	fas1	-0.1	fatty acid synthase beta subunit Fas1
21-H05	SPAC1A6.04c	plb1	-0.07	phospholipase B homolog Plb1
21-H06	SPAC15E1.05c	SPAC15E1.05c	-0.09	ethanolamine-phosphate cytidylyltransferase (predicted)
21-H07	SPAC1952.09c	SPAC1952.09c	0.04	acetyl-CoA hydrolase
21-H08	SPBC16A3.12c	SPBC16A3.12c	-0.17	triglyceride lipase-cholesterol esterase (predicted)
21-H09	SPBC23G7.04c	nif1	0	SEL1 repeat protein Nif1
22-A02	SPAC4A8.05c	myp2	-0.08	myosin II heavy chain Myo3
22-A03	SPBC800.05c	atb2	-0.1	tubulin alpha 2
22-A05	SPCC11E10.03	mug1	-0.07	dynactin complex subunit (predicted)
22-A06	SPAC4F10.11	spn1	0.05	septin Spn1
22-A07	SPAC458.02c	SPAC458.02c	-0.09	mRNP complex (predicted)
22-A08	SPAC1D4.02c	SPAC1D4.02c	-0.08	human GRASP protein homolog (predicted)
22-A09	SPAC12B10.04	SPAC12B10.04	-0.14	tubulin-tyrosine ligase (predicted)
22-A10	SPCC18B5.06	SPCC18B5.06	-0.1	translation release factor eRF1 family protein
22-A11	SPCC18B5.07c	nup61	0.24	nucleoporin Nup61
22-B01	SPAC31G5.12c	maf1	0.03	repressor of RNA polymerase III Maf1
22-B04	SPBC31F10.10c	SPBC31F10.10c	0.07	zf-MYND type zinc finger protein
22-B05	SPBC1198.06c	SPBC1198.06c	-0.32	mannan endo-1,6-alpha-mannosidase (predicted)
22-B07	SPAC29A4.05	cam2	-0.04	myosin I light chain Cam2
22-B08	SPAC23C4.12	hhp2	-0.02	serine/threonine protein kinase Hhp2
22-B09	SPCC1795.09	yps1	-0.03	aspartic protease Yps1
22-B11	SPAC17A2.01	bsu1	-0.07	high-affinity import carrier for pyridoxine, pyridoxal, and pyridoxamine Bsu1
22-B12	SPCC1884.02	nic1	-0.01	NiCoT heavy metal ion transporter Nic1
22-C01	SPAC23D3.12	SPAC23D3.12	0.12	inorganic phosphate transporter (predicted)
22-C02	SPCC1235.13	ght6	0.01	hexose transporter Ght6
22-C03	SPCC584.13	SPCC584.13	0.14	amino acid permease, unknown 14
22-C04	SPCC18.02	SPCC18.02	0.05	membrane transporter
22-C05	SPBC1685.07c	SPBC1685.07c	0.11	vacuolar amino acid transporter (predicted)
22-C06	SPBC15C4.04c	SPBC15C4.04c	-0.17	amino acid permease, unknown 10
22-C07	SPAC869.10c	SPAC869.10c	-0.07	proline specific permease (predicted)
22-C10	SPBC359.05	abc3	-0.04	ABC transporter Abc3
22-C11	SPBC1683.03c	SPBC1683.03c	-0.13	membrane transporter
22-C12	SPBC1271.09	SPBC1271.09	-0.09	glycerophosphodiester transporter
22-D01	SPAC1751.01c	gti1	0.1	gluconate transporter inducer Gti1
22-D02	SPCC4B3.12	set9	-0.05	histone lysine methyltransferase Set9
22-D03	SPBC16A3.14	SPBC16A3.14	-0.01	mitochondrial ribosomal protein subunit S26
22-D04	SPAC1002.02	mug31	-0.07	nucleoporin Pom34 (predicted)
22-D05	SPAC1002.12c	SPAC1002.12c	-0.01	succinate-semialdehyde dehydrogenase (predicted)
22-D06	SPAC1002.18	urg3	0.04	DUF1688 family protein
22-D07	SPAC1006.03c	SPAC1006.03c	0.15	human CCDC131 homolog
22-D08	SPAC1039.02	SPAC1039.02	0.07	phosphoprotein phosphatase (predicted)
22-D09	SPAC1039.03	SPAC1039.03	-0.1	esterase/lipase (predicted)
22-D10	SPAC1039.06	SPAC1039.06	0.06	alanine racemase (predicted)
22-D11	SPAC1039.08	SPAC1039.08	-0.05	serine acetyltransferase (predicted)
22-D12	SPAC1071.03c	SPAC1071.03c	-0.16	sequence orphan
22-E01	SPAC1071.05	SPAC1071.05	-0.01	S-adenosylmethionine-dependent methyltransferase (predicted)
22-E02	SPAC1071.11	SPAC1071.11	-0.11	NADH-dependent flavin oxidoreductase (predicted)
22-E03	SPAC1093.03	SPAC1093.03	-0.17	inositol polyphosphate phosphatase (predicted)
22-E04	SPAC10F6.05c	ubc6	-0.27	ubiquitin conjugating enzyme Ubc6
22-E05	SPAC10F6.07c	mug94	0	sequence orphan
22-E06	SPAC10F6.14c	SPAC10F6.14c	-0.05	ABC1 kinase family protein
22-E07	SPAC11D3.01c	SPAC11D3.01c	0	conserved fungal protein
22-E08	SPAC11D3.02c	SPAC11D3.02c	-0.05	ELLA family acetyltransferase (predicted)
22-E09	SPAC11D3.04c	SPAC11D3.04c	-0.09	SnoaL
22-E10	SPAC11D3.09	SPAC11D3.09	-0.08	agmatinase (predicted)
22-E11	SPAC11D3.11c	SPAC11D3.11c	-0.05	pseudogene
22-F01	SPAC11E3.04c	ubc13	0.15	ubiquitin conjugating enzyme Ubc13
22-F02	SPAC11E3.14	SPAC11E3.14	-0.16	conserved eukaryotic protein
22-F04	SPAC11G7.06c	mug132	0.12	S. pombe specific UPF0300 family protein 3
22-F05	SPAC11H11.02c	mug162	-0.08	sequence orphan
22-F06	SPAC17G8.09	shg1	0.12	Set1C complex subunit Shg1
22-F07	SPAC13F5.01c	msh1	-0.12	MutS protein homolog 1
22-F08	SPAC23D3.05c	SPAC23D3.05c	0.02	alcohol dehydrogenase pseudogene
22-F09	SPAC23D3.10c	eng2	0.03	endo-1,3-beta-glucanase Eng2
22-F10	SPAC23H3.15c	SPAC23H3.15c	-0.15	sequence orphan
22-F11	SPAC23H4.16c	SPAC23H4.16c	-0.15	sequence orphan
22-F12	SPAC23H4.08	SPAC23H4.08	-0.07	RNA polymerase II associated protein (predicted)
22-G01	SPAC24B11.07c	SPAC24B11.07c	0	oxidoreductase (predicted)
22-G02	SPAC24B11.09	SPAC24B11.09	0.07	human BRP44 ortholog
22-G03	SPAC24C9.05c	mug70	0	conserved protein (fungal and plant)
22-G04	SPAC24H6.10c	SPAC24H6.10c	0.07	phospho-2-dehydro-3-deoxyheptonate aldolase (predicted)
22-G05	SPAC24H6.08	SPAC24H6.08	-0.13	sequence orphan
22-G06	SPAC25B8.01	dap1	-0.25	cytochrome P450 regulator Dap1
22-G07	SPAC25B8.07c	SPAC25B8.07c	0	hypoxia induced family protein
22-G08	SPAC25B8.15c	SPAC25B8.15c	-0.06	wybutosine biosynthesis protein Tyw3
22-G09	SPAC25B8.17	SPAC25B8.17	0.02	peptidase family A22
22-G10	SPAC25G10.02	cce1	0.11	mitochondrial cruciform cutting endonuclease Cce1
22-G11	SPAC25H1.04	mug105	0.01	DUF1671 family protein
22-H01	SPAC25H1.06	pcf3	-0.03	CAF assembly factor (CAF-1) complex subunit C, Pcf3
22-H04	SPAC26A3.06	SPAC26A3.06	0.09	rRNA (guanine) methyltransferase (predicted)
22-H05	SPAC26F1.12c	SPAC26F1.12c	0.03	conserved eukaryotic protein
22-H06	SPAC26F1.11	SPAC26F1.11	-0.16	dubious
22-H07	SPAC26F1.05	mug106	-0.03	sequence orphan
22-H08	SPAC26H5.03	pcf2	-0.14	CAF assembly factor (CAF-1) complex subunit B, Pcf2
22-H09	SPAC26H5.04	SPAC26H5.04	0.03	vacuolar import and degradation protein Vid28
22-H10	SPAC26H5.07c	SPAC26H5.07c	-0.24	seven transmembrane receptor-like protein
22-H11	SPAC26H5.09c	SPAC26H5.09c	-0.05	gfo/idh/mocA family oxidoreductase (predicted)
23-A01	SPAC27D7.04	omt2	-0.22	4-alpha-hydroxytetrahydrobiopterin dehydratase (predicted)
23-A04	SPBC3D6.06c	SPBC3D6.06c	-0.01	ribose-phosphate pyrophosphokinase (predicted)
23-A05	SPBC776.17	SPBC776.17	-0.12	rRNA processing protein Rrp7 (predicted)
23-A06	SPBC36.10	SPBC36.10	-0.1	mitochondrial intermembrane space protein sorting protein
23-A07	SPBC29A10.10c	SPBC29A10.10c	-0.22	tRNA-splicing endonuclease positive effector (predicted)
23-A08	SPBC21D10.11c	nfs1	-0.2	mitochondrial cysteine desulfurase Nfs1
23-A09	SPBC2D10.15c	SPBC2D10.15c	-0.05	peptidyl-tRNA hydrolase Pth1 (predicted)
23-A10	SPAC3F10.06c	SPAC3F10.06c	-0.13	initiator methionine tRNA 2'-O-ribosyl phosphate transferase (predicted)
23-A11	SPAC3C7.07c	SPAC3C7.07c	-0.01	arginine-tRNA protein transferase (predicted)
23-A12	SPAC1805.09c	fmt1	0.1	methionyl-tRNA formyltransferase Fmt1 (predicted)
23-B02	SPCC777.17c	SPCC777.17c	-0.09	mitochondrial ribosomal protein subunit L9 (predicted)
23-B03	SPBC685.06	rps001	0.14	40S ribosomal protein S0A (p40)
23-B04	SPBC4F6.08c	mrpl39	-0.19	mitochondrial ribosomal protein subunit L39
23-B05	SPAC521.05	rps802	0.25	40S ribosomal protein S8 (predicted)
23-B06	SPAC13G6.02c	rps101	0.19	40S ribosomal protein S3a
23-B07	SPAC19B12.04	rps3001	0.18	40S ribosomal protein S30
23-B08	SPCC285.15c	rps2802	0.16	40S ribosomal protein S28
23-B09	SPAC694.05c	rps2502	0.06	40S ribosomal protein S25
23-B10	SPAC23C11.02c	rps23	0.01	40S ribosomal protein S23
23-B12	SPAC664.04c	rps1602	0.12	40S ribosomal protein S16
23-C01	SPCC1393.03	rps1501	0.21	40S ribosomal protein S15 (predicted)
23-C03	SPBP22H7.08	rps1002	0.09	40S ribosomal protein S10
23-C04	SPBC839.04	rpl803	-0.17	60S ribosomal protein L8
23-C05	SPAC1687.06c	rpl44	-0.05	60S ribosomal protein L28/L44 (predicted)
23-C06	SPBP8B7.06	rpp201	0.08	60S acidic ribosomal protein P2A subunit
23-C07	SPCC970.05	rpl3601	-0.16	60S ribosomal protein L36
23-C08	SPCC1322.15	rpl3402	-0.08	60S ribosomal protein L34
23-C09	SPBC16C6.11	rpl3201	0.15	60S ribosomal protein L32
23-C10	SPBC776.11	rpl2801	-0.18	60S ribosomal protein L27/L28
23-C11	SPCC330.14c	rpl2402	-0.02	60S ribosomal protein L24
23-C12	SPCC1682.14	rpl1902	0.02	60S ribosomal protein L19
23-D05	SPBC336.10c	tif512	-0.11	translation elongation factor eIF5A
23-D06	SPBC17G9.09	tif213	-0.08	translation initiation factor eIF2 gamma subunit
23-D08	SPCC1183.04c	pet127	-0.14	mitochondrial RNA metabolism pathway protein Pet127
23-D09	SPCC1183.02	SPCC1183.02	0.04	glutathione S-transferase (predicted)
23-D10	SPBC800.08	gcd10	-0.05	tRNA (m1A) methyltransferase, translation initiation factor eIF-3 gamma subunit Gcd10
23-D12	SPAC9G1.02	wis4	0.16	MAP kinase kinase kinase Wis4
23-E01	SPAC19D5.01	pyp2	-0.11	tyrosine phosphatase Pyp2
23-E02	SPBC530.14c	dsk1	0.06	SR protein-specific kinase Dsk1
23-E03	SPAC23H4.17c	srb10	-0.15	cyclin-dependent protein Srb mediator subunit kinase Srb10
23-E05	SPAC2G11.05c	SPAC2G11.05c	-0.06	BRO1 domain protein
23-E06	SPBC543.07	pek1	0.06	MAP kinase kinase Pek1
23-E07	SPAC1B9.02c	sck1	-0.07	serine/threonine protein kinase Sck1
23-E08	SPBC1685.01	pmp1	-0.01	dual-specificity MAP kinase phosphatase Pmp1
23-E09	SPBC16E9.06c	uvi31	-0.13	BolA domain UV induced protein Uvi31
23-E10	SPCC338.11c	rrg1	-0.06	methyltransferase Rrg1 (predicted)
23-E11	SPAPJ760.02c	app1	-0.04	App1 protein
23-F01	SPBC8D2.17	SPBC8D2.17	-0.12	alpha-1,2-galactosyltransferase (predicted)
23-F02	SPBC660.12c	SPBC660.12c	0.01	aminotransferase (predicted)
23-F03	SPBC4F6.16c	ero11	-0.06	ER oxidoreductin Ero1a
23-F04	SPBC1734.09	SPBC1734.09	-0.01	NST UDP-N-acetylglucosamine transporter
23-F05	SPBC13G1.02	SPBC13G1.02	-0.13	mannose-1-phosphate guanyltransferase (predicted)
23-F06	SPAC806.08c	mod21	-0.11	gamma tubulin complex subunit Mod21
23-F07	SPAC637.06	SPAC637.06	0	alpha-1,2-galactosyltransferase (predicted)
23-F08	SPAC5H10.11	gmh1	-0.21	alpha-1,2-galactosyltransferase Gmh1 (predicted)
23-F09	SPAC30D11.01c	SPAC30D11.01c	0	alpha-glucosidase (predicted)
23-F10	SPAC23A1.04c	mnl1	-0.12	alpha mannosidase-like protein
23-F11	SPAC22E12.06c	gmh3	-0.16	alpha-1,2-galactosyltransferase Gmh3
23-F12	SPAC1834.05	alg9	-0.07	mannosyltransferase complex subunit Alg9 (predicted)
23-G01	SPBC4.05	mlo2	0.07	zinc finger protein Mlo2
23-G02	SPAC1F3.02c	mkh1	-0.01	MEK kinase (MEKK) Mkh1
23-G03	SPBC20F10.06	mad2	-0.01	spindle checkpoint protein Mad2
23-G04	SPBC1D7.05	byr2	-0.14	MAP kinase kinase kinase Byr2
23-G05	SPBC660.14	mik1	-0.01	mitotic inhibitor kinase Mik1
23-G06	SPAPB1A10.09	ase1	-0.07	antiparallel microtubule cross-linking factor Ase1
23-G07	SPBC215.02	bob1	0.17	prefoldin subunit 5 (predicted)
23-G08	SPBC19C2.10	SPBC19C2.10	0.01	BAR adaptor protein
23-G09	SPBC13E7.09	vrp1	-0.05	verprolin
23-G11	SPAC328.04	SPAC328.04	-0.09	AAA family ATPase, unknown biological role
23-G12	SPAC23D3.09	arp42	0.15	SWI/SNF and RSC complex subunit Arp42
23-H01	SPBC31F10.07	SPBC31F10.07	-0.05	cortical component Lsb5 (predicted)
23-H06	SPAC15A10.10	mde6	-0.12	Muskelin homolog
23-H07	SPAC12B10.07	acp1	0.11	F-actin capping protein alpha subunit
23-H08	SPAC10F6.04	SPAC10F6.04	-0.12	RCC domain protein Ats1 (predicted)
23-H09	SPAC3C7.12	tip1	-0.12	CLIP170 family protein Tip1
23-H10	SPBC1347.03	meu14	-0.06	sporulation protein Meu14
23-H11	SPAC19G12.15c	tpp1	-0.02	trehalose-6-phosphate phosphatase Tpp1
24-A01	SPAC22H10.13	zym1	-0.25	metallothionein Zym1
24-A02	SPBC17D1.06	dbp3	-0.05	ATP-dependent RNA helicase Dbp3 (predicted)
24-A03	SPBC354.05c	sre2	-0.09	membrane-tethered transcription factor (predicted)
24-A05	SPBC15C4.05	SPBC15C4.05	0.04	ATP-dependent RNA/DNA helicase (predicted)
24-A06	SPAC8C9.17c	spc34	-0.12	DASH complex subunit Spc34
24-A09	SPAC22F3.08c	rok1	0.12	ATP-dependent RNA helicase Rok1 (predicted)
24-A10	SPAC17G8.07	yaf9	-0.16	YEATS family histone acetyltransferase subunit Yaf9
24-A11	SPAC4F10.14c	btf3	0.08	nascent polypeptide-associated complex beta subunit
24-A12	SPBC354.03	swd3	0.08	WD repeat protein Swd3
24-B01	SPBC2A9.03	SPBC2A9.03	-0.26	WD40/YVTN repeat-like
24-B02	SPBC27B12.05	SPBC27B12.05	-0.26	WD repeat protein
24-B03	SPAC688.13	scn1	0	TatD DNase family Scn1
24-B05	SPBC18H10.05	SPBC18H10.05	-0.13	WD repeat protein, human WDR44 family
24-B06	SPAC1250.04c	atl1	-0.14	alkyltransferase-like protein Atl1
24-B07	SPAC1250.03	ubc14	-0.12	ubiquitin conjugating enzyme Ubc14
24-B08	SPAC12B10.11	exg2	0.03	glucan 1,3-beta-glucosidase Exg2
24-B09	SPAC12B10.12c	rhp41	-0.05	DNA repair protein Rhp41
24-B10	SPAC12B10.15c	SPAC12B10.15c	-0.1	ribonuclease H2 complex subunit
24-B11	SPAC12B10.16c	mug157	-0.1	conserved protein (fungal and bacterial)
24-C01	SPAC12G12.11c	SPAC12G12.11c	-0.17	DUF544 family protein
24-C02	SPAC12G12.10	wdr21	-0.05	WD repeat protein, human WDR21 family
24-C03	SPAC12G12.09	SPAC12G12.09	-0.17	conserved fungal protein
24-C04	SPAC750.04c	SPAC750.04c	-0.17	S. pombe specific 5Tm protein family
24-C05	SPBC1348.11	SPBC1348.11	-0.13	membrane transporter
24-C06	SPAC139.02c	oac1	-0.09	mitochondrial anion transporter (predicted)
24-C07	SPAC139.05	SPAC139.05	-0.04	succinate-semialdehyde dehydrogenase (predicted)
24-C08	SPAC13C5.04	SPAC13C5.04	-0.06	amidotransferase (predicted)
24-C09	SPAC13C5.06c	mug121	-0.17	sequence orphan
24-C10	SPAC13D6.01	pof14	-0.05	F-box protein Pof14
24-C11	SPAC13D6.04c	btb3	-0.14	substrate adaptors for cullin 3 ubiquitin ligase Btb3
24-C12	SPAC13F5.04c	SPAC13F5.04c	-0.1	endosomal sorting protein (predicted)
24-D01	SPAC13F5.07c	SPAC13F5.07c	0.11	sequence orphan
24-D02	SPAC13G6.06c	gcv2	-0.06	glycine cleavage complex subunit P (predicted)
24-D03	SPAC13G6.13	SPAC13G6.13	-0.07	sequence orphan
24-D05	SPAC13G7.05	SPAC13G7.05	0.07	acyl-coA-sterol acyltransferase (predicted)
24-D06	SPAC13G7.09c	SPAC13G7.09c	-0.06	sequence orphan
24-D07	SPAC140.04	SPAC140.04	-0.3	conserved fungal protein
24-D08	SPAC144.03	ade2	-0.09	adenylosuccinate synthetase Ade2
24-D09	SPAC144.04c	spe1	-0.19	ornithine decarboxylase Spe1
24-D11	SPAC144.14	klp8	0	kinesin-like protein Klp8
24-D12	SPAC144.17c	SPAC144.17c	-0.07	6-phosphofructo-2-kinase (predicted)
24-E01	SPAC1486.02c	dsc2	-0.02	UBA domain protein Ucp14
24-E02	SPAC14C4.01c	SPAC14C4.01c	-0.19	DUF1770 family protein
24-E03	SPAC14C4.04	B22918-2	0.01	hypothetical protein
24-E04	SPAC14C4.06c	SPAC14C4.06c	-0.18	poly(A) binding protein Nab2 (predicted)
24-E05	SPAC14C4.08	mug5	-0.04	meiotically upregulated gene Mug5
24-E06	SPAC14C4.09	agn1	-0.09	glucan endo-1,3-alpha-glucosidase Agn1
24-E07	SPAC14C4.10c	SPAC14C4.10c	-0.06	Nudix family hydrolase
24-E08	SPAC14C4.12c	laf1	0.11	clr6 L associated factor 1 Laf1
24-E09	SPAC1556.02c	sdh1	-0.03	succinate dehydrogenase Sdh1
24-E10	SPAC1556.04c	cdd1	0.1	cytidine deaminase Ccd1
24-E11	SPAC1565.01	SPAC1565.01	-0.16	conserved fungal protein
24-E12	SPAC1565.03	SPAC1565.03	-0.24	sequence orphan
24-F02	SPAC15A10.05c	mug182	-0.2	YjeF family protein
24-F03	SPAC15A10.07	SPAC15A10.07	-0.11	sequence orphan
24-F04	SPAC15A10.08	ain1	-0.16	alpha-actinin
24-F05	SPAC15A10.09c	SPAC15A10.09c	-0.08	SUR7 family protein
24-F06	SPAC15A10.15	sgo2	-0.06	shugoshin Sgo2
24-F07	SPAC15E1.02c	SPAC15E1.02c	-0.12	DUF1761 family protein
24-F08	SPAC15F9.01c	SPAC15F9.01c	-0.12	sequence orphan
24-F09	SPAC16.04	dus3	-0.17	tRNA dihydrouridine synthase Dus3 (predicted)
24-F10	SPAC1687.07	SPAC1687.07	-0.02	conserved fungal protein
24-F11	SPAC1687.09	SPAC1687.09	-0.02	ENTH/VHS domain protein (predicted)
24-F12	SPAC1687.10	mcp1	-0.02	sequence orphan
24-G01	SPAC1687.13c	csn5	-0.04	COP9/signalosome complex subunit Csn5
24-G02	SPAC16C9.02c	SPAC16C9.02c	-0.08	S-methyl-5-thioadenosine phosphorylase (predicted)
24-G03	SPAC16E8.05c	mde1	-0.15	sequence orphan
24-G04	SPAC16E8.12c	SPAC16E8.12c	-0.04	sequence orphan
24-G05	SPAC16E8.14c	SPAC16E8.14c	0	methyltransferase implicated in translation (predicted)
24-G06	SPAC16E8.17c	SPAC16E8.17c	-0.04	succinate-CoA ligase alpha subunit
24-G07	SPAC1783.01	SPAC1783.01	0.02	FAD binding protein (predicted)
24-G08	SPAC17A2.02c	SPAC17A2.02c	0.02	DUF887 family protein
24-G09	SPAC17A5.09c	SPAC17A5.09c	-0.1	protein phosphatase regulatory subunit Glc9
24-G10	SPAC17A5.10	SPAC17A5.10	-0.02	conserved fungal protein
24-G11	SPAC17G6.08	pep7	0.22	prevacuole/endosomal FYVE tethering component Pep7 (predicted)
24-G12	SPAC17G8.08c	SPAC17G8.08c	-0.2	human TMEM165 homolog
24-H01	SPAC17H9.03c	rdl1	-0.17	RAD51D-like protein 1
24-H05	SPAC1805.14	SPAC1805.14	-0.28	sequence orphan
24-H06	SPAC1834.09	mug51	-0.07	conserved fungal protein
24-H08	SPAC186.03	SPAC186.03	-0.09	L-asparaginase (predicted)
24-H09	SPAC186.06	SPAC186.06	0	ER unfolded protein response protein (predicted)
24-H10	SPAC186.09	SPAC186.09	-0.15	pyruvate decarboxylase (predicted)
24-H11	SPAC18B11.02c	SPAC18B11.02c	-0.21	tRNA pseudouridylate synthase (predicted)
25-A01	SPAC18G6.04c	shm2	0.08	serine hydroxymethyltransferase Shm2 (predicted)
25-A02	SPAC18G6.12c	SPAC18G6.12c	0.04	hypothetical protein
25-A03	SPAC1952.03	SPAC1952.03	-0.06	cysteine protease, OTU family
25-A04	SPAC1952.06c	SPAC1952.06c	0.2	DUF1716 family protein
25-A05	SPAC1952.10c	SPAC1952.10c	-0.06	conserved fungal protein
25-A06	SPAC1952.11c	ure2	-0.04	urease Ure2
25-A07	SPAC1952.12c	csn71	-0.06	COP9/signalosome complex subunit 7a
25-A08	SPAC19A8.02	SPAC19A8.02	-0.07	pleckstrin homology domain protein
25-A09	SPAC19D5.02c	SPAC19D5.02c	-0.09	peroxisomal membrane protein Pex22 (predicted)
25-A10	SPAC19D5.06c	din1	0	Dhp1p-interacting protein Din1
25-A11	SPAC19D5.07	uga1	-0.03	4-aminobutyrate aminotransferase (GABA transaminase)
25-A12	SPAC19E9.02	fin1	-0.21	serine/threonine protein kinase Fin1
25-B01	SPAC19G12.03	cda1	-0.05	chitin deacetylase Cda1
25-B02	SPAC19G12.08	SPAC19G12.08	0.12	sphingosine hydroxylase (predicted)
25-B03	SPAC19G12.13c	poz1	0.04	Pot1 associated protein Poz1
25-B04	SPAC1A6.05c	SPAC1A6.05c	-0.1	triacylglycerol lipase
25-B05	SPAC1A6.06c	meu31	-0.02	sequence orphan
25-B06	SPAC1A6.07	SPAC1A6.07	-0.03	sequence orphan
25-B07	SPAC1A6.09c	lag1	0.24	sphingosine N-acyltransferase Lag1
25-B08	SPAC1B3.02c	SPAC1B3.02c	-0.19	transcription elongation factor, Elf1 family
25-B09	SPAC1D4.03c	aut12	-0.1	autophagy associated protein Aut12 (predicted)
25-B11	SPAC1556.08c	cbs2	0.03	protein kinase activator (predicted)
25-B12	SPAC1F12.03c	SPAC1F12.03c	-0.09	dubious
25-C02	SPAC1F12.04c	SPAC1F12.04c	0.2	conserved fungal protein
25-C03	SPAC1F3.03	SPAC1F3.03	-0.01	Lgl family protein
25-C04	SPAC1F3.06c	spo15	0.04	sporulation protein Spo15
25-C05	SPAC1F3.08c	SPAC1F3.08c	-0.05	dubious
25-C06	SPAC1639.02c	trk2	0.13	potassium ion transporter Trk2
25-C07	SPAC1F5.05c	SPAC1F5.05c	0.09	sequence orphan
25-C08	SPAC1F7.06	SPAC1F7.06	-0.01	ThiJ domain protein
25-C10	SPAC1F7.10	SPAC1F7.10	0.04	hydantoin racemase family (predicted)
25-D02	SPAC212.06c	SPAC212.06c	-0.09	pseudogene
25-D03	SPAC21E11.04	ppr1	0.01	L-azetidine-2-carboxylic acid acetyltransferase
25-D04	SPAC222.13c	SPAC222.13c	-0.17	6-phosphofructo-2-kinase (predicted)
25-D05	SPAC227.06	SPAC227.06	-0.12	Rab GTPase binding (predicted)
25-D06	SPAC227.11c	SPAC227.11c	-0.06	sensor for misfolded ER glycoproteins Yos9 (predicted)
25-D08	SPAC22A12.16	SPAC22A12.16	-0.12	ATP-citrate synthase subunit 2 (predicted)
25-D09	SPAC22A12.17c	SPAC22A12.17c	0.15	short chain dehydrogenase (predicted)
25-D10	SPAC22E12.05c	rer1	-0.03	Rer1 family protein
25-E01	SPAC22F3.04	mug62	-0.06	AMP binding enzyme (predicted)
25-E04	SPAC22H10.08	SPAC22H10.08	-0.13	DUF2009 protein
25-E06	SPAC22H12.05c	SPAC22H12.05c	0.01	fasciclin domain protein
25-E07	SPAC23A1.02c	SPAC23A1.02c	-0.08	phosphoprotein phosphatase (predicted)
25-E08	SPAC23C11.06c	SPAC23C11.06c	-0.17	hydrolase (inferred from context)
25-E09	SPAC23C11.07	SPAC23C11.07	-0.02	sequence orphan
25-E10	SPAC27E2.04c	mug155	0.02	dubious
25-E11	SPAC27E2.07	pvg2	-0.05	galactose residue biosynthesis protein Pvg2
25-E12	SPAC27F1.03c	uch1	-0.01	ubiquitin C-terminal hydrolase Uch1
25-F01	SPAC29B12.02c	set2	0.11	histone lysine methyltransferase Set2 (predicted)
25-F02	SPAC29B12.05c	SPAC29B12.05c	0	mitochondrial S-adenosylmethionine-dependent methyltransferase (possibly N(5)-glutamine)
25-F04	SPAC29B12.12	SPAC29B12.12	-0.1	helper of TIM (predicted)
25-F05	SPAC29B12.13	SPAC29B12.13	0.06	carbon-sulfur lyase (predicted)
25-F06	SPAC2C4.06c	SPAC2C4.06c	-0.11	rRNA methyltransferase (predicted)
25-F07	SPAC2C4.16c	rps801	0.02	40S ribosomal protein S8 (predicted)
25-F08	SPAC2E12.03c	SPAC2E12.03c	0	PQ loop protein
25-F09	SPAC2E1P3.01	SPAC2E1P3.01	0.03	dehydrogenase (predicted)
25-F10	SPAC2E1P5.02c	mug109	-0.14	sequence orphan
25-F11	SPAC2E1P5.03	SPAC2E1P5.03	-0.02	DNAJ domain protein Erj5
25-F12	SPAC2F3.07c	SPAC2F3.07c	-0.04	sequence orphan
25-G01	SPAC2F7.04	pmc2	0.1	mediator complex subunit Pmc2/Med1
25-G03	SPAC13A11.01c	rga8	-0.03	Rho-type GTPase activating protein Rga8
25-G05	SPAC2G11.04	SPAC2G11.04	0	RNA-binding protein, G-patch type (predicted)
25-G06	SPAC2G11.06	vps4	0.03	AAA family ATPase Vps4 (predicted)
25-G08	SPAC2H10.02c	SPAC2H10.02c	-0.13	26S proteasome regulator (predicted)
25-G09	SPAC29E6.05c	SPAC29E6.05c	0.03	peptide methionine sulfoxide reductase (predicted)
25-G10	SPAC29E6.07	SPAC29E6.07	-0.18	sequence orphan
25-G11	SPAC30C2.07	SPAC30C2.07	0.22	sequence orphan
25-G12	SPAC30D11.11	SPAC30D11.11	0.05	Haemolysin-III family protein
25-H01	SPAC30D11.06c	SPAC30D11.06c	-0.26	DUF300 family protein
25-H04	SPAC31A2.12	SPAC31A2.12	-0.09	arrestin/PY protein 1
25-H05	SPCC1739.14	npp106	0.17	nucleoporin Npp106
25-H06	SPAC823.10c	SPAC823.10c	0.07	mitochondrial carrier with solute carrier repeats
25-H07	SPCC338.14	SPCC338.14	0.06	adenosine kinase (predicted)
25-H09	SPAC1002.05c	jmj2	-0.17	histone demethylase Jmj2
25-H10	SPAC26A3.04	rpl2002	-0.02	60S ribosomal protein L20
25-H11	SPAC3A12.10	rpl2001	-0.03	60S ribosomal protein L20a
26-A01	SPBC2F12.04	rpl1701	-0.05	60S ribosomal protein L17
26-A02	SPCC31H12.04c	rpl1202	-0.05	60S ribosomal protein L12.1/L12A
26-A03	SPBC23E6.02	SPBC23E6.02	-0.06	ATP-dependent DNA helicase (predicted)
26-A05	SPAC17A2.12	SPAC17A2.12	-0.02	ATP-dependent DNA helicase (predicted)
26-A06	SPAC144.05	SPAC144.05	-0.11	ATP-dependent DNA helicase (predicted)
26-A09	SPAC664.07c	rad9	-0.15	checkpoint clamp complex protein Rad9
26-A10	SPAC19G12.02c	pms1	0.08	MutL family mismatch-repair protein Pms1
26-A11	SPAC30D11.07	nth1	-0.01	DNA endonuclease III
[truncated: 313 more rows]
