# Supplementary material for: Global fitness profiling of fission yeast deletion strains by barcode sequencing
Source: Genome Biol. 2010 Jun 10;11(6):R60. doi: 10.1186/gb-2010-11-6-r60 (PMC2911108; doi:10.1186/gb-2010-11-6-r60)
Supplement: Additional file 11 — The GI values of mutants treated with TBZ, CPT, HU, and UV. [file gb-2010-11-6-r60-S11.XLS]

## Sheet: CPT_TBZ_HU_UV_total+median*IQR.
Well position	Systematic name	Gene name	GI-CPT_A	GI-TBZ_A	GI-HU_A	GI-UV_A	GI-CPT_B	GI-TBZ_B	GI-HU_B	GI-UV_B	GI-HU_C	GI-UV_C	GI-TBZ_C	GI-CPT_C	Gene annotation
1-A02	SPAC1F5.09c	shk2	-0.04	0.02	-0.02	-0.05	0.05	-0.01	-0.14	-0.1	-0.03	-0.06	0.14	0.02	PAK-related kinase Shk2
1-A03	SPAC17G8.14c	pck1	0	0.08	0.005	-0.025	-0.09	0.085	0	-0.04	0.025	0.03	0.195	-0.005	protein kinase C (PKC)-like Pck1
1-A04	SPAC20H4.10	ufd2	-0.335	0	-0.055	0.045	-0.01	0.01	-0.06	0.05	-0.07	-0.115	0.05	-0.24	ubiquitin-protein ligase E4 (predicted)
1-A05	SPAC1805.12c	uep1	-0.1	-0.025	0.08	-0.055	0.145	-0.11	-0.12	0.045	-0.05	0.005	0.02	0.06	ribosomal-ubiquitin fusion protein Ubi2
1-A06	SPCC576.17c	SPCC576.17c	0.03	0.01	-0.04	0.01	0.11	0.01	-0.07	0.07	0.05	0.1	0.12	0.16	membrane transporter
1-A08	SPAC3H1.06c	SPAC3H1.06c	-0.055	-0.05	0.03	0.02	-0.01	-0.03	0.005	0.105	0.11	0.14	0.075	0.055	membrane transporter (predicted)
1-A09	SPAC11D3.05	mfs2	-0.12	-0.01	-0.02	-0.025	0.05	0.035	0.07	0.14	0.07	0.13	0.12	0.095	MFS family membrane transporter (predicted)
1-A10	SPAC323.04	SPAC323.04	-0.115	-0.11	0.095	-0.135	0.1	-0.135	-0.055	-0.04	0.01	-0.065	-0.075	0.045	mitochondrial ATPase (predicted)
1-A11	SPAC27F1.08	pdt1	-0.075	0.055	-0.02	0	-0.03	0.06	0.045	0.04	-0.005	0.01	0.035	-0.15	Nramp family manganese ion transporter
1-A12	SPAC23C11.14	zhf1	0.1	0.005	0.035	0.015	-0.005	0	0	0	0.015	-0.005	-0.08	0.085	zinc ion transporter Zhf1
1-B01	SPAC17D4.03c	cis4	0.02	-0.05	0.03	0.12	0.11	0.07	-0.03	-0.01	0.12	0.17	0.07	0.05	cation diffusion family zinc membrane transporter Cis4
1-B02	SPCC737.09c	hmt1	0.14	0.11	0.02	0.08	0.1	0.06	-0.01	0.09	-0.03	0	0	0.09	ATP-binding cassette-type vacuolar membrane transporter Hmt1
1-B03	SPAC3F10.02c	trk1	0.01	-0.085	0.005	0.05	-0.045	-0.06	-0.04	-0.05	-0.06	-0.04	-0.07	-0.005	potassium ion transporter Trk1
1-B04	SPAC1F5.08c	yam8	-0.02	-0.005	-0.04	-0.12	0.03	0.055	-0.035	0.05	-0.005	0.075	0.12	0.01	calcium channel regulatory subunit Yam8
1-B05	SPAC3A12.06c	SPAC3A12.06c	-0.085	-0.07	-0.025	0.02	0.01	0.015	0.065	0.035	0.025	-0.005	-0.045	0.015	sodium/calcium exchanger (predicted)
1-B06	SPAC3A11.09	sod22	-0.065	-0.015	0.03	-0.035	-0.05	-0.045	-0.035	-0.03	-0.01	0	0.01	-0.05	plasma membrane alkali metal cation/H+ antiporter Sod22
1-B07	SPAC29A4.19c	cta5	-0.035	0.035	-0.045	0.09	0	0.1	0.06	0.01	0.01	-0.025	0.14	0.07	Ca2+/Mn2+ transporting P-type ATPase Cta5
1-B08	SPAC24B11.12c	SPAC24B11.12c	-0.01	-0.02	-0.05	0.09	-0.05	-0.02	-0.04	0.04	-0.08	0.06	-0.07	-0.01	P-type ATPase (predicted)
1-B09	SPAC15A10.06	SPAC15A10.06	-0.01	0.32	-0.03	0.07	-0.1	0.11	-0.07	-0.04	-0.13	-0.02	0.05	-0.07	CPA1 sodium ion/proton antiporter
1-B10	SPAC105.01c	SPAC105.01c	-0.075	-0.03	0.055	0.01	-0.025	-0.05	0	-0.055	0.105	0	0.035	0.06	potassium ion/proton antiporter
1-B11	SPBC31E1.02c	pmr1	0.215	0.005	-0.055	0.04	-0.015	0.075	-0.05	0.06	-0.055	0.07	0.145	0.13	P-type ATPase, calcium transporting Pmr1
1-B12	SPBC839.06	cta3	0.175	0.015	-0.02	0.015	0.015	-0.01	-0.035	0.065	0.015	-0.01	0.03	0	P-type ATPase, calcium transporting Cta3
1-C01	SPBC543.05c	SPBC543.05c	0.02	0.05	0.03	0.07	-0.06	0.04	0.02	0.02	0.095	0.075	0.145	0.06	HC03 family inorganic anion exchanger (predicted)
1-C02	SPAC869.05c	SPAC869.05c	0.02	0.03	0.05	0.01	0.005	-0.035	0.055	0	0.035	-0.03	0.035	0.01	sulfate transporter (predicted)
1-C03	SPAC24H6.11c	SPAC24H6.11c	-0.025	0.03	0.025	0.005	-0.085	0.025	-0.025	-0.09	0.01	-0.045	-0.02	-0.035	sulfate transporter (predicted)
1-C04	SPAC17G6.15c	SPAC17G6.15c	-0.085	0.01	-0.07	-0.02	-0.04	-0.005	-0.02	0	-0.06	-0.005	-0.025	-0.065	MTC tricarboxylate transporter
1-C05	SPAC12G12.12	SPAC12G12.12	0.005	0.03	-0.02	-0.02	0.285	-0.035	-0.065	-0.07	0.055	0.02	0.105	0.135	NST UDP-galactose transporter (predicted)
1-C06	SPAC9.10	thi9	-0.01	-0.03	-0.04	-0.02	-0.02	0.02	0.05	0	-0.055	-0.045	-0.035	0.005	thiamine transporter Thi9
1-C07	SPCC1840.12	SPCC1840.12	-0.07	-0.015	-0.025	-0.02	0.02	0.055	0.045	0.075	0	0.005	0.025	0.02	OPT oligopeptide transporter family
1-C08	SPCC613.02	SPCC613.02	-0.025	-0.07	-0.015	-0.07	0.14	-0.095	-0.02	-0.025	0.005	0.035	-0.02	0.095	membrane transporter
1-C09	SPCC330.07c	SPCC330.07c	-0.045	0.02	-0.05	0.005	-0.03	0.005	-0.005	-0.025	0.04	0.035	0.1	0.005	membrane transporter
1-C11	SPBC1105.08	SPBC1105.08	-0.095	-0.03	0.025	-0.02	0.04	-0.095	-0.125	-0.065	-0.03	0.015	-0.045	-0.105	EMP70 family
1-D01	SPAC4F8.15	itr1	-0.09	-0.02	-0.01	-0.03	0.09	0.04	-0.01	-0.05	0	-0.06	0.05	0	myo-inositol transporter Itr1
1-D02	SPCC794.03	SPCC794.03	0.22	-0.02	-0.09	-0.035	-0.075	0.01	-0.02	-0.025	-0.02	0.045	-0.205	0.025	amino acid permease, unknown 13
1-D03	SPCC777.04	SPCC777.04	0	-0.02	-0.03	-0.01	-0.005	-0.01	-0.025	-0.02	0.01	0	0.02	0.01	amino acid transporter (predicted)
1-D04	SPAC630.09c	mug58	-0.01	0.01	-0.13	-0.03	0.04	0.08	-0.03	-0.05	-0.02	-0.02	0.11	0.05	glycerate kinase (predicted)
1-D05	SPCC569.07	SPCC569.07	-0.05	0.005	-0.05	-0.035	0.015	0.03	-0.01	0.02	0.035	0.035	0.03	0	aromatic aminotransferase (predicted)
1-D06	SPBC725.01	SPBC725.01	0.25	0.01	0.02	0.17	0.06	0.02	0.025	0.06	0.03	-0.08	0.01	0.08	aspartate aminotransferase (predicted)
1-D07	SPBC582.08	SPBC582.08	-0.01	0.02	0.1	0.05	-0.02	0.04	0.08	0.04	0	-0.01	0.05	-0.01	alanine aminotransferase (predicted)
1-D08	SPBC354.15	fap1	0.07	0.06	0.06	-0.01	0.05	0.03	-0.09	0.12	-0.08	0.03	0.05	0.02	L-pipecolate oxidase
1-D09	SPBC1773.03c	SPBC1773.03c	-0.015	0.08	0.06	0.015	-0.025	0	0.025	-0.02	-0.03	-0.015	0.08	-0.03	aminotransferase class-III, unknown specificty
1-D10	SPAC922.03	SPAC922.03	0.03	-0.04	0.08	0.02	0.02	0.01	0.06	0.04	0.07	0.07	0.06	0.11	1-aminocyclopropane-1-carboxylate deaminase (predicted)
1-D11	SPAC6B12.04c	SPAC6B12.04c	-0.155	-0.065	0.025	-0.025	0.015	-0.02	0.03	0	0.005	-0.02	-0.05	-0.035	aminotransferase class I and II
1-D12	SPAC29A4.13	SPAC29A4.13	-0.125	-0.06	0.105	-0.085	0.005	-0.005	0	-0.08	-0.045	-0.085	-0.05	-0.145	urease accessory protein UreF (predicted)
1-E01	SPAC27F1.05c	SPAC27F1.05c	-0.07	0.02	-0.045	0.005	-0.08	-0.035	-0.02	-0.02	-0.04	-0.04	-0.045	-0.08	aminotransferase class-III, unknown specificty
1-E02	SPCC1919.11	mug137	0.03	0.04	0.04	0.06	0	-0.02	-0.01	-0.09	0.02	-0.03	0.01	-0.06	BAR adaptor protein
1-E03	SPCC126.12	SPCC126.12	0.06	-0.04	-0.025	-0.04	0	-0.04	-0.015	-0.005	0.06	0.035	-0.13	0.025	NGG1 interacting factor 3 family
1-E04	SPCC126.08c	SPCC126.08c	0.075	0.025	-0.01	-0.015	0.09	0.1	0.05	0.09	0.01	0.025	0.2	-0.005	lectin family glycoprotien receptor (predicted)
1-E05	SPBP16F5.05c	SPBP16F5.05c	0.14	0.005	-0.02	-0.035	0.01	0.03	0.025	-0.03	-0.105	-0.04	-0.105	0.055	ribosome biogenesis protein Nop8
1-E06	SPBC582.09	pex11	-0.055	-0.015	0.035	-0.035	-0.04	-0.03	0.01	0.01	0	-0.035	-0.025	-0.07	peroxisomal biogenesis factor 11
1-E07	SPBC36B7.08c	SPBC36B7.08c	-0.065	0.06	-0.005	-0.05	0.11	0.11	0.005	0.075	0.135	0.055	0.16	0.175	nucleosome assembly protein (predicted)
1-E08	SPBC1734.12c	alg12	0.135	0.11	0.005	-0.005	0.02	0.055	-0.06	-0.02	-0.055	0.01	0.105	-0.025	alpha-1,6-mannosyltransferase for the addition of the mannose to dolichol-linked Man7GlcNAc2, Alg12 (predicted)
1-E10	SPBC1706.01	tea4	-0.06	0.05	0.02	-0.04	-0.08	0.01	-0.01	0.1	0.01	0.08	0.15	-0.05	tip elongation aberrant protein Tea4
1-E11	SPBC12C2.05c	SPBC12C2.05c	0	0.01	0.005	0.015	0.02	0.015	0	-0.025	0.01	-0.04	0.05	0.01	diacylglycerol binding protein Bzz1 (predicted)
1-E12	SPAC823.13c	SPAC823.13c	-0.03	0.01	-0.04	0.13	-0.18	0.02	0.06	-0.05	-0.11	-0.04	0.08	-0.05	mitochondrial inner membrane protein (predicted)
1-F01	SPAC7D4.02c	SPAC7D4.02c	-0.16	-0.1	-0.065	0.05	-0.045	-0.05	-0.005	-0.04	0.02	0.035	-0.015	-0.095	src (SH3) homology domain protein
1-F02	SPAC6G9.15c	SPAC6G9.15c	0.02	0.055	-0.085	0	0.005	0.01	-0.095	-0.1	-0.115	-0.05	0.065	-0.005	sequence orphan
1-F03	SPAC6C3.08	SPAC6C3.08	-0.05	-0.055	-0.02	-0.035	-0.03	-0.025	0.025	0.035	0.065	-0.035	-0.35	-0.09	proteasome regulatory particle, gankyrin (predicted)
1-F04	SPAC57A10.09c	nhp6	0.115	-0.05	0.005	-0.05	0.06	0.03	0.095	0.09	0.05	0.005	0	0.11	High-mobility group non-histone chromatin protein
1-F05	SPAC25H1.02	jmj1	-0.08	-0.055	0.08	-0.04	0.185	0.015	-0.035	-0.02	0.02	-0.03	0	0	Jmj1 protein
1-F06	SPAC1527.01	mok11	-0.02	-0.015	0.06	0	0.025	-0.01	0.065	-0.02	0.06	-0.035	0.04	-0.015	alpha-1,3-glucan synthase Mok11
1-F07	SPAC17G6.02c	tco1	-0.06	-0.05	0.01	-0.03	0.03	0.03	-0.01	-0.04	0.04	0	0.05	0.03	RTA1-like protein
1-F08	SPAC1782.01	SPAC1782.01	-0.09	-0.055	0.06	-0.05	0.05	0	0.025	0.025	0	-0.02	-0.04	-0.025	proteasome component
1-F10	SPAC1565.07c	SPAC1565.07c	-0.1	-0.04	0.08	-0.03	0	-0.01	0.05	0.06	0.08	-0.01	-0.06	-0.03	human CAND1/TIP120 ortholog
1-F11	SPAC14C4.11	SPAC14C4.11	0.02	-0.035	-0.085	-0.02	0.035	-0.135	-0.065	-0.15	-0.165	-0.195	-0.06	-0.1	polyphosphate synthetase (predicted)
1-F12	SPAC105.02c	SPAC105.02c	0.225	0	0.13	-0.03	-0.01	-0.125	-0.08	-0.145	-0.1	-0.11	-0.065	0.19	ankyrin repeat protein, unknown biological role
1-G01	SPAC1006.06	rgf2	-0.025	0.02	0.025	0.01	-0.015	-0.005	0.14	0	0.04	0	0.095	0.035	RhoGEF Rgf2
1-G02	SPCC63.04	mok14	-0.03	0.025	-0.025	-0.04	0.005	-0.025	0	0.02	0.04	0.115	0.075	0.07	alpha-1,4-glucan synthase Mok14
1-G03	SPBC16D10.05	mok13	0.06	0.03	-0.04	0.04	0.03	0.02	0.07	-0.02	0.07	0.02	0.16	0.05	alpha-1,3-glucan synthase Mok13
1-G04	SPBC32H8.13c	mok12	0.01	0.02	0.005	-0.02	-0.05	0.015	-0.02	0.045	0.01	0.085	0.07	0.025	alpha-1,3-glucan synthase Mok12
1-G05	SPAC19G12.06c	hta2	0.02	-0.005	0.055	-0.025	0.07	0.03	-0.02	0.115	-0.02	0.115	0.1	0.055	histone H2A beta
1-G06	SPCC622.08c	hta1	0.1	-0.015	-0.06	0	0.045	0.045	0	0.035	0	0.025	0.08	0.18	histone H2A alpha
1-G07	SPAC1834.03c	hhf1	0.045	-0.03	-0.025	-0.01	-0.04	-0.02	0.025	-0.02	0	-0.045	-0.09	-0.065	histone H4 h4.1
1-G09	SPAC1834.04	hht1	0.07	0.01	0.06	0.02	-0.11	0.01	0.04	-0.05	0.03	-0.05	0	0.04	histone H3 h3.1
1-G10	SPBC32H8.03	bem46	0.035	0.04	-0.02	0.025	0.06	0.05	-0.03	0.065	0.03	0.03	0.13	0.065	esterase/lipase (predicted)
1-G11	SPCC736.08	cbf11	0.36	0.38	-0.08	-0.04	0.125	0.24	-0.035	-0.065	-0.13	-0.015	0.215	0.265	CBF1/Su(H)/LAG-1 family transcription factor Cbf11
1-G12	SPBC902.02c	ctf18	0.12	0.115	0.1	0.07	0.105	0.035	0.075	0.055	0.05	-0.01	0.08	0.11	DNA replication factor C complex subunit Ctf18
1-H01	SPAC30.03c	tsn1	0.06	-0.1	0.04	-0.11	-0.09	-0.03	-0.01	-0.06	0.02	-0.04	0.05	0.1	translin
1-H04	SPCC1753.03c	rec7	-0.005	0	0.055	0.03	-0.005	-0.015	0.01	-0.005	-0.02	-0.02	0.035	-0.025	meiotic recombination protein Rec7
1-H06	SPAC8E11.03c	dmc1	0	-0.06	-0.04	-0.115	-0.11	-0.115	-0.06	-0.045	-0.07	0.01	0	0.03	RecA family ATPase Dmc1
1-H07	SPCC330.02	rhp7	-0.06	-0.02	-0.06	0.045	0.005	-0.065	0.005	-0.005	0.015	0.075	0.02	0.02	Rad7 homolog Rhp7
1-H09	SPBC23G7.11	SPBC23G7.11	-0.015	-0.03	-0.02	-0.055	0.03	0.07	0	0.055	-0.01	0.045	0.065	0.03	DNA-3-methyladenine glycosidase Mag2 (predicted)
1-H10	SPAP14E8.04	oma1	-0.1	-0.05	0.01	-0.035	-0.08	0	0.025	-0.025	0.05	0	0.045	-0.095	metallopeptidase Oma1 (predicted)
1-H11	SPACUNK4.08	SPACUNK4.08	-0.045	-0.02	0.03	0.005	-0.04	-0.03	-0.04	-0.07	0.01	-0.02	0.045	0.015	dipeptidyl peptidase (predicted)
2-A01	SPAC607.06c	SPAC607.06c	-0.02	0	-0.03	-0.06	-0.01	-0.01	0.01	0.09	0.04	0.06	0.06	0	metallopeptidase
2-A03	SPAC589.10c	SPAC589.10c	0.02	-0.01	-0.005	0.04	0.015	0.02	-0.015	-0.06	-0.035	-0.08	0.035	0.115	ribomal-ubiquitin fusion protein Ubi5
2-A04	SPAC167.07c	SPAC167.07c	-0.005	-0.045	0.05	-0.005	-0.08	-0.03	0.03	0.01	-0.01	0.04	-0.105	0.02	ubiquitin-protein ligase E3 (predicted)
2-A05	SPAC4F10.02	SPAC4F10.02	0.05	0.025	-0.025	0.035	0.06	0.02	0.045	0.035	0.02	-0.01	0.03	0.015	aminopeptidase (predicted)
2-A06	SPAC3H1.05	SPAC3H1.05	0.19	0.01	0.025	-0.035	0.14	-0.005	-0.075	-0.1	-0.055	0.05	0.04	0.21	CAAX prenyl protease (predicted)
2-A08	SPAC24C9.08	SPAC24C9.08	-0.065	-0.035	-0.04	0	-0.05	0	-0.065	0.02	0.03	0.015	0.035	-0.09	vacuolar carboxypeptidase (predicted)
2-A09	SPAC23G3.12c	SPAC23G3.12c	0.025	-0.02	-0.005	-0.04	0.02	0.015	0.01	0.01	0.055	-0.005	0.055	0.07	serine protease (predicted)
2-A12	SPAC1805.15c	pub2	-0.04	-0.035	-0.05	-0.055	-0.04	0.005	-0.05	0.025	-0.01	0	0.05	-0.07	HECT-type ubiquitin-protein ligase Pub2
2-B01	SPAC17A5.04c	mde10	-0.07	-0.02	-0.03	-0.005	-0.025	0.015	-0.035	-0.015	-0.025	0	0.115	0.035	spore wall assembly peptidase Mde10
2-B03	SPAC13A11.05	SPAC13A11.05	0.315	-0.01	0.09	0.03	0.115	-0.025	-0.015	-0.025	0.16	0.055	0.055	0.185	peptidase family M17
2-B04	SPAC12B10.05	icp55	0.045	0	0.04	0.04	0.03	-0.05	-0.01	-0.02	0.02	-0.03	0.09	0.03	mitochondrial intermediate cleavage peptidase Icp55
2-B06	SPAC11G7.02	pub1	0.685	0.15	0.255	0.245	0.185	0.095	0.105	0.065	0.175	0.06	0.075	0.23	HECT-type ubiquitin-protein ligase Pub1
2-B07	SPAC4D7.03	pop2	-0.02	-0.04	-0.07	0.09	-0.15	-0.08	-0.03	-0.08	0.1	-0.02	0.13	0.03	F-box/WD repeat protein Pop2
2-B08	SPCC338.16	pof3	0.28	0.095	0.04	0.015	0.19	0.125	0.015	0.185	0.03	0.17	0.02	0.155	F-box protein Pof3
2-B09	SPBC365.06	pmt3	0.05	0.025	0.07	0.115	0.075	0.03	0.075	0.045	0.205	0.11	0.23	0.155	SUMO
2-B11	SPAC24H6.03	cul3	0.125	0.02	-0.1	0.425	0.005	-0.01	0.08	0.305	0	0.15	0.075	0.025	cullin 3
2-C02	SPCC777.02	SPCC777.02	-0.01	0.065	-0.04	0.05	-0.06	0	-0.005	0.015	-0.025	0.01	0.025	0.03	transcription factor (predicted)
2-C03	SPCC622.14	SPCC622.14	-0.045	0.11	0.09	-0.025	-0.05	-0.16	-0.12	-0.14	-0.08	-0.055	0.085	0.06	GTPase activating protein (predicted)
2-C04	SPBC609.03	iqw1	0.075	0.1	-0.005	0.025	0.04	0.105	0.065	-0.005	0	0.02	0.175	-0.005	WD repeat protein, Iqw1
2-C06	SPBC29A10.02	spo5	-0.2	-0.075	0.24	-0.06	0.01	0.01	-0.02	0	-0.07	-0.01	0.045	0.1	meiotic RNA-binding protein 1
2-C08	SPAC23C4.08	rho3	0.055	-0.06	-0.105	0.055	-0.04	-0.045	0.025	-0.065	-0.005	-0.025	0.02	-0.095	Rho family GTPase Rho3
2-C09	SPAC222.05c	mss1	-0.13	-0.1	0.08	-0.15	0.07	0.1	0	-0.01	-0.14	-0.045	-0.075	-0.015	mitochondrial GTPase (predicted)
2-C11	SPBC25B2.04c	SPBC25B2.04c	-0.06	-0.055	-0.055	0	-0.045	-0.02	-0.065	0.025	-0.005	0.06	0.02	0	mitochondrial GTPase involved in translation
2-C12	SPAC2F7.09c	SPAC2F7.09c	-0.08	-0.055	-0.055	-0.045	0.01	-0.01	0.005	0.02	0.005	0.015	0.02	-0.015	mitochondrial GTPase related protein (prediected)
2-D01	SPAC20H4.11c	rho5	-0.115	-0.03	-0.02	-0.05	-0.075	-0.03	-0.02	-0.055	0.04	0.03	0.09	0.02	Rho family GTPase Rho5
2-D02	SPAC1B3.04c	SPAC1B3.04c	0.03	0	0.01	-0.02	0.15	0.1	0.205	-0.005	-0.02	-0.02	0.05	0.07	mitochondrial GTPase involved in translation Guf1 (predicted)
2-D03	SPBC530.01	gyp1	0.25	-0.04	-0.05	0.025	0.165	0.04	0	-0.04	0.005	0.005	0.115	0.405	GTPase activating protein Gyp1 (predicted)
2-D04	SPBC4B4.04	SPBC4B4.04	-0.135	-0.005	-0.16	-0.04	-0.165	-0.02	-0.045	-0.02	-0.05	0.075	0.06	-0.15	translation initiation factor eIF2A (predicted)
2-D05	SPBC17F3.01c	rga5	0.05	-0.01	-0.07	0.01	0.025	-0.02	0	-0.055	-0.02	0.025	0.04	0.09	Rho-type GTPase activating protein Rga5
2-D06	SPAC630.05	gyp7	0.03	0	0.18	0.07	-0.025	-0.055	-0.055	-0.03	0.025	0.045	0.065	0.025	GTPase activating protein Gyp7 (predicted)
2-D07	SPAC26F1.09	gyp51	0.02	0.01	-0.03	0.17	-0.01	0.04	0.08	0.03	0.02	0.05	0.11	0.04	GTPase activating protein Gyp51 (predicted)
2-D08	SPAC1952.17c	SPAC1952.17c	0.01	0.035	0	0.03	0.01	0.05	-0.015	0.015	0.025	0.01	0.06	0.01	GTPase activating protein (predicted)
2-D09	SPAC11E3.11c	SPAC11E3.11c	0.065	0.16	-0.005	0.125	-0.12	0.035	0.015	-0.13	-0.145	-0.125	-0.12	-0.365	guanyl-nucleotide exchange factor (predicted)
2-D10	SPAC824.02	SPAC824.02	0.34	0.07	-0.06	0.03	0.185	0.035	0.095	0.07	0.08	0.005	-0.075	0.195	GPI inositol deacylase
2-D11	SPAC8C9.11	SPAC8C9.11	-0.025	0.04	0.05	0.035	-0.035	0.04	0.03	0.035	0.08	-0.05	0.035	0.06	BolA domain protein
2-D12	SPACUNK4.11c	SPACUNK4.11c	0.02	0.005	0.01	-0.02	0.04	0.045	0.055	0.285	0.025	0.095	0.095	0.1	sequence orphan
2-E01	SPAPB1A10.12c	alo1	-0.05	-0.03	0.105	0.01	0.06	-0.01	0.015	0.005	0.035	-0.04	0.02	-0.035	D-arabinono-1,4-lactone oxidase
2-E02	SPAPB2B4.04c	SPAPB2B4.04c	-0.015	-0.035	-0.04	0.04	-0.08	0.05	0.01	-0.185	-0.05	-0.09	-0.145	-0.21	vacuolar calcium transporting P-type ATPase, Pmc1
2-E03	SPBC11G11.01	fis1	-0.02	0.05	0.125	-0.005	0.235	0.07	0.035	0.12	0.075	-0.005	0.115	0.145	mitochondrial fission protein Fis1 (predicted)
2-E04	SPBC1215.01	shy1	-0.065	-0.01	-0.1	-0.055	-0.035	-0.05	-0.09	-0.035	-0.14	0.025	-0.055	0.03	SURF-family protein Shy1
2-E05	SPBC13G1.08c	ash2	0.01	0.26	-0.17	0.06	0.03	0.27	0.01	0.08	-0.04	0.13	0.3	-0.02	Ash2-trithorax family protein
2-E06	SPBC16A3.08c	SPBC16A3.08c	0.22	0.02	0.16	0.07	0.02	0.07	0.06	0.05	0.14	0.06	0.2	0.25	serpine1 related protein (predicted)
2-E07	SPBC16E9.14c	zrg17	0.54	0.06	0.115	-0.01	0.27	-0.015	0.04	-0.075	0.07	0.01	-0.06	0.415	cation diffusion family zinc membrane transporter Zrg17
2-E08	SPBC16H5.04	SPBC16H5.04	0.01	-0.01	0.06	0.035	0.03	-0.01	0.03	0	0	-0.09	0.025	0.03	pho88 family protein
2-E09	SPBC16H5.08c	SPBC16H5.08c	0.165	-0.1	0.125	-0.03	-0.04	0.02	-0.03	0.02	-0.085	0.01	-0.12	0.095	ribosome biogenesis ATPase, Arb family ABCF2-like (predicted)
2-E10	SPBC1703.06	pof10	0.035	0.01	-0.01	-0.02	0.04	-0.04	-0.035	-0.025	0.06	0.015	0.08	0.09	F-box protein Pof10
2-E11	SPBC1734.07c	SPBC1734.07c	-0.08	0.035	-0.04	-0.005	0.09	0.11	0.015	0.21	0.065	0.09	0.06	0.005	TRAPP complex subunit Trs85 (predicted)
2-E12	SPBC17G9.12c	SPBC17G9.12c	-0.07	-0.03	0	0	-0.035	-0.02	0	0.005	0.02	-0.005	0.02	0.01	conserved fungal protein
2-F01	SPBC1861.03	mak10	-0.025	-0.005	-0.065	0.035	0.07	-0.08	-0.095	-0.125	0	-0.035	0.095	0.01	NatC N-acetyltransferase complex subunit Mak10 (predicted)
2-F02	SPBC1861.05	SPBC1861.05	-0.19	-0.04	-0.13	0	-0.15	-0.07	-0.08	-0.03	-0.12	-0.05	-0.18	-0.18	carbohydrate kinase (predicted)
2-F03	SPBC19F8.02	SPBC19F8.02	0.16	0.035	0.01	-0.03	0.075	0.02	0.02	0.015	0.125	0.03	0.105	0.17	nuclear distribution protein NUDC homolog
2-F04	SPBC19F8.04c	SPBC19F8.04c	0.01	0.05	0.04	0.01	-0.02	-0.01	-0.03	-0.04	-0.02	-0.01	0.05	-0.02	nuclease
2-F05	SPBC215.07c	SPBC215.07c	-0.085	-0.05	0.005	-0.09	0	-0.015	0.05	0.15	0.005	0.105	0.045	0.02	PWWP domain protein
2-F06	SPBC21B10.13c	yox1	-0.08	0.01	-0.155	0.035	-0.165	0.055	-0.13	0.085	0	0.025	0.23	0.055	transcription factor, homeobox type Yox1 (predicted)
2-F07	SPBC21C3.09c	SPBC21C3.09c	0.1	0.04	0.035	0.025	0.1	0.02	-0.015	0.105	0.065	0.045	0.145	0.095	fumarylacetoacetate (FAA) hydrolase
2-F08	SPBC25H2.08c	mrs2	0.035	-0.03	-0.015	0.025	-0.09	-0.035	-0.045	0.03	-0.05	0.01	-0.03	-0.045	magnesium ion transporter Mrs2
2-F09	SPBC25H2.16c	SPBC25H2.16c	-0.055	-0.06	-0.04	0.105	0.03	-0.06	-0.14	-0.055	-0.12	0.03	-0.12	-0.165	adaptin (predicted)
2-F10	SPBC28F2.08c	SPBC28F2.08c	0.025	0.03	-0.085	0.02	0.035	0.06	0.06	0.09	-0.01	0.025	0.15	0.07	HRD ubiquitin ligase complex subunit (predicted)
2-F11	SPBC29A3.13	pdp1	0.105	-0.01	-0.035	0.09	0.05	0.025	-0.025	0	0.005	0.005	0.06	0.345	PWWP domain protein Pdp1
2-F12	SPBC30B4.02c	SPBC30B4.02c	-0.015	0.02	-0.015	0.055	0.005	0	-0.02	0.03	0.01	0.045	0.125	0.015	R3H and G-patch domain, implicated in splicing
2-G01	SPBC30B4.06c	SPBC30B4.06c	-0.025	0.005	-0.06	-0.035	-0.07	0.015	-0.04	-0.005	-0.13	0	-0.065	-0.08	mitochondrial tRNA uridine 5-carboxymethylaminomethyl modification enzyme
2-G02	SPBC30D10.14	SPBC30D10.14	0	0.035	0.045	0.09	0.065	0.035	0.01	0.04	-0.035	0.085	0.085	-0.02	dienelactone hydrolase family
2-G03	SPBC365.01	SPBC365.01	-0.05	0.145	0.035	0.08	-0.05	0.06	0.19	0.2	-0.01	-0.05	0.08	0.04	sec14 cytosolic factor family
2-G05	SPBC4F6.12	pxl1	-0.1	0	-0.05	-0.14	-0.06	-0.11	-0.04	-0.21	-0.08	0.06	-0.05	0.03	paxillin-like protein Pxl1
2-G06	SPBC577.03c	SPBC577.03c	0.045	0	0.12	0	0	-0.09	-0.065	0.045	-0.055	0.08	0.085	0.1	GCN5-related N-acetyltransferase (predicted)
2-G07	SPBC713.03	SPBC713.03	0.02	0.015	0.045	0.04	-0.055	0.01	0.055	0.035	0.035	-0.04	0.115	-0.04	mitochondrial D-lactate dehydrogenase, cytochrome (predicted)
2-G08	SPBC216.01c	SPBC216.01c	0.095	0.025	0.01	0.05	0.125	0.06	0.02	-0.015	0.015	0.015	0.11	0.095	DNA damage response protein (predicted)
2-G09	SPBC839.07	ibp1	0.02	0.055	-0.025	0.05	0.005	0.06	0.015	-0.01	0	0	0.035	-0.015	Cdc25 family phosphatase Ibp1
2-G10	SPBC8D2.02c	SPBC8D2.02c	0.06	0.035	0.175	0.175	-0.2	-0.04	-0.27	-0.16	0.01	-0.11	0.1	0.045	vacuolar sorting protein Vps68
2-G11	SPBP16F5.08c	SPBP16F5.08c	0.015	0.03	-0.005	0.095	-0.005	0.055	-0.035	0.01	-0.085	-0.035	0.025	-0.05	flavin dependent monooxygenase (predicted)
2-G12	SPBP19A11.02c	SPBP19A11.02c	-0.005	0.005	0.005	0.035	0.015	0.005	0.045	0	0.045	0.03	0.015	0.02	sequence orphan
2-H01	SPBP35G2.11c	SPBP35G2.11c	-0.01	-0.07	0	-0.06	-0.02	-0.02	-0.04	-0.05	0.05	-0.04	0.06	0.05	transcription related zf-ZZ type zinc finger protein
2-H04	SPBPB2B2.05	SPBPB2B2.05	-0.12	-0.03	0.015	0.005	0	0.055	0.005	0.09	0.055	0.1	0.13	0.07	peptidase family C26 protein
2-H05	SPBPB2B2.11	SPBPB2B2.11	-0.15	-0.11	-0.005	0.075	0.03	-0.005	0.105	0.08	0.005	0.035	0.025	0.02	nucleotide-sugar 4,6-dehydratase (predicted)
2-H06	SPBPB2B2.12c	SPBPB2B2.12c	-0.095	-0.03	0.005	-0.05	-0.02	0.005	0.035	-0.01	0.03	-0.02	0.02	-0.02	UDP-glucose 4-epimerase/aldose 1-epimerase
2-H07	SPCC1020.07	SPCC1020.07	-0.07	-0.02	0	0.035	-0.06	-0.04	0.045	0.015	0.005	0.055	0.085	-0.02	haloacid dehalogenase-like hydrolase
2-H08	SPCC1235.05c	fft2	-0.015	0.09	-0.02	0.005	0.015	0.04	-0.01	0.015	-0.01	0.01	0.13	0.045	fun thirty related protein Fft2
2-H09	SPCC1322.14c	vtc4	-0.07	-0.055	-0.035	0	-0.04	-0.065	-0.065	-0.145	-0.12	-0.16	-0.16	-0.06	vacuolar transporter chaperone (VTC) complex subunit (predicted)
2-H10	SPCC1442.14c	SPCC1442.14c	-0.125	-0.04	0.015	0.02	0	-0.045	-0.01	0.08	0.02	0.05	0.125	0.015	adenosine 5'-monophosphoramidase
2-H11	SPBC1198.07c	SPBC1198.07c	-0.05	-0.04	-0.015	-0.01	0.015	0.04	0.02	0	0.045	-0.055	0.145	0.015	mannan endo-1,6-alpha-mannosidase (predicted)
3-A01	SPAC23G3.05c	SPAC23G3.05c	0	-0.075	0.005	-0.03	-0.065	0.005	-0.01	-0.105	-0.075	-0.05	0.05	-0.065	regulator of G-protein signaling (RGS) domain (inferred from context)
3-A02	SPAC2F7.03c	pom1	-0.045	-0.015	0	0	0.01	-0.03	-0.005	-0.005	0.005	-0.015	-0.055	-0.035	DYRK family protein kinase Pom1
3-A04	SPAC8F11.03	msh3	-0.015	0.025	0.055	0.03	0.08	0.04	0.01	0.035	0.045	0	0.05	-0.005	MutS protein homolog 3
3-A05	SPAC1142.03c	swi2	0.01	-0.03	-0.05	-0.03	0.02	0.04	0.02	0.02	0.01	0.03	0.04	-0.02	Swi5 complex subunit Swi2
3-A06	SPCC1919.01	ppk34	-0.05	-0.1	0.08	0.02	0.04	-0.16	-0.1	0.01	-0.03	0	-0.06	0	serine/threonine protein kinase Ppk34
3-A07	SPCC1223.12c	meu10	-0.315	-0.155	-0.185	-0.04	-0.21	-0.05	-0.02	0.03	-0.03	0.035	-0.13	-0.31	GPI anchored cell surface protein involved in ascospore wall assembly (predicted)
3-A08	SPAC22H10.09	SPAC22H10.09	0.135	0.055	0.18	0.06	-0.015	-0.04	-0.07	-0.055	-0.13	-0.08	-0.19	-0.05	sequence orphan
3-A09	SPBC21C3.18	spo4	-0.04	0.035	0	-0.01	-0.11	-0.04	-0.035	-0.095	-0.01	0	0.07	-0.065	serine/threonine protein kinase Spo4
3-A11	SPCC162.10	ppk33	0.39	0.04	0.02	0.02	0.195	0.015	-0.06	-0.015	0.065	0.07	0.11	0.4	serine/threonine protein kinase Ppk33 (predicted)
3-A12	SPCC126.06	twf1	-0.01	0.08	0	0	-0.01	0.02	-0.04	0.06	0.02	0.08	0.04	0.05	twinfilin
3-B01	SPBP23A10.10	ppk32	-0.005	0.04	0.055	0.035	-0.015	0.035	0.035	0.005	0.03	-0.055	-0.015	0.01	serine/threonine protein kinase Ppk32 (predicted)
3-B02	SPBC8D2.19	mde3	-0.035	-0.005	0.02	-0.04	0.02	-0.055	-0.06	-0.005	0.01	0	0.045	-0.035	serine/threonine protein kinase, meiotic Mde3
3-B03	SPBC725.06c	ppk31	0.025	0.095	-0.085	0	-0.04	-0.025	-0.08	-0.03	-0.115	0.02	0.015	0.01	serine/threonine protein kinase Ppk31 (predicted)
3-B04	SPBC557.04	ppk29	0.18	-0.03	-0.03	0.085	0.165	0.035	0	0.04	-0.005	0.03	0.06	0.29	Ark1/Prk1 family protein kinase Ppk29
3-B05	SPBC543.02c	SPBC543.02c	-0.235	-0.235	0.005	-0.19	-0.05	-0.02	0.01	0.01	-0.01	-0.01	-0.055	-0.015	DNAJ/TPR domain protein DNAJC7 family
3-B06	SPBC32C12.03c	ppk25	-0.005	-0.04	0.18	-0.035	0	0.045	-0.02	0.025	0.115	0.115	0.115	0.04	serine/threonine protein kinase Ppk25 (predicted)
3-B07	SPBC18H10.15	ppk23	-0.06	-0.05	-0.005	-0.025	0.12	0.025	0.01	-0.005	0.02	0	0.095	0.05	serine/threonine protein kinase Ppk23
3-B08	SPAC4G8.05	ppk14	-0.095	-0.105	0.19	-0.12	-0.11	0.03	0.01	0.03	-0.065	-0.045	0.04	-0.005	serine/threonine protein kinase Ppk14 (predicted)
3-B09	SPAC3C7.06c	pit1	0.11	-0.06	-0.2	-0.11	0.09	0.07	0.02	0.01	0.03	0.06	0.12	0.12	serine/threonine protein kinase, meiotic Pit1
3-B10	SPAC2F3.15	lsk1	0.4	0.06	-0.055	0.03	0.18	0.075	-0.015	0	-0.025	0.03	0	0.25	P-TEFb-associated cyclin-dependent protein kinase Lsk1
3-B11	SPAC22G7.08	ppk8	0.165	0.03	0.09	0.01	-0.005	0.03	0.005	-0.01	0.005	-0.005	0.07	0.095	serine/threonine protein kinase Ppk8 (predicted)
3-B12	SPAC22E12.14c	sck2	-0.07	0.03	0.03	-0.03	0.1	-0.07	0.1	0.13	0.08	0.04	0.15	0.13	serine/threonine protein kinase Sck2
3-C01	SPAC20G4.03c	hri1	-0.105	-0.06	-0.03	-0.06	-0.01	-0.105	-0.055	0.025	0.055	0.07	0.02	0.065	eIF2 alpha kinase Hri1
3-C02	SPAC12B10.14c	ppk2	0.155	0.035	0.01	0.075	-0.005	-0.05	0.015	-0.005	0.04	0.02	0.025	0.15	serine/threonine protein kinase Ppk2 (predicted)
3-C03	SPBC4F6.06	kin1	0.81	0.15	-0.105	0.14	0.085	0.165	-0.04	0.12	0.09	0.07	0.23	0.3	microtubule affinity-regulating kinase Kin1
3-C04	SPAC1D4.06c	csk1	0.13	0.005	0.02	-0.02	0.115	0.105	0.13	0.15	0.135	0.175	0.075	0.285	cyclin-dependent kinase activating kinase Csk1
3-C06	SPBC32H8.11	mei4	-0.045	0.01	0.03	0	-0.015	0.005	0.025	0.035	0.03	0.01	-0.015	-0.06	meiotic forkhead transcription factor Mei4
3-C07	SPAC11E3.01c	swr1	0.09	-0.135	-0.19	-0.025	0.13	-0.005	-0.005	0.105	-0.03	0.15	-0.035	0.26	SNF2 family helicase Swr1
3-C08	SPAC513.03	mfm2	0.13	-0.075	-0.12	-0.15	-0.02	0	-0.09	-0.02	0.135	-0.005	-0.09	0.11	M-factor precursor Mfm2
3-C09	SPAC222.15	meu13	-0.02	-0.02	0.05	-0.015	-0.095	-0.095	-0.045	-0.055	0.04	0.005	0.11	0.02	Tat binding protein 1(TBP-1)-interacting protein (TBPIP) homolog (predicted)
3-C10	SPBC428.08c	clr4	0.135	0.385	0.03	0.01	-0.085	0.195	-0.05	-0.1	0.025	-0.005	0.38	0.21	histone H3 methyltransferase Clr4
3-C11	SPBC13G1.10c	mug81	-0.085	-0.075	0.085	-0.035	-0.035	-0.015	0.03	-0.045	-0.015	-0.07	-0.145	-0.015	ATP-dependent RNA helicase Slh1
3-D01	SPCC965.13	SPCC965.13	-0.06	0.03	-0.005	0.02	-0.07	-0.02	-0.005	-0.09	-0.085	-0.14	-0.04	-0.145	membrane transporter
3-D02	SPBC947.06c	SPBC947.06c	0.03	0.03	-0.005	0.05	-0.025	-0.02	-0.02	-0.08	0.025	-0.01	0.045	0.015	spermidine family transporter (predicted)
3-D03	SPBC18H10.16	can1	-0.04	0	-0.015	-0.005	-0.025	-0.005	0.065	-0.015	0.065	-0.02	0.04	-0.045	arginine transporter Can1
3-D04	SPBC31A8.01c	cwl1	-0.055	0.06	-0.075	-0.045	-0.065	0.02	-0.015	-0.085	-0.07	-0.04	0.06	-0.115	reticulon-like protein
3-D05	SPBC1711.14	rec15	0.09	-0.03	0.01	0.05	-0.01	-0.01	-0.01	0.01	0.02	0.07	0.05	0.11	meiotic recombination protein Rec15
3-D08	SPBC530.05	SPBC530.05	0.04	-0.045	0.05	0.015	-0.025	0.055	0.025	0.02	0.085	0.005	0.185	0.045	transcription factor (predicted)
3-D09	SPBC3B9.05	SPBC3B9.05	0.085	0.12	0.05	-0.015	0.01	0.045	-0.005	0.015	0.01	0.01	0.105	0.055	helper of TIM (predicted)
3-D10	SPBC32F12.07c	SPBC32F12.07c	-0.055	0.025	-0.075	-0.02	-0.035	0.005	0.005	0	0.02	0.02	0.07	-0.03	ubiquitin-protein ligase E3 (predicted)
3-D12	SPBC30B4.04c	sol1	0.17	-0.015	0.08	-0.11	0.185	0	0.02	0.015	0.225	0.06	0.12	0.465	SWI/SNF complex subunit Sol1
3-E01	SPBC2D10.17	clr1	0.07	-0.015	0.11	0.125	0.09	0.035	0.035	0.03	0.11	0.15	0.18	0.195	cryptic loci regulator Clr1
3-E02	SPBC2A9.04c	SPBC2A9.04c	0.045	-0.045	0.065	-0.065	0.015	-0.04	0.05	-0.015	0.02	-0.01	-0.065	0.03	sir antagonist ortholog (predicted)
3-E03	SPBC25B2.03	SPBC25B2.03	0.03	0.01	0.015	0.015	0.01	-0.01	-0.025	0.01	-0.01	0	0.03	-0.045	zf-C3HC4 type zinc finger
3-E04	SPBC21D10.09c	SPBC21D10.09c	0.03	-0.06	-0.035	0.005	0.015	0.025	0.015	0.02	0.05	-0.02	0	0.015	ubiquitin-protein ligase E3 (predicted)
3-E05	SPBC19G7.04	SPBC19G7.04	0.01	0.065	0	0.135	-0.065	-0.05	0.035	0.08	0.1	0	0	-0.02	HMG box protein, implicated in cell cycle regulation
3-E06	SPBC1861.07	SPBC1861.07	-0.005	0.025	-0.04	0.09	0.04	-0.065	-0.07	-0.05	-0.04	0.005	0.015	-0.035	elongin C
3-E07	SPBC17D11.04c	SPBC17D11.04c	-0.07	0	0.28	-0.05	0.11	-0.01	0.14	0.02	0.095	0.045	0.04	0.125	histone acetyltransferase complex subunit Nto1 (predicted)
3-E08	SPBC17D11.02c	hrd1	0.105	-0.02	0.005	0.04	-0.02	-0.045	-0.065	-0.095	-0.02	-0.02	0.035	0.01	ubiquitin-protein ligase Hrd1 (predicted)
3-E09	SPBC1718.02	hop1	-0.03	0.005	0.055	-0.035	-0.02	0	-0.015	-0.075	0.035	-0.035	0.04	-0.065	linear element associated protein Hop1
3-E10	SPBC1709.14	SPBC1709.14	-0.105	-0.105	0.1	-0.12	0.16	0.085	0.085	0.04	0.175	-0.01	0.09	0.12	peptide N-glycanase (predicted)
3-E11	SPBC1709.11c	png2	-0.21	-0.05	-0.09	-0.03	-0.1	-0.07	-0.05	0.02	0.04	0.11	0.07	-0.19	ING family homolog Png2
3-E12	SPBC16G5.17	SPBC16G5.17	-0.195	-0.085	0.045	-0.105	-0.04	-0.02	-0.02	-0.01	-0.015	-0.055	-0.045	-0.08	transcription factor, zf-fungal binuclear cluster type (predicted)
3-F01	SPBC16G5.16	SPBC16G5.16	-0.145	-0.025	-0.025	0.01	-0.12	0.015	-0.05	0.005	-0.08	0.055	-0.05	-0.125	transcription factor, zf-fungal binuclear cluster type (predicted)
3-F02	SPBC1683.13c	SPBC1683.13c	-0.115	-0.055	0.025	-0.05	0.16	-0.06	0.01	-0.075	0.05	-0.07	0.005	-0.005	transcription factor (predicted)
3-F03	SPBC15C4.06c	SPBC15C4.06c	-0.005	-0.08	0.035	0.055	0.05	-0.07	-0.065	-0.07	-0.005	0.01	0.005	0.08	ubiquitin-protein ligase E3 (predicted)
3-F04	SPBC14F5.10c	SPBC14F5.10c	-0.24	-0.12	-0.15	-0.16	-0.17	-0.09	-0.05	0.07	-0.06	0.06	-0.15	-0.18	ubiquitin-protein ligase E3 (predicted)
3-F05	SPBC1271.05c	SPBC1271.05c	-0.045	-0.055	0.06	-0.04	0	-0.04	-0.01	0.08	-0.05	0.065	-0.125	-0.08	zf-AN1 type zinc finger protein
3-F06	SPAPB1A11.04c	SPAPB1A11.04c	0.075	-0.065	0.015	-0.015	-0.05	-0.045	0.01	-0.045	-0.035	-0.07	-0.155	-0.09	transcription factor (predicted)
3-F07	SPAC9G1.12	cpd1	-0.315	-0.05	-0.05	-0.02	-0.24	-0.11	0.035	-0.04	-0.02	-0.015	-0.205	-0.555	tRNA (m1A) methyltransferase complex catalytic subunit Cpd1
3-F08	SPAC57A7.09	SPAC57A7.09	-0.065	0.005	0.085	0.005	0.005	-0.065	-0.005	-0.05	0.035	-0.015	-0.025	-0.04	human RNF family homolog
3-F09	SPAC4G8.13c	prz1	0.18	0.015	0.12	0.01	0.03	0.015	0.105	0.03	0.115	0.005	-0.045	-0.015	calcineurin responsive transcription factor Prz1
3-F10	SPAC3H8.08c	SPAC3H8.08c	0.21	0.06	0.04	-0.035	0.11	0.015	-0.015	-0.07	0.01	-0.04	0.08	0.13	transcription factor (predicted)
3-F11	SPAC3H1.12c	snt2	-0.06	-0.07	-0.1	-0.04	0.04	-0.02	0.04	0.14	-0.09	0.02	-0.23	-0.01	Lid2 complex subunit Snt2
3-F12	SPAC3C7.04	SPAC3C7.04	-0.22	-0.1	-0.11	0.08	-0.12	-0.055	-0.07	0.03	-0.075	0.105	-0.135	-0.205	transcription factor (predicted)
3-G01	SPAC3A12.03c	mug145	-0.095	-0.015	0.005	0	-0.055	-0.025	-0.025	0.065	0.005	0	-0.01	-0.08	ubiquitin-protein ligase E3 (predicted)
3-G02	SPAC2H10.01	SPAC2H10.01	0.145	-0.07	-0.035	0.04	-0.015	-0.055	-0.01	0.005	-0.055	-0.015	-0.09	0.09	transcription factor, zf-fungal binuclear cluster type (predicted)
3-G03	SPAC26F1.08c	SPAC26F1.08c	-0.04	0.05	0.07	-0.005	0.03	0.05	-0.005	-0.01	0.035	-0.03	0.01	-0.005	conserved protein
3-G04	SPAC24C9.14	otu1	0.01	0.015	0.08	0.02	0.06	0.02	0.035	0.11	0.055	0.005	0.015	-0.015	ubiquitin-specific protease (predicted)
3-G05	SPAC23A1.07	SPAC23A1.07	0.01	-0.01	0.135	-0.01	-0.05	-0.025	0	-0.095	0.08	-0.055	-0.03	-0.04	ubiquitin-protein ligase E3 (predicted)
3-G06	SPAC2F7.08c	snf5	0.185	0.01	0.14	0.025	0.145	0.015	0.005	0.02	0.145	0.02	0.06	0.275	SWI/SNF complex subunit Snf5
3-G07	SPAC1F7.11c	SPAC1F7.11c	-0.065	-0.005	-0.07	-0.02	0.025	0.03	-0.025	-0.025	-0.035	-0.075	-0.005	-0.08	transcription factor, zf-fungal binuclear cluster type (predicted)
3-G08	SPAC19B12.11c	SPAC19B12.11c	-0.005	-0.03	0.155	-0.035	0.09	-0.055	-0.07	0.015	0.04	0.085	-0.025	0.07	zinc finger protein, human ZNF593 ortholog
3-G09	SPAC19A8.10	rfp1	-0.06	-0.015	0.115	-0.035	-0.095	-0.04	-0.03	-0.03	0.01	-0.07	0	-0.18	SUMO-targeted ubiquitin-protein ligase subunit Rfp1
3-G10	SPAC18B11.10	tup11	0.14	0.08	-0.135	0.125	-0.15	0.045	0.005	-0.055	-0.115	-0.095	0.08	0.075	transcriptional corepressor Tup11
3-G11	SPAC16C9.06c	upf1	-0.155	-0.03	-0.115	0.085	-0.105	0	-0.01	0.05	0.045	0.145	-0.005	-0.165	ATP-dependent RNA helicase Upf1
3-G12	SPAC1142.08	fhl1	-0.05	-0.035	-0.07	0.02	-0.035	-0.03	-0.065	0	-0.01	0.015	-0.025	0.075	fork head transcription factor Fhl1
3-H01	SPAC31A2.11c	cuf1	-0.16	-0.165	-0.06	-0.115	0.11	-0.01	-0.055	0.11	-0.09	0.035	-0.165	-0.01	Cu metalloregulatory transcription factor Cuf1
3-H04	SPAC8C9.12c	SPAC8C9.12c	-0.035	-0.02	-0.13	-0.05	-0.045	-0.025	-0.005	-0.055	-0.03	0.005	-0.005	0.01	mitochondrial iron ion transporter (predicted)
3-H05	SPAC4G9.20c	SPAC4G9.20c	-0.125	-0.145	0.11	-0.13	-0.01	-0.05	-0.03	0.09	-0.01	-0.015	-0.06	0.105	mitochondrial carrier with solute carrier repeats
3-H06	SPAC4G8.08	SPAC4G8.08	-0.02	-0.015	0.005	-0.02	-0.105	-0.055	-0.015	-0.045	0.005	0.01	0.025	-0.055	mitochondrial iron ion transporter (predicted)
3-H07	SPAC12B10.09	SPAC12B10.09	-0.015	0.005	-0.02	0.065	-0.03	-0.005	0	-0.025	-0.03	-0.035	-0.03	-0.025	S-adenosylmethionine transporter (predicted)
3-H08	SPBC3E7.05c	SPBC3E7.05c	-0.08	-0.01	-0.09	-0.045	-0.04	0	-0.015	0	-0.025	-0.025	0.015	0.02	human mitofilin (IMMT) ortholog
3-H09	SPBC16A3.16	SPBC16A3.16	-0.095	-0.12	-0.05	-0.03	-0.07	-0.04	0.06	0.01	-0.05	-0.02	-0.16	-0.135	mitochondrial inner membrane protein involved in cytochrome c oxidase assembly Pet191 (predicted)
3-H10	SPBC13E7.11	SPBC13E7.11	0.06	-0.095	-0.06	0.045	0.02	-0.065	-0.045	-0.025	-0.065	-0.025	-0.005	0.07	mitochondrial rhomboid protease
3-H11	SPBC119.06	sco1	0.045	-0.055	-0.125	0.03	-0.09	-0.03	-0.07	-0.02	-0.145	0.01	-0.12	-0.005	copper chaperone Sco1
4-A02	SPAC869.02c	SPAC869.02c	0.015	0.015	0.01	0.01	0.03	0.04	-0.005	0.03	0	-0.005	0.05	0.025	nitric oxide dioxygenase (predicted)
4-A03	SPAC4G8.11c	atp10	-0.17	-0.04	0.05	0.1	-0.02	0.04	0	-0.14					F1-F0 ATPase assembly protein (predicted)
4-A05	SPAC3A12.12	atp11	-0.145	-0.06	-0.155	-0.025	-0.075	-0.03	-0.08	-0.015	-0.07	0.09	-0.005	-0.125	F1-ATPase chaperone Atp11 (predicted)
4-A06	SPAC27D7.06	SPAC27D7.06	0.1	0.045	0.025	0.06	-0.08	-0.005	-0.075	-0.035	0.015	-0.01	0.01	0.04	electron transfer flavoprotein alpha subunit (predicted)
4-A07	SPAC56F8.06c	alg10	-0.005	0.03	0.03	-0.045	0.005	0	-0.08	-0.065	0.03	0.03	0.24	0.09	dolichyl-phosphate-glucose-glycolipid alpha-glucosyltransferase Alg10
4-A08	SPAC19A8.04	erg5	0.725	0.025	-0.04	-0.015	0.35	0.045	0.02	-0.06	0.01	-0.035	0.065	0.52	C-22 sterol desaturase Erg5 (predicted)
4-A09	SPAC1805.02c	SPAC1805.02c	0.07	0.03	0.055	0.03	0	0.01	-0.045	0.03	0.02	0.01	0.15	0.055	electron transfer flavoprotein beta subunit (predicted)
4-A10	SPAC17A2.05	osm1	0.215	-0.01	-0.01	0.055	0.16	0.04	0.005	0.04	-0.015	0.065	0.04	0.135	fumerate reductase
4-A11	SPAC1687.12c	coq4	-0.25	0.01	-0.23	-0.06	-0.13	-0.02	0.04	0.12	-0.17	0	-0.11	-0.2	ubiquinone biosynthesis protein Coq4 (predicted)
4-B01	SPBC215.05	gpd1	0.135	-0.025	0.135	-0.02	0.095	-0.075	-0.08	-0.11	0.02	-0.07	0.06	0.115	glycerol-3-phosphate dehydrogenase Gpd1
4-B02	SPAC23E2.03c	ste7	-0.09	-0.02	0.17	-0.08	0.24	-0.1	-0.07	-0.02	-0.05	-0.06	0.04	-0.05	meiotic suppressor protein Ste7
4-B03	SPAC1565.04c	ste4	0.06	-0.04	-0.025	0.01	0.035	-0.005	0.015	0.04	0	0.025	0.075	0.095	adaptor protein Ste4
4-B04	SPAC31G5.09c	spk1	-0.075	-0.04	-0.035	-0.035	-0.055	0.005	-0.005	-0.03	-0.02	-0.01	0.035	-0.03	MAP kinase Spk1
4-B05	SPAC11E3.09	pyp3	-0.075	-0.01	-0.015	-0.005	-0.03	-0.025	0.015	0.03	-0.03	-0.02	0.02	-0.105	protein-tyrosine phosphatase Pyp3
4-B06	SPCC4G3.08	psk1	-0.085	0.045	0.095	-0.01	0	-0.055	-0.02	-0.02	-0.055	-0.09	-0.075	-0.025	serine/threonine protein kinase Psk1
4-B07	SPBC106.10	pka1	0.285	0.07	-0.05	0.005	0.36	0.12	-0.01	0.065	0.04	0.12	0.13	0.51	cAMP-dependent protein kinase catalytic subunit Pka1
4-B08	SPBC3E7.08c	rad13	-0.055	0.03	0.03	1.225	-0.045	0	0.01	0.44	0.045	0.425	0.04	0.005	DNA repair nuclease Rad13
4-B09	SPAC1952.07	rad1	0.805	-0.005	1.005	1.125	0.335	0	0.725	0.625	0.635	0.47	0.025	0.34	checkpoint clamp complex protein Rad1
4-B10	SPBC725.05c	SPBC725.05c	-0.085	0	0.015	0.005	-0.065	-0.06	0.015	-0.075	0.02	-0.055	0	-0.095	nucleotide pyrophosphatase (predicted)
4-B11	SPCC31H12.05c	sds21	0.145	0.015	0.09	-0.04	0.05	0.04	-0.01	-0.1	-0.03	-0.075	0.085	0.205	serine/threonine protein phosphatase Sds21
4-B12	SPAC2G11.07c	ptc3	0.045	0.005	0.035	0	0.04	0.005	0.04	0.045	0.005	-0.015	0.06	0.105	protein phosphatase 2C Ptc3
4-C01	SPCC1223.11	ptc2	0.18	0.105	-0.08	0.04	0	0.01	-0.045	-0.06	-0.12	-0.01	0.11	0.08	protein phosphatase 2C Ptc2
4-C02	SPBC32H8.06	mug93	-0.11	-0.01	0.17	-0.06	0.17	-0.13	-0.08	-0.06	0.01	0.02	0.01	0.05	TPR repeat protein, meiotically spliced
4-C03	SPAC57A7.08	pzh1	0.165	0.095	-0.085	0.04	-0.035	-0.015	-0.115	-0.11	-0.12	-0.02	0.1	0.125	serine/threonine protein phosphatase Pzh1
4-C04	SPBC17G9.05	rct1	-0.06	0.04	-0.03	0	-0.005	0.005	0.06	-0.015	0.02	-0.07	0.06	-0.04	RRM-containing cyclophilin regulating transcription Rct1
4-C05	SPBC1778.04	spo6	-0.08	0.025	0.015	-0.04	0	-0.025	0.01	0.005	0.005	-0.045	0.01	-0.07	Spo4-Spo6 kinase complex regulatory subunit Spo6
4-C06	SPAC9E9.13	wos2	0.035	-0.035	0.025	0.045	-0.035	-0.03	0.01	-0.03	0.01	-0.04	-0.115	0.035	p23 homolog Wos2
4-C07	SPCC23B6.03c	tel1	0.115	-0.01	-0.005	-0.005	0.165	0.055	0.01	0.075	0.015	0.025	0.035	0.27	ATM checkpoint kinase
4-C08	SPAC29B12.03	spd1	0.705	-0.05	0.06	0.04	0.185	-0.04	0.025	-0.045	0	-0.1	-0.075	0.35	ribonucleotide reductase (RNR) inhibitor
4-C09	SPBP4H10.16c	SPBP4H10.16c	0.275	0.02	0.04	-0.045	0.18	-0.055	-0.045	0.02	0.01	0.035	0.045	0.33	phosphatase activator (predicted)
4-C10	SPBC947.08c	SPBC947.08c	0.05	0.005	0.14	-0.07	0.135	0.03	0.165	-0.065	0.265	0.03	0.05	0.225	histone promoter control protein Hpc2 (predicted)
4-C11	SPBC1709.09	SPBC1709.09	0.01	0.01	0.01	-0.005	-0.03	0.04	-0.065	0.2	-0.19	0.08	-0.19	-0.05	mitochondrial translation termination factor
4-C12	SPBC12D12.06	srb11	0.115	0.075	0.025	-0.025	0.06	-0.115	-0.135	-0.05	-0.005	0.07	0.145	0.145	cyclin CycC, Srb mediator subunit Srb11
4-D01	SPAC6G9.10c	sen1	0.14	0.03	0.2	0.06									ATP-dependent 5' to 3' DNA/RNA helicase Sen1
4-D02	SPAC2C4.07c	SPAC2C4.07c	-0.035	0.06	-0.01	0.015	-0.055	-0.015	-0.03	-0.065	-0.045	-0.02	0.03	-0.025	ribonuclease II (RNB) family
4-D03	SPAC14C4.05c	heh2	-0.07	-0.025	-0.03	-0.005	0	-0.02	0.04	0.055	0.025	0.055	-0.015	-0.08	LEM domain protein Man1, Sad1 interacting factor
4-D04	SPCC24B10.13	skb5	-0.13	0.02	-0.02	0.03	0.015	-0.025	-0.02	0	-0.05	-0.01	0.15	-0.085	Shk1 kinase binding protein 5
4-D05	SPBC23E6.08	sat1	0.68	0.32	-0.005	0.02	0.36	0.53	0.03	0.07	0.02	-0.07	0.52	0.33	Golgi membrane exchange factor subunit Sat1 (predicted)
4-D06	SPBC342.05	crb2	0.31	-0.045	0.03	1.11	0.14	-0.015	0.02	0.62	0.105	0.435	-0.175	0.235	DNA repair protein RAD9 homolog, Rhp9
4-D07	SPBC2F12.11c	rep2	0.315	0.21	0.075	0.19	0.015	0.105	0.055	0.18	-0.085	0.125	0.285	0.175	transcriptional activator, MBF subunit Rep2
4-D08	SPAC18G6.15	mal3	-0.06	0.44	-0.085	0.04	0.045	0.29	0.05	0.065	-0.01	0.02	0.24	-0.045	EB1 family Mal3
4-D09	SPAC19D5.03	cid1	0.02	0.06	-0.03	0.03	0.05	0.03	-0.06	-0.08	-0.06	-0.03	0.21	0.01	poly(A) polymerase Cid1
4-D10	SPAC18G6.02c	chp1	-0.075	0.28	0.11	-0.02	0.13	0.065	-0.17	-0.145	-0.045	0.09	0.23	-0.025	chromodomain protein Chp1
4-D11	SPCC23B6.05c	ssb3	0.67	-0.05	0.05	0.33	0.525	0.01	0.195	0.115	0.13	0.285	-0.02	0.375	DNA replication factor A subunit Ssb3
4-E01	SPBC36B7.03	sec63	0.1	0.06	-0.02	0.01	-0.14	-0.09	-0.03	-0.06	0.03	-0.01	0.06	0.11	ER protein translocation subcomplex subunit Sec63 (predicted)
4-E02	SPBC1604.08c	imp1	0.645	0.16	0.04	0.3	0.26	0.07	0.135	0.07	0.075	0.29	0.035	0.4	importin alpha
4-E04	SPAC15F9.02	seh1	0.13	0.01	0.21	-0.03	0.13	-0.09	0.01	0.02	0.14	0.07	0.07	0.19	nucleoporin Seh1
4-E06	SPCC645.08c	snd1	-0.1	-0.015	-0.055	-0.035	-0.035	0.01	-0.005	-0.025	0.02	0.045	0.06	-0.015	RNA-binding protein Snd1
4-E08	SPCC306.04c	set1	0.015	0.155	-0.2	0.055	-0.035	0.175	0.03	0.125	-0.2	0.165	0.21	0.085	histone lysine methyltransferase Set1
4-E09	SPBC902.04	SPBC902.04	-0.065	-0.055	-0.005	-0.055	-0.055	0.025	-0.01	-0.01	-0.01	-0.01	-0.02	-0.095	RNA-binding protein
4-E10	SPBC3B9.11c	ctf1	0.295	0.06	-0.08	-0.035	0.135	-0.02	0.01	0.075	-0.005	0.105	-0.085	0.32	mRNA cleavage and polyadenylation specificity factor complex subunit Ctf1
4-E11	SPBC3B8.06	SPBC3B8.06	-0.1	-0.01	-0.07	-0.04	0	-0.015	0.01	0.195	-0.005	0.035	0	-0.045	conserved fungal protein
4-E12	SPBC106.12c	SPBC106.12c	0.1	-0.03	-0.01	0.03	-0.05	-0.01	-0.045	-0.005	-0.03	0.11	0	0.21	THO complex subunit (predicted)
4-F01	SPAC6G9.14	SPAC6G9.14	0.52	0.045	0.07	0.035	0.275	-0.005	0.075	-0.005	0.15	0	0.08	0.46	RNA-binding protein
4-F02	SPAC57A7.13	SPAC57A7.13	0	-0.03	0.025	0	0.035	0.015	-0.015	0.005	-0.01	-0.005	0.005	0.015	RNA-binding protein, involved in splicing (predicted)
4-F03	SPAC4G8.03c	SPAC4G8.03c	0.005	-0.01	-0.01	-0.065	-0.075	-0.025	-0.015	-0.055	-0.05	-0.045	-0.09	-0.16	RNA-binding protein
4-F04	SPAC3H8.09c	nab3	-0.095	0.01	-0.025	0.04	-0.075	-0.015	-0.01	0.025	-0.025	-0.01	-0.055	-0.14	poly(A) binding protein Nab3 (predicted)
4-F05	SPAC328.05	SPAC328.05	-0.08	0.03	0	0	0.005	0.025	-0.025	-0.025	-0.01	-0.025	-0.05	-0.08	RNA-binding protein involved in export of mRNAs
4-F06	SPAC17H9.04c	SPAC17H9.04c	-0.1	-0.04	-0.03	0.02	-0.04	-0.03	0.09	0.07	-0.01	-0.04	-0.17	-0.05	RNA-binding protein
4-F07	SPAC1610.03c	crp79	0.4	0.04	0.145	-0.015	0.125	-0.04	0.015	-0.05	-0.01	-0.12	0.105	0.32	poly(A) binding protein Crp79
4-F08	SPAC1527.03	SPAC1527.03	-0.135	-0.05	-0.04	-0.095	-0.065	-0.05	0.025	-0.02	0.005	-0.005	-0.06	-0.115	RNA-binding protein
4-F09	SPAC12G12.03	cip2	0.115	0.09	0.06	0.03	0.005	0.035	-0.04	-0.005	-0.04	-0.095	0.08	0.18	RNA-binding protein Cip2
4-F10	SPBC18H10.04c	sce3	0	-0.08	-0.12	-0.17	0.015	0.155	0.08	0.13	-0.01	-0.07	-0.08	0.07	transaltion initiation factor (predicted)
4-F11	SPAC3G6.04	rnp24	0.02	0.005	0.035	0.005	0.005	0	-0.055	0.025	-0.02	-0.07	0.035	0.01	RNA-binding protein Rnp24
4-F12	SPBC1D7.04	mlo3	0.43	-0.03	-0.08	0.53	0.11	0.03	0.01	0.31	-0.06	0.25	-0.32	0.15	RNA annealing factor Mlo3
4-G01	SPAC27D7.03c	mei2	-0.02	-0.05	-0.07	-0.02	0.08	0.02	0.03	0.05	0.01	-0.05	-0.02	0.03	RNA-binding protein involved in meiosis Mei2
4-G02	SPBC29A10.09c	SPBC29A10.09c	-0.04	0.005	-0.055	0	0.045	-0.015	-0.01	-0.02	0.03	-0.05	0.01	0.025	CAF1 family ribonuclease
4-G03	SPBC14F5.07	doa10	-0.025	0.05	-0.03	0.01	0.015	-0.005	-0.04	-0.04	-0.04	-0.045	0.085	-0.02	ER-localized ubiquitin ligase Doa10 (predicted)
4-G04	SPAC1B1.04c	SPAC1B1.04c	0.71	0.28	-0.08	0.14	0.21	0.12	-0.02	-0.01	-0.22	0.1	0.05	0.33	poly(A)-specific ribonuclease complex subunit Pan3 (predicted)
4-G05	SPBC336.14c	ppk26	0.61	0.035	-0.215	-0.05	0.105	-0.05	-0.12	-0.075	-0.18	-0.065	0.02	0.24	serine/threonine protein kinase, PAN complex subunit, Ppk26
4-G06	SPBC839.17c	fkh1	-0.14	-0.13	-0.03	-0.2	0.16	-0.09	-0.12	-0.13	-0.06	0	0.05	-0.03	FKBP-type peptidyl-prolyl cis-trans isomerase Fkh1
4-G07	SPBC1D7.01	SPBC1D7.01	-0.025	-0.025	-0.075	-0.05	0.05	0.04	0	0	-0.01	-0.025	0.22	0.075	prefoldin subunit 1 (predicted)
4-G08	SPBC16H5.05c	cyp7	-0.07	0.01	0.01	0.01	-0.055	0.01	0.015	-0.025	-0.04	-0.02	-0.025	-0.115	cyclophilin family peptidyl-prolyl cis-trans isomerase Cyp7
4-G09	SPAC57A10.03	cyp1	-0.075	-0.015	0.045	0.035	0.085	0.1	0.205	-0.09	0.1	-0.05	0.1	0.025	cyclophilin family peptidyl-prolyl cis-trans isomerase Cyp1
4-G10	SPAC227.10	SPAC227.10	-0.09	0	0.03	-0.03	0.06	-0.1	-0.125	-0.085	0.035	-0.025	-0.01	0.01	prefoldin subunit 2 (predicted)
4-G11	SPAC227.05	SPAC227.05	0.09	-0.05	0.01	-0.08	0.14	0.03	0.13	0.14	0.09	0.11	0.12	0.28	prefoldin subunit 4 (predicted)
4-G12	SPBC1347.02	fkbp39	0.1	0.085	-0.015	0.045	0.06	0.055	0.045	-0.01	0.035	0.02	0.135	0.235	FKBP-type peptidyl-prolyl cis-trans isomerase (predicted)
4-H01	SPBC27B12.10c	tom7	-0.09	0.02	-0.03	0.07									mitochondrial TOM complex subunit Tom7
4-H05	SPAC4F10.20	grx1	0.04	0.01	0	-0.01	0.08	-0.06	-0.115	-0.165	0.015	0.01	0.15	0.305	glutaredoxin Grx1
4-H06	SPCC162.01c	SPCC162.01c	-0.04	0.08	0.01	-0.03	-0.06	0.03	0.04	0.07	-0.08	0.04	0.04	-0.12	U4/U6 x U5 tri-snRNP complex subunit (predicted)
4-H07	SPAC17G6.06	rps2401	0.07	0.06	-0.02	0.04	0.07	0.03	0.07	-0.05	-0.005	-0.035	-0.005	0.27	40S ribosomal protein S24
4-H08	SPAC17H9.14c	SPAC17H9.14c	0.085	0.07	0.105	-0.005	-0.005	0.015	0.015	-0.025	-0.065	-0.01	-0.04	-0.06	protein disulfide isomerase (predicted)
4-H09	SPBC1709.04c	cyp3	-0.01	0.015	-0.06	-0.045	0.015	0.035	0.005	0.02	0.085	0.085	0.19	0.065	cyclophilin family peptidyl-prolyl cis-trans isomerase Cyp3
4-H10	SPAC20H4.09	SPAC20H4.09	-0.035	-0.02	-0.04	-0.005	-0.09	0.02	0.01	0.01	-0.01	-0.015	0.025	-0.12	ATP-dependent RNA helicase, spliceosomal (predicted)
4-H11	SPBC21B10.10	rps402	0.37	0.005	-0.045	-0.015	0.13	0.005	-0.05	0	-0.08	0.04	-0.045	0.215	40S ribosomal protein S4
5-A01	SPBC9B6.07	SPBC9B6.07	-0.07	0.12	-0.04	0.2	-0.115	0.09	0.02	0.105	0.095	0.125	0.035	-0.09	nucleolar protein Nop52 family (predicted)
5-A02	SPBC83.05	SPBC83.05	-0.11	-0.05	0.105	-0.05	0.055	-0.145	-0.09	-0.07	-0.015	-0.03	-0.105	-0.03	mitochondrial RNA-binding protein (predicted)
5-A03	SPAC1610.02c	SPAC1610.02c	0.15	0.16	-0.06	0.12	-0.09	0.07	0.03	0.06	-0.05	0.11	0.01	-0.01	mitochondrial ribosomal protein subunit L1
5-A04	SPBC4F6.04	rpl2502	-0.14	-0.065	0.065	-0.05	0.05	0.02	0.045	0.175	0.035	0.06	-0.025	0.095	60S ribosomal protein L25
5-A07	SPAC23H4.10c	thi4	-0.095	0.01	0.045	-0.045	0.03	0.045	-0.01	0.1	-0.03	0.025	0.04	-0.035	thiamine-phosphate dipyrophosphorylase/hydroxyethylthiazole kinase
5-A08	SPCC1223.02	nmt1	-0.05	-0.015	-0.01	-0.06	0.06	0.05	0.02	0.06	-0.005	0.005	0.045	-0.04	no message in thiamine Nmt1
5-A09	SPBC26H8.01	thi2	0.03	0.02	0.08	0.02	0.03	0.04	-0.03	-0.06	0.02	0	0.05	0.06	thiazole biosynthetic enzyme
5-A10	SPCC965.14c	SPCC965.14c	-0.175	-0.035	0.12	-0.05	0	-0.055	-0.07	-0.045	-0.035	-0.025	-0.04	-0.14	cytosine deaminase (predicted)
5-A11	SPCC18B5.05c	SPCC18B5.05c	-0.11	-0.075	0.035	-0.07	-0.03	-0.075	-0.09	0.045	-0.015	0.005	0.11	0.005	phosphomethylpyrimidine kinase (predicted)
5-A12	SPCC16C4.06c	SPCC16C4.06c	-0.11	-0.05	-0.03	-0.01	-0.03	-0.06	0.01	-0.06	0.03	0.03	-0.01	-0.01	tRNA pseudouridine synthase (predicted)
5-B01	SPCC1672.03c	SPCC1672.03c	-0.005	-0.01	0.005	0.01	0.04	-0.02	-0.01	-0.04	0.04	0.03	0.03	0.035	guanine deaminase (predicted)
5-B02	SPBC11C11.10	SPBC11C11.10	-0.04	0	0.04	-0.06	-0.03	-0.01	-0.02	0.01	-0.01	0	0.03	-0.08	tRNA pseudouridine synthase
5-B03	SPAC29B12.14c	SPAC29B12.14c	0.195	-0.02	0.04	-0.02	0.04	-0.02	0.03	-0.015	0.135	0.09	0.02	0.165	purine transporter (predicted)
5-B04	SPAC22E12.03c	SPAC22E12.03c	-0.09	-0.1	-0.04	-0.06	-0.18	-0.08	-0.03	0.18	-0.09	0.04	-0.22	-0.14	ThiJ domain protein
5-B05	SPAC17C9.08	pnu1	-0.09	-0.05	-0.03	-0.105	-0.045	-0.01	-0.07	-0.045	-0.065	0.035	-0.055	-0.11	mitochondrial endodeoxyribonuclease Pnu1
5-B06	SPAC1782.08c	rex3	0	-0.01	0	-0.04	0.15	0.02	0.02	-0.06	-0.02	0.01	-0.09	0.06	exonuclease Rex3 (predicted)
5-B07	SPAC1002.17c	urg2	-0.14	-0.05	-0.05	-0.05	-0.05	-0.02	-0.01	-0.01	-0.03	-0.01	-0.04	-0.16	uracil phosphoribosyltransferase (predicted)
5-B09	SPAC17A5.14	exo2	-0.01	0.34	-0.36	0.01	-0.02	-0.05	-0.13	0.09	-0.13	0.15	0.17	0.15	exonuclease II Exo2
5-B10	SPCC4G3.02	aph1	0.03	-0.03	-0.04	-0.07	0.11	-0.02	0.01	-0.08	0.04	-0.03	-0.02	0.21	bis(5'-nucleosidyl)-tetraphosphatase
5-B12	SPAC1296.01c	SPAC1296.01c	-0.13	-0.085	0.005	-0.1	0.02	-0.11	-0.075	-0.025	-0.06	-0.025	-0.095	-0.195	phosphoacetylglucosamine mutase (predicted)
5-C01	SPBC32H8.08c	SPBC32H8.08c	-0.04	0.03	0.03	-0.02	0.05	-0.04	-0.03	-0.06	-0.04	-0.03	0.01	0.06	mannosyltransferase complex subunit (predicted)
5-C02	SPCC1795.03	gms1	0.23	-0.005	-0.02	0	0.04	-0.075	-0.095	-0.075	-0.145	-0.11	-0.055	0.105	UDP-galactose transporter Gms1
5-C03	SPAC1002.07c	ats1	0.075	-0.07	0.07	0.03	0.035	-0.095	0.01	0.05	0.06	0.07	-0.195	0.03	N-acetyltransferase Ats1 (predicted)
5-C04	SPBC713.11c	pmp3	-0.09	-0.1	0.14	-0.085	0.155	-0.08	-0.04	0.025	0.015	0.005	0.005	0	plasma membrane proteolipid Pmp3
5-C06	SPAC13G6.09	SPAC13G6.09	-0.055	-0.045	-0.2	-0.025	-0.155	-0.02	-0.145	-0.125	-0.04	0.025	-0.11	0	programmed cell death protein homolog
5-C07	SPBC16A3.01	spn3	-0.11	-0.05	-0.04	-0.06	0.06	-0.04	0.08	0.08	-0.03	-0.04	-0.02	-0.04	septin Spn3
5-C08	SPAC1F12.02c	p23fy	-0.075	-0.035	0.06	-0.005	-0.035	-0.02	0.02	0.04	0.015	-0.005	-0.135	-0.035	translationally controlled tumor protein homolog
5-C09	SPAC16A10.05c	dad1	-0.04	-0.1	0.05	-0.1	-0.06	-0.03	-0.01	-0.08	0.01	-0.06	-0.37	-0.02	DASH complex subunit Dad1
5-C10	SPAC664.15	caf4	-0.11	0.06	-0.01	-0.09	-0.14	-0.03	-0.03	-0.14	0.09	-0.06	0.1	-0.11	CCR4-Not complex subunit Caf4/Mdv1 (predicted)
5-C11	SPAC343.04c	SPAC343.04c	-0.025	-0.005	0.095	-0.11	-0.045	-0.04	-0.01	-0.05	0.01	-0.03	-0.04	-0.135	WD repeat protein, human WDR26 family, ubiquitin ligase complex subunit
5-C12	SPAC29E6.01	pof11	0.03	-0.03	-0.01	0.03	0.205	0.08	0.175	0.07	-0.03	0.01	0.03	0.11	F-box protein Pof11
5-D01	SPAC23H3.05c	swd1	0.015	0.075	-0.19	0.035	-0.02	0.035	-0.1	0.035	-0.245	0.01	0.15	-0.025	Set1C complex subunit Swd1
5-D02	SPBC1773.02c	SPBC1773.02c	-0.06	0.03	-0.01	-0.01	0.06	-0.1	-0.09	-0.08	0.06	-0.01	0.03	-0.02	thioredoxin peroxidase
5-D03	SPCC11E10.08	rik1	0.065	0.305	-0.055	-0.03	-0.07	0.225	-0.01	0.02	0	-0.015	0.38	0.135	silencing protein Rik1
5-D04	SPBC800.03	clr3	0.12	-0.025	-0.04	0.01	0.085	0	0.03	0.055	0.025	0.1	-0.045	0.25	histone deacetylase (class II) Clr3
5-D05	SPCC1682.12c	ubp16	0.165	0.02	-0.015	0.005	-0.12	-0.055	-0.025	-0.01	-0.075	0.01	-0.115	-0.07	ubiquitin C-terminal hydrolase Ubp16
5-D06	SPCC1442.07c	SPCC1442.07c	-0.04	-0.02	0.04	-0.01	0.01	-0.02	0.01	-0.06	-0.03	0.02	-0.02	-0.06	ubiquitin/metalloprotease fusion protein
5-D07	SPBP8B7.27	mug30	-0.035	0.02	0	0.03	-0.04	-0.01	0.005	-0.045	-0.02	-0.08	0.025	-0.1	ubiquitin-protein ligase E3
5-D08	SPBP8B7.21	ubp3	0	-0.015	0.115	-0.045	-0.075	-0.03	0.005	-0.01	0.015	-0.06	0.02	-0.09	ubiquitin C-terminal hydrolase Ubp3
5-D09	SPBC887.04c	lub1	-0.135	-0.01	-0.005	-0.005	-0.115	-0.065	-0.02	-0.035	-0.03	-0.08	-0.095	-0.215	WD repeat protein Lub1
5-D10	SPBC3E7.10	fma1	-0.005	-0.025	0.05	-0.03	-0.055	0.06	0.1	0.03	0.035	0.015	0.015	-0.05	methionine aminopeptidase Fma1 (predicted)
5-D11	SPBC354.09c	SPBC354.09c	0.03	0.02	-0.08	-0.05	0.03	0	-0.09	-0.12	0.03	-0.01	0.06	0.12	Tre1 family protein (predicted)
5-D12	SPBC18H10.08c	ubp4	0.035	0.015	-0.035	0.06	0.02	0.035	0.045	0.065	0.02	0.06	0.03	0.065	ubiquitin C-terminal hydrolase Ubp4
5-E01	SPBC14C8.03	fma2	-0.115	0.015	0.02	-0.08	-0.005	-0.005	0.01	-0.03	-0.02	0.005	0.045	-0.01	methionine aminopeptidase Fma2 (predicted)
5-E02	SPBC21H7.07c	his5	-0.105	-0.055	0.04	-0.045	0.045	-0.055	-0.03	-0.025	-0.01	-0.005	-0.03	-0.045	imidazoleglycerol phosphate dehydratase
5-E03	SPAC343.16	lys2	-0.02	-0.005	0	-0.05	0.08	-0.065	-0.06	-0.055	-0.045	0	0.045	0	homoaconitate hydratase Lys2
5-E04	SPAC227.18	lys3	0.04	-0.015	0.04	0.01	0.085	0.03	0.03	0.07	0.075	0.03	0.055	0.16	saccharopine dehydrogenase Lys3
5-E05	SPBC56F2.11	met6	0.07	0.04	0.025	0.09	0.055	-0.035	0.035	0.005	-0.045	-0.09	-0.015	-0.045	homoserine O-acetyltransferase
5-E06	SPAC23A1.03	apt1	-0.12	-0.055	0.025	-0.065	-0.005	0.05	0.03	-0.015	0.07	0.035	0.075	0.005	adenine phosphoribosyltransferase (APRT) (predicted)
5-E07	SPAC17G8.02	SPAC17G8.02	-0.065	-0.065	0.235	-0.05	-0.03	-0.06	-0.01	-0.09	0.055	-0.045	-0.02	0.035	uridine ribohydrolase (predicted)
5-E08	SPCC162.11c	SPCC162.11c	0.335	0.07	0.16	-0.03	0.185	0.04	0.07	0.06	0.035	-0.045	0.15	0.355	uridine kinase/uracil phosphoribosyltransferase (predicted)
5-E09	SPCC1020.09	gnr1	-0.17	0	-0.02	-0.11	0.01	-0.22	-0.16	-0.09	0.01	-0.03	0.06	-0.07	heterotrimeric G protein beta subunit Gnr1
5-E10	SPBC800.11	SPBC800.11	-0.1	0	-0.025	-0.035	-0.015	0	0	-0.045	0.04	0	-0.035	-0.095	inosine-uridine preferring nucleoside hydrolase (predicted)
5-E11	SPBC725.15	ura5	-0.14	0	-0.05	0.06	-0.04	0.04	0.06	0.03	0.07	0.1	0.1	-0.04	orotate phosphoribosyltransferase Ura5
5-E12	SPBC1683.06c	SPBC1683.06c	-0.125	0.03	0.14	0.06	0.13	0.11	0.05	-0.16	-0.05	-0.05	-0.04	-0.09	uridine ribohydrolase (predicted)
5-F01	SPBC1683.02	SPBC1683.02	0	-0.03	-0.01	-0.015	0.05	-0.055	-0.035	-0.055	-0.01	-0.145	-0.055	-0.025	adenine deaminase (predicted)
5-F02	SPBC337.07c	SPBC337.07c	-0.03	-0.08	0.01	-0.03	-0.015	-0.03	0.01	-0.06	0	-0.07	-0.055	-0.03	carboxypeptidase (predicted)
5-F03	SPBC1E8.02	SPBC1E8.02	-0.085	-0.035	-0.075	-0.035	-0.07	-0.035	-0.01	-0.04	0.075	0.03	0.04	-0.045	ubiquitin family protein, unknown
5-F04	SPBC19C2.04c	ubp11	-0.06	-0.05	-0.01	-0.04	0	-0.04	0.01	0.02	0.01	-0.04	-0.01	-0.02	ubiquitin C-terminal hydrolase Ubp11
5-F05	SPBC1685.05	SPBC1685.05	-0.055	0	-0.055	-0.055	0.005	0.04	0.08	0.05	0.025	-0.04	0.06	-0.025	serine protease (predicted)
5-F06	SPAC23D3.04c	gpd2	-0.065	-0.075	0.06	-0.08	0.05	-0.09	0.02	-0.03	0.04	-0.015	-0.04	-0.005	glycerol-3-phosphate dehydrogenase Gpd2
5-F07	SPBC337.16	cho1	0.095	-0.05	0.25	-0.075	0.11	0.04	-0.08	-0.1	-0.02	-0.06	0.005	0.145	phosphatidyl-N-methylethanolamine N-methyltransferase (predicted)
5-F08	SPAC12D12.09	rev7	-0.15	-0.09	0.01	-0.02	0.015	0.06	0.1	0.25	0.005	0.07	0.105	-0.015	DNA polymerase zeta Rev7 (predicted)
5-F09	SPCC1739.07	SPCC1739.07	0.075	0.095	0.025	-0.08	-0.01	0.165	0.05	-0.005	-0.065	0.015	0.095	0.08	substrate-specific nuclear cofactor for exosome activity (predicted)
5-F10	SPAC4H3.06	SPAC4H3.06	-0.03	0.015	0.06	0	0.035	-0.055	-0.025	-0.09	-0.02	-0.02	-0.015	-0.06	sequence orphan
5-F11	SPAC16E8.01	shd1	0.04	-0.005	-0.095	-0.105	0.015	0.03	0	-0.005	-0.045	-0.015	0.09	0.055	cytoskeletal protein binding protein Sla1 family, Shd1 (predicted)
5-F12	SPAC21E11.03c	pcr1	-0.3	-0.135	-0.095	0.08	-0.12	-0.085	-0.08	-0.065	-0.095	-0.05	-0.17	-0.325	transcription factor Pcr1
5-G01	SPBC1198.09	ubc16	0.235	-0.01	0.055	0.02	0.105	0.05	0.075	0.07	0.08	-0.03	0.01	0.175	ubiquitin conjugating enzyme Ubc16
5-G02	SPAC869.11	cat1	0.04	-0.15	0.03	-0.11	0.07	-0.08	0.05	0.01	0.12	-0.03	-0.2	0.1	cationic amino acid transporter Cat1
5-G03	SPCC1739.01	SPCC1739.01	0.01	0.02	0.01	-0.01	-0.06	-0.06	-0.02	-0.09	-0.02	-0.08	-0.02	-0.07	zf-CCCH type zinc finger protein
5-G04	SPAPB2B4.02	grx5	-0.05	-0.025	-0.08	-0.035	-0.115	0.015	-0.01	0	-0.08	-0.015	-0.04	-0.12	monothiol glutaredoxin Grx5
5-G05	SPAC15E1.09	grx2	-0.065	-0.075	0.04	-0.08	0.075	-0.06	-0.075	-0.09	0.02	-0.03	-0.015	0.015	glutaredoxin Grx2
5-G06	SPBP35G2.09	usp103	-0.06	-0.01	0.05	0.03	0.01	0	-0.02	-0.06	0.04	0.05	0.03	-0.04	U1 snRNP-associated protein Usp103 (predicted)
5-G07	SPBC18H10.07	SPBC18H10.07	0.145	0	0.02	-0.06	0.05	-0.07	-0.165	-0.155	-0.09	-0.125	0.045	0.065	WW domain-binding protein 4 (predicted)
5-G08	SPAC8C9.05	SPAC8C9.05	-0.05	-0.005	0.08	-0.025	0.02	0.04	0.06	-0.03	0.155	-0.025	0.05	-0.01	D-Tyr-tRNA deacylase (predicted)
5-G09	SPBC8D2.10c	rmt3	-0.025	0.105	0.01	-0.01	-0.03	0.01	-0.005	-0.065	0.065	-0.02	0.115	-0.01	type I ribosomal protein arginine N-methyltransferase Rmt3
5-G10	SPAC1093.01	SPAC1093.01	0.275	-0.08	-0.01	0.095	0.09	0.01	-0.015	0.06	0.04	0.025	0.06	0.32	PPR repeat protein
5-G11	SPAC1142.01	SPAC1142.01	-0.09	0	-0.005	0.075	0.015	-0.02	0.06	0.145	0.03	0.05	-0.08	-0.03	DUF654 family protein
5-G12	SPAC1142.02c	SPAC1142.02c	-0.06	0	-0.04	-0.01	-0.13	-0.07	-0.105	0.025	-0.1	-0.09	-0.08	-0.15	TPR repeat protein, SGT family
5-H01	SPAC11E3.10	SPAC11E3.10	-0.03	0	0.05	0.05	-0.05	-0.02	-0.03	-0.02	0.01	0.01	0.03	-0.06	VanZ-like family protein
5-H04	SPAC11E3.12	SPAC11E3.12	-0.09	-0.04	0.01	-0.09	-0.03	0.01	-0.02	-0.08	-0.02	-0.06	-0.03	-0.05	conserved eukaryotic protein
5-H05	SPBC1348.01	SPBC1348.01	-0.23	-0.13	-0.03	-0.04	0.14	-0.01	0.15	0.05	-0.01	-0.06	-0.12	-0.03	S. pombe specific DUF999 protein family 5
5-H06	SPAC13G7.03	SPAC13G7.03	-0.2	-0.05	0.01	0.08	-0.06	0.03	0.07	0.04	-0.01	-0.1	-0.14	-0.14	up-frameshift suppressor3 family
5-H07	SPAC13G7.07	arb2	0.04	0.32	-0.02	-0.02	0.09	0.16	0.055	0.02	0.065	0.075	0.265	0.24	argonaute binding protein 2
5-H08	SPAC13G7.11	SPAC13G7.11	-0.13	-0.03	-0.065	-0.07	-0.035	0.015	-0.015	0.115	-0.03	0.065	0	-0.085	mitochondrial respiratory complex assembly protein (predicted)
5-H09	SPAC1486.01	SPAC1486.01	-0.175	-0.045	-0.09	-0.02	-0.065	-0.06	-0.025	-0.04	0.05	0.035	-0.06	-0.04	manganese superoxide dismutase (predicted)
5-H10	SPAC1486.04c	alm1	-0.06	0.05	-0.03	-0.09	-0.11	-0.015	-0.1	-0.08	-0.07	0.005	-0.07	-0.025	medial ring protein Alm1
5-H11	SPAC1527.02	sft2	0.56	0.38	-0.1	-0.14	-0.21	0.09	-0.28	-0.15	-0.29	-0.21	0.09	0.04	Golgi transport protein Sft2 (predicted)
6-A01	SPAC1610.01	SPAC1610.01	-0.1	-0.005	-0.135	0.035	-0.05	0.09	-0.05	0.01	-0.105	0.03	0.12	-0.215	conserved fungal protein
6-A02	SPAC1687.21	SPAC1687.21	-0.02	0.015	-0.005	0.015	0.025	0	0.01	0.035	0.055	-0.03	0.015	0.01	phosphoglycerate mutase family
6-A03	SPAC1782.04	cox24	0	0	-0.05	0.05	0	0.02	-0.06	0	-0.07	0	-0.01	0.04	mitochondrial mRNA processing protein Cox24 (predicted)
6-A04	SPAC1782.11	met14	-0.09	-0.11	-0.13	0.05	-0.02	0.06	0.02	0.04	-0.14	0	-0.12	-0.03	adenylyl-sulfate kinase (predicted)
6-A05	SPAC17A5.08	SPAC17A5.08	-0.04	0.08	-0.1	-0.045	0.025	0.17	-0.045	0.05	-0.02	0	0.175	0.18	COPII-coated vesicle component Erp2/3/4 (predicted)
6-A07	SPAC17C9.02c	lys7	0.04	-0.01	-0.005	-0.005	0.075	0.065	0.045	0.01	0.055	0	0.11	0.195	alpha-aminoadipate reductase phosphopantetheinyl transferase Lys7
6-A08	SPAC18B11.09c	SPAC18B11.09c	-0.13	-0.05	0.005	-0.08	0.03	-0.045	-0.045	-0.035	-0.04	-0.02	0	-0.035	serine O-acetyltransferase activity (predicted)
6-A09	SPAC18B11.08c	SPAC18B11.08c	0.02	-0.01	-0.02	-0.01	0.045	0.015	0.04	0.025	-0.005	-0.055	0.02	0	conserved fungal protein
6-A10	SPAC1D4.01	SPAC1D4.01	-0.135	-0.11	-0.015	-0.015	-0.005	-0.04	0.005	-0.015	0.05	0.12	-0.06	-0.14	sequence orphan
6-A11	SPAC20G4.01	caf16	-0.08	-0.055	0.03	-0.025	0.035	-0.015	0.125	0.005	0.055	-0.035	0	-0.02	CCR4-Not complex subunit Caf16
6-A12	SPAC222.16c	csn3	0.05	-0.04	-0.07	0.015	0.08	-0.015	-0.055	-0.005	-0.01	0.035	0.105	0.135	COP9/signalosome complex subunit Csn3 (predicted)
6-B01	SPAC22F8.03c	SPAC22F8.03c	-0.07	0.035	0.01	0.025	0.16	0.03	0.045	-0.02	0.01	-0.02	0.05	0.07	sequence orphan
6-B02	SPAC22H10.02	SPAC22H10.02	-0.035	0.025	-0.015	0.08	0.08	-0.015	0.195	-0.03	-0.09	-0.18	-0.11	-0.05	conserved fungal protein
6-B03	SPAC139.06	hat1	0.165	-0.01	0.06	0.02	0.035	-0.1	-0.025	-0.05	-0.025	0.03	0.05	0.125	histone acetyltransferase Hat1
6-B04	SPAC24B11.14	SPAC24B11.14	-0.085	-0.01	0	-0.045	0.065	0.075	0.1	0.075	0.04	0.015	0.025	0.045	dubious
6-B05	SPAC29A4.17c	SPAC29A4.17c	0.02	-0.015	0.02	-0.055	0	0.03	0.05	-0.02	0.12	0.01	0.11	0.03	mitocondrial FUN14 family protein
6-B06	SPAC29A4.14c	SPAC29A4.14c	-0.035	-0.005	0.115	-0.04	0.015	0.025	-0.005	0.12	0.04	0	-0.015	-0.04	peroxin-3 peroxisome import protein (predicted)
6-B07	SPAC29A4.09	SPAC29A4.09	0.105	-0.08	-0.015	-0.13	0.005	0.02	0.075	0.11	0.06	0.035	-0.05	0.275	rRNA processing protein Rrp17
6-B08	SPAC2C4.09	SPAC2C4.09	0.1	-0.01	-0.01	-0.01	-0.01	0.04	0.01	0	0	-0.01	0	-0.05	DUF1640 family protein
6-B09	SPAC16C9.07	ppk5	-0.01	0.045	-0.005	0	-0.03	0.055	0.015	-0.06	-0.01	-0.02	0.105	-0.03	serine/threonine protein kinase Ppk5 (predicted)
6-B10	SPAC31G5.14	gcv1	-0.055	0.17	-0.025	-0.06	-0.005	0.055	-0.055	-0.07	-0.04	-0.045	0.09	-0.075	glycine decarboxylase T subunit
6-B11	SPAC31G5.15	psd3	-0.01	0.02	0.04	0.03	-0.08	-0.005	-0.045	0.185	-0.01	-0.03	0.06	-0.06	phosphatidylserine decarboxylase Psd3
6-B12	SPAC31G5.17c	rps1001	0.18	-0.02	-0.035	-0.065	0.035	-0.035	-0.07	-0.02	-0.035	-0.02	0	0.19	40S ribosomal protein S10 (predicted)
6-C01	SPAC1786.01c	SPAC1786.01c	0.25	0.06	0.125	0.095	0.19	0.03	0.02	0.46	-0.09	0.1	0.01	0.11	triacylglycerol lipase
6-C02	SPAC343.10	met11	0.005	0.005	0.01	0.03	0.005	-0.02	-0.095	-0.02	0.025	0	-0.005	-0.015	methylenetetrahydrofolate reductase Met11
6-C03	SPAC343.12	rds1	0.265	-0.005	-0.1	-0.025	0.12	0.01	-0.02	0.065	-0.03	0.055	-0.07	0.305	conserved fungal protein
6-C04	SPAC3A11.11c	SPAC3A11.11c	-0.04	-0.01	-0.015	-0.03	-0.005	-0.03	0.02	-0.005	0.05	-0.035	-0.015	0.01	pyridoxal reductase (predicted)
6-C05	SPAC3A11.07	SPAC3A11.07	-0.06	-0.01	-0.02	0.02	0.03	0.09	-0.06	0.06	-0.08	-0.01	0.02	0.02	NADH dehydrogenase
6-C06	SPAC3A11.06	mvp1	-0.06	-0.055	0.145	-0.065	0.105	-0.115	-0.06	-0.04	0.08	-0.015	-0.015	0.085	sorting nexin Mvp1
6-C07	SPAC3A11.03	SPAC3A11.03	-0.005	0.05	-0.03	-0.02	0.02	0.04	0	-0.05	0.02	-0.08	0.055	-0.04	methyltransferase (predicted)
6-C08	SPAC3A12.13c	SPAC3A12.13c	-0.275	0	-0.025	-0.07	-0.11	0	-0.015	-0.115	-0.03	-0.05	-0.13	-0.16	translation initiation factor eIF3j (p35)
6-C09	SPAC3A12.17c	cys12	-0.05	-0.03	0.02	-0.01	-0.01	-0.05	0.02	-0.02	0.12	0.02	0.08	0.05	cysteine synthase Cys12
6-C10	SPAC3C7.01c	SPAC3C7.01c	-0.02	-0.03	0.12	-0.02	0.015	-0.03	0.035	-0.02	0.015	-0.07	-0.02	-0.065	inositol polyphosphate phosphatase (predicted)
6-C11	SPAC3C7.02c	SPAC3C7.02c	-0.055	-0.05	0	-0.065	0.04	-0.01	-0.01	0.035	-0.035	-0.035	-0.035	-0.04	protein kinase inhibitor (predicted)
6-C12	SPAC3C7.09	set8	-0.07	-0.01	0.02	-0.05	0.04	-0.02	0.18	0.05	-0.01	-0.02	0.11	-0.01	lysine methyltransferase Set8 (predicted)
6-D01	SPAC3C7.13c	SPAC3C7.13c	-0.04	-0.035	-0.005	-0.01	-0.01	-0.005	-0.02	0.005	0	-0.035	0.005	0.01	glucose-6-phosphate 1-dehydrogenase (predicted)
6-D02	SPAC3F10.05c	mug113	0.06	-0.1	0.125	-0.105	0.03	0.04	-0.02	0.06	0.04	-0.035	0.07	0.245	DUF1766 family protein
6-D03	SPAC3F10.09	SPAC3F10.09	-0.045	0	0.01	-0.035	-0.05	-0.035	-0.045	-0.03	-0.01	-0.03	-0.04	-0.04	1-(5-phosphoribosyl)-5-[(5-phosphoribosylamino) methylideneamino]imidazole-4-carboxamide isomerase (predicted)
6-D04	SPAC3F10.13	ucp6	0.05	0.03	0.03	0.05	-0.03	-0.02	0.03	-0.02	-0.05	-0.04	-0.11	-0.05	UBA domain protein Ucp6
6-D05	SPAC3F10.15c	spo12	0	-0.03	0.05	0.07	-0.01	0.01	0.02	-0.06	0.05	0	0.01	0.04	Spo12 family protein
6-D06	SPAC3G6.03c	SPAC3G6.03c	0.02	-0.02	0.005	0	-0.02	-0.015	-0.005	-0.06	0.005	-0.025	-0.005	0.02	Maf-like protein
6-D07	SPAC3G6.05	SPAC3G6.05	-0.075	-0.07	-0.05	-0.06	0.02	0.005	0.02	0.02	-0.01	-0.015	0.015	-0.02	Mvp17/PMP22 family protein 1
6-D08	SPAC3G6.07	SPAC3G6.07	0.07	0.02	0.06	0	0.08	-0.03	0	-0.01	0.08	0.02	-0.03	0.16	dubious
6-D09	SPAC3G6.09c	tps2	-0.21	-0.01	-0.04	-0.03	0.24	-0.02	0.02	0.12	-0.06	0.05	-0.06	-0.01	trehalose-phosphate synthase Tps2 (predicted)
6-D10	SPAC3G6.13c	rpl4101	-0.045	-0.055	-0.03	0	-0.02	0	-0.085	-0.05	-0.055	-0.025	0.015	0.015	60S ribosomal protein L41
6-D11	SPAC3G9.01	nsk1	0.045	-0.03	-0.035	0.03	0.02	0.04	-0.045	0.045	-0.01	0.035	0.115	0.065	Clp1-interacting protein Nsk1
6-D12	SPAC3G9.15c	fcf2	0.045	-0.005	-0.005	0.025	-0.015	-0.025	-0.005	0.01	-0.055	-0.01	0.02	0.015	rRNA processing protein Fcf2 (predicted)
6-E01	SPAC3H1.07	car3	0.025	-0.005	0.04	0	-0.03	-0.025	0.01	-0.005	0.02	0.005	0.04	0.03	arginase Car3
6-E02	SPAC3H1.14	SPAC3H1.14	-0.02	0.015	0	-0.06	-0.02	-0.005	0.03	0.04	0.025	0.01	0.13	0.02	cytoplasmic vesicle protein, Vid24 family
6-E03	SPAC3H5.04	aar2	-0.055	-0.045	-0.02	-0.02	-0.08	-0.01	-0.015	0.01	-0.005	0.025	0.03	-0.075	U5 snRNP-associated protein Aar2
6-E04	SPAC13A11.06	SPAC13A11.06	0.105	-0.05	0.07	0	0.03	-0.01	-0.025	0.005	0.045	0.025	0.005	0.065	pyruvate decarboxylase (predicted)
6-E05	SPAC3H8.04	SPAC3H8.04	-0.1	-0.035	0.09	-0.055	0.14	-0.045	-0.025	0.05	0.025	-0.045	0.005	-0.035	chromosome segregation protein
6-E06	SPAC17D4.04	SPAC17D4.04	-0.055	-0.015	-0.005	0	-0.035	-0.01	0.03	-0.025	0.04	0.025	0.01	-0.03	tRNA (cytosine-5-)-methyltransferase (predicted)
6-E07	SPAC458.06	SPAC458.06	-0.06	-0.015	0	-0.015	-0.055	0.025	0.045	-0.05	-0.025	-0.015	0.035	0.005	phosphoinositide binding protein
6-E08	SPAC25H1.09	mde5	-0.225	-0.19	0.105	-0.19	0.13	-0.02	-0.21	-0.26	0.01	-0.025	0.005	-0.005	alpha-amylase homolog Mde5
6-E09	SPAC4A8.02c	SPAC4A8.02c	-0.07	-0.01	0.06	-0.03	-0.085	-0.02	0.03	-0.02	0.02	-0.01	-0.03	-0.13	conserved protein
6-E10	SPAC4A8.09c	cwf21	0.395	0.03	0.13	-0.045	0.36	0.09	0.205	0.095	0.165	0.095	0.075	0.64	complexed with Cdc5 protein Cwf21
6-E11	SPAC4D7.02c	SPAC4D7.02c	-0.025	0.005	0.005	0	0.045	-0.04	-0.07	-0.11	0.015	-0.075	0.015	-0.005	glycerophosphoryl diester phosphodiesterase (predicted)
6-E12	SPAC4D7.07c	SPAC4D7.07c	0.13	0.26	0.1	0.06	0.06	0.19	0.11	0.03	0.06	0.06	0.22	0.13	sequence orphan
6-F01	SPAC4D7.11	dsc4	0.135	0.07	0.055	0.065	0.115	0.02	-0.02	0.03	-0.015	-0.01	0.02	0.125	conserved fungal protein
6-F02	SPAC4F10.08	mug126	-0.02	-0.01	0.06	-0.04	0.11	-0.09	-0.05	-0.04	-0.02	-0.02	0.015	0.035	sequence orphan
6-F04	SPAC4F10.17	SPAC4F10.17	0.055	-0.01	-0.015	-0.005	-0.005	0.015	0.01	0.025	0.04	-0.005	0.005	0.005	conserved fungal protein
6-F05	SPAC4F10.18	SPAC4F10.18	0.06	-0.07	0.08	-0.03	0.18	0.07	0	0.01	-0.05	-0.03	0.07	0.08	WD repeat protein, human NUP37 family
6-F06	SPAC4F10.19c	SPAC4F10.19c	0.13	-0.035	0.075	0.05	-0.005	-0.02	0.02	0.06	0.025	-0.005	-0.03	0.155	zf-HIT protein Hit1 (predicted)
6-F07	SPAC4F8.08	mug114	0.025	0.015	0.09	0.04	-0.005	-0.055	0.01	0.05	0.03	0.005	-0.075	-0.02	sequence orphan
6-F09	SPAC4G8.06c	trm12	-0.045	-0.12	-0.015	0.005	0.035	-0.025	0.01	0.05	0	-0.07	-0.03	-0.015	tRNA methyltransferase Trm12 (predicted)
6-F10	SPAC4G8.07c	SPAC4G8.07c	0.03	-0.035	0.05	-0.04	0.02	0.035	-0.005	-0.015	0	-0.04	0.1	0.125	tRNA (m5U54) methyltransferase Trm2 (predicted)
6-F11	SPAC4G9.12	SPAC4G9.12	-0.08	0.02	0.125	0.025	0.105	0.09	0.105	0	0.14	0.005	0.115	0.195	gluconokinase
6-F12	SPAC4G9.13c	vps26	0.1	0.165	0.045	0.195	0.095	0.055	0.04	0.065	0.035	0.09	0.35	0.175	retromer complex subunit Vps26
6-G01	SPAC4G9.16c	rpl901	-0.145	0	-0.025	-0.025	-0.125	0.015	0.035	0.09	-0.025	0.05	-0.065	-0.085	60S ribosomal protein L9
6-G02	SPAC4H3.01	SPAC4H3.01	0.03	-0.02	-0.03	0	0.07	-0.03	0.07	-0.02	0.15	0.04	0.04	0.17	DNAJ domain protein Caj1/Djp1 type
6-G03	SPAC4H3.02c	swc3	0.09	-0.1	-0.125	-0.015	0.16	0.03	0.005	0.075	-0.085	0.13	-0.1	0.17	Swr1 complex subunit Swc3
6-G04	SPAC4H3.03c	SPAC4H3.03c	-0.175	0.03	-0.065	-0.04	0.02	0.095	-0.025	0.085	-0.005	-0.02	0.105	-0.03	glucan 1,4-alpha-glucosidase (predicted)
6-G05	SPAC4H3.05	srs2	0.44	0.005	0	0.135	0.095	-0.03	-0.005	0.025	0.055	0.125	0.08	0.285	ATP-dependent DNA helicase, UvrD subfamily
6-G06	SPAC4H3.12c	SPAC4H3.12c	-0.155	-0.23	0.035	0.035	0.34	-0.135	-0.13	-0.14	0.035	0.06	0.02	0.215	dubious
6-G07	SPAC513.04	SPAC513.04	0.02	0.04	-0.03	0.01	0.03	0.01	0.01	-0.03	-0.03	-0.05	0.09	0.1	sequence orphan
6-G08	SPAC513.07	SPAC513.07	-0.01	-0.02	0.025	0.01	0.02	0.02	0.04	0.015	0.005	-0.01	0.03	-0.005	flavonol reductase/cinnamoyl-CoA reductase family
6-G09	SPAC521.03	SPAC521.03	-0.075	-0.035	-0.035	-0.04	-0.04	-0.095	-0.035	0.025	-0.03	-0.02	-0.01	-0.085	short chain dehydrogenase (predicted)
6-G10	SPAC56E4.07	SPAC56E4.07	0.015	0.015	-0.03	0	0.015	0.005	-0.015	-0.07	-0.04	-0.02	0.04	-0.01	N-acetyltransferase (predicted)
6-G11	SPAC56F8.02	SPAC56F8.02	0.3	0.015	0.11	-0.02	0.21	-0.015	0.055	0.005	0.065	-0.08	-0.03	0.33	AMP binding enzyme (predicted)
6-G12	SPAC56F8.05c	mug64	-0.185	-0.16	0.055	-0.205	-0.03	0	-0.01	0.02	0.01	-0.005	0.055	0.05	BAR domain protein (predicted)
6-H01	SPAC56F8.15	SPAC56F8.15	-0.055	-0.05	-0.04	-0.05	-0.045	-0.02	-0.025	-0.01	-0.025	-0.025	0	-0.025	dubious
6-H04	SPAC57A10.04	mug10	-0.02	-0.015	0.025	-0.005	-0.02	-0.035	0.025	-0.045	0.04	-0.015	0.015	0.005	Rho guanine nucleotide exchange factor (predicted)
6-H05	SPAC57A10.08c	SPAC57A10.08c	-0.085	-0.045	0.025	-0.02	-0.02	-0.065	0.03	0.04	-0.015	0.025	-0.01	-0.045	carboxylic ester hydrolase activity (predicted)
6-H06	SPAC57A7.07c	SPAC57A7.07c	-0.13	-0.08	0.045	-0.06	-0.05	-0.065	0.1	0.09	0.1	0.03	-0.01	-0.01	homocysteine methyltransferase (predicted)
6-H07	SPAC167.06c	mug143	0.045	-0.045	0.03	0	-0.015	0.015	-0.01	0.02	0.01	0.025	0.005	0.02	sequence orphan
6-H08	SPAC5D6.09c	mug86	-0.15	-0.025	-0.005	0.03	-0.035	0	0.03	-0.02	-0.015	-0.04	-0.01	-0.035	acetate transporter (predicted)
6-H09	SPAC5D6.07c	pxa1	0.005	0.005	0.035	-0.035	0.04	0.03	0.035	0.04	0.035	0.015	0.09	0.095	PXA domain protein Pxa1
6-H10	SPAC5H10.01	SPAC5H10.01	-0.045	-0.045	-0.035	-0.015	-0.055	-0.01	0.015	-0.065	0.005	0.01	0.045	-0.06	DUF1445 family protein
6-H11	SPAC5H10.06c	adh4	0.01	-0.01	0.03	-0.02	-0.03	0.04	0.03	0.14	0.04	0.09	0.13	0.05	alcohol dehydrogenase Adh4
7-A01	SPAC5H10.07	SPAC5H10.07	-0.21	-0.11	-0.04	-0.03	0.005	-0.055	0.07	0.045	0.005	-0.03	-0.105	-0.09	sequence orphan
7-A02	SPAC5H10.09c	SPAC5H10.09c	-0.065	0.025	0.01	-0.045	-0.06	-0.05	-0.03	0.02	-0.015	-0.06	-0.07	-0.18	3-methyl-2-oxobutanoatehydroxymethyltransferase(predicted)
7-A03	SPAC5H10.10	SPAC5H10.10	-0.095	0	-0.01	-0.04	-0.075	-0.02	-0.02	0.035	0.005	-0.025	0.015	-0.09	NADPH dehydrogenase (predicted)
7-A04	SPAC630.06c	SPAC630.06c	-0.045	0.09	0.105	-0.06	0.115	0.035	0.085	-0.035	-0.05	-0.06	-0.04	-0.19	conserved fungal protein
7-A05	SPAC637.13c	SPAC637.13c	-0.09	-0.035	-0.015	-0.08	-0.02	0.045	0.01	-0.01	-0.05	-0.065	0.015	-0.115	cytoskeletal signaling protein
7-A06	SPAC644.08	SPAC644.08	-0.11	0.01	0.06	-0.04	0.03	0.03	-0.03	0.08	-0.01	0.08	-0.03	-0.1	methionine salvage haloacid dehalogenase-like hydrolase (predicted)
7-A08	SPAC644.13c	SPAC644.13c	-0.18	-0.04	-0.01	-0.07	-0.05	-0.05	0.03	0.01	0.04	-0.03	-0.06	-0.09	Rab GTPase binding (predicted)
7-A09	SPAC664.13	SPAC664.13	-0.1	-0.07	0.03	-0.02	-0.02	-0.03	-0.05	-0.06	0.03	-0.01	-0.04	-0.1	sequence orphan
7-A10	SPAC25B8.19c	SPAC25B8.19c	-0.105	-0.105	-0.175	0	-0.075	-0.08	-0.045	0.08	-0.045	0.035	-0.055	-0.03	transcription factor zf-C2H2 type (predicted)
7-A11	SPAC688.03c	SPAC688.03c	0.03	0.065	0.025	-0.055	0.115	-0.055	-0.01	-0.145	-0.03	-0.02	-0.025	-0.005	human AMMECR1 homolog
7-A12	SPAC688.04c	gst3	-0.235	-0.045	-0.07	0.035	-0.04	-0.02	0.05	0.19	-0.07	0.13	-0.03	-0.245	glutathione S-transferase Gst3
7-B01	SPAC688.12c	SPAC688.12c	-0.09	-0.045	-0.055	-0.055	-0.05	-0.025	0.015	-0.045	-0.04	-0.075	-0.005	-0.155	sequence orphan
7-B02	SPAC694.04c	SPAC694.04c	-0.175	-0.1	-0.13	-0.045	-0.16	0.04	-0.08	-0.02	-0.19	-0.11	-0.07	-0.24	conserved eukaryotic protein
7-B03	SPAC694.06c	mrc1	0.89	0.105	0.75	0.11	0.51	0.07	0.595	0.115	0.735	0.09	0.105	0.535	mediator of replication checkpoint 1
7-B04	SPAC6B12.09	trm10	-0.095	-0.08	-0.02	-0.13	-0.06	-0.065	0.02	0.015	-0.04	-0.025	-0.02	-0.08	tRNA m(1)G methyltransferase Trm10 (predicted)
7-B05	SPAC6B12.12	tom70	-0.085	-0.055	-0.13	-0.005	-0.125	-0.015	-0.035	0.08	-0.02	0.105	-0.09	-0.03	mitochondrial TOM complex subunit Tom70 (predicted)
7-B06	SPAC6B12.16	meu26	-0.1	-0.06	-0.035	-0.035	-0.005	-0.035	0.015	-0.015	0.045	-0.04	-0.06	-0.05	conserved fungal protein
7-B07	SPAC13G7.13c	msa1	-0.01	0.015	0.05	-0.01	-0.005	0.025	0.035	-0.03	0.015	-0.05	0.055	0.055	RNA-binding protein Msa1
7-B08	SPAC6C3.02c	SPAC6C3.02c	-0.09	-0.05	0.08	-0.025	0	-0.045	-0.02	-0.03	-0.02	-0.03	-0.12	-0.085	mitochondrial CHCH domain protein (predicted)
7-B09	SPAC6C3.03c	SPAC6C3.03c	-0.17	-0.035	0	-0.095	-0.025	0.005	0.065	0.02	0.01	-0.04	-0.07	-0.155	sequence orphan
7-B10	SPAC6C3.07	mug68	0.06	-0.02	0.06	0.02	0.05	0.03	0.07	0.09	0.06	0.09	0.04	-0.03	sequence orphan
7-B11	SPAC6F12.03c	fsv1	0.115	-0.095	-0.105	0.015	0.17	0.045	0.035	0.005	0.01	0	0.155	0.145	SNARE Fsv1
7-B12	SPAC6F12.06	SPAC6F12.06	0.1	-0.04	0.04	-0.09	0.05	-0.06	0.03	0.03	-0.065	-0.13	-0.09	0.13	Rho GDP dissociation inhibitor Rdi1 (predicted)
7-C01	SPAC6F6.02c	pof5	-0.04	-0.03	0.025	-0.035	0	0.025	0.08	0.035	0.07	0.07	0.05	-0.03	F-box protein Pof5
7-C02	SPAC6F6.11c	SPAC6F6.11c	-0.05	0	0.045	-0.045	0.05	0.02	0.075	0.025	0.03	-0.025	-0.04	-0.07	pyridoxine-pyridoxal-pyridoxamine kinase (predicted)
7-C03	SPAC6F6.13c	SPAC6F6.13c	0.01	0.015	0.265	-0.06	0.025	0.09	0.085	0.055	0.025	-0.03	-0.02	0.02	DUF726 family protein
7-C04	SPAC6G10.03c	SPAC6G10.03c	-0.065	-0.025	-0.05	-0.03	-0.025	-0.035	-0.035	0	0.005	0.025	0.02	-0.06	mitochondrial cardiolipin-specific phopholipase
7-C05	SPAC6G10.06	SPAC6G10.06	0.01	0.015	0.025	-0.005	0.04	-0.01	-0.015	-0.005	-0.025	-0.03	0.025	-0.015	FAD-dependent amino acid oxidase (predicted)
7-C06	SPAC6G9.01c	SPAC6G9.01c	-0.04	-0.06	-0.03	-0.04	0.03	0.03	-0.06	-0.16	-0.04	-0.08	-0.04	-0.07	conserved protein
7-C07	SPAC6G9.03c	mug183	-0.055	-0.06	0.04	-0.125	0.015	-0.01	-0.03	-0.045	-0.03	-0.08	-0.06	-0.06	histone chaperone Rtt106-like
7-C08	SPAC6G9.04	mug79	-0.155	-0.085	0.025	-0.105	0.09	-0.1	-0.095	-0.035	0.025	0	0.02	0.005	meiotically upregulated gene Mug79
7-C09	SPAC732.02c	SPAC732.02c	-0.12	0.01	0.04	-0.03	-0.1	-0.02	0.05	-0.01	0.09	-0.02	0.08	-0.07	fructose-2,6-bisphosphate 2-phosphatase activity (predicted)
7-C10	SPAC750.01	SPAC750.01	-0.02	-0.025	0.01	-0.065	-0.035	-0.085	-0.07	-0.065	-0.025	-0.06	0.005	-0.01	pseudogene
7-C11	SPBPB2B2.17c	SPBPB2B2.17c	-0.09	0.04	0.15	0	-0.05	-0.01	0.04	0	0.08	-0.09	-0.02	-0.15	S. pombe specific 5Tm protein family
7-D02	SPAC7D4.13c	SPAC7D4.13c	-0.04	0.04	-0.01	-0.04	-0.05	-0.04	-0.03	-0.11	-0.01	-0.06	-0.04	-0.07	sequence orphan
7-D03	SPAC7D4.08	SPAC7D4.08	0.015	-0.035	0.03	0.02	0.05	0.005	0.045	0.1	0.015	0.02	-0.045	-0.07	sequence orphan
7-D04	SPAC7D4.05	SPAC7D4.05	-0.055	-0.06	0.09	0.045	-0.01	0.04	-0.02	-0.13	0.02	0	0.11	0.025	hydrolase (predicted)
7-D05	SPAC7D4.04	taf1	-0.075	-0.055	0.035	-0.05	0.13	-0.07	-0.03	-0.005	-0.01	-0.04	-0.005	-0.07	Taz1 interacting factor 1, autophagy protein
7-D06	SPAC821.09	eng1	-0.09	-0.055	-0.005	-0.065	-0.09	-0.1	-0.06	-0.08	-0.055	-0.045	-0.065	-0.115	endo-1,3-beta-glucanase Eng1
7-D07	SPAC823.05c	tlg2	0.48	-0.085	-0.125	0.045	0.18	-0.07	-0.125	0.03	-0.06	0.06	0.11	0.375	SNARE Tlg2 (predicted)
7-D08	SPAC8C9.09c	mug129	-0.11	-0.01	0.015	0.015	-0.01	0.01	0.05	0.02	0.04	0.01	-0.015	-0.1	sequence orphan
7-D09	SPAC8C9.10c	SPAC8C9.10c	-0.11	0.08	-0.12	0.1	-0.12	0.13	-0.02	0.14	-0.07	0.06	0.02	-0.2	ribosome biogenesis protein Rrp14-N
7-D10	SPAC26A3.17c	SPAC26A3.17c	-0.1	-0.035	0.025	-0.01	-0.065	-0.01	-0.025	-0.025	-0.05	-0.105	-0.06	-0.125	N-methyltransferase (predicted)
7-D11	SPAC8E11.07c	alp31	-0.015	-0.075	-0.015	-0.07	0.055	-0.025	0.02	0.105	-0.07	0.005	-0.04	-0.025	tubulin specific chaperone cofactor A, Alp31
7-D12	SPAC8E11.06	SPAC8E11.06	0	-0.04	0.005	0	0.03	0.015	0.02	-0.04	0.02	0.05	0.12	-0.005	sequence orphan
7-E01	SPAC8E11.01c	SPAC8E11.01c	-0.04	0	0.04	-0.04	0.02	0.08	-0.03	0.08	-0.01	-0.01	-0.02	-0.07	beta-fructofuranosidase-like protein
7-E02	SPAC8F11.02c	SPAC8F11.02c	0.285	-0.045	-0.06	0	0.085	-0.025	-0.055	0.075	-0.105	0.1	-0.225	0.17	diphthamide biosynthesis protein Dph3 (predicted)
7-E03	SPAC8F11.05c	mug130	-0.045	0.015	0.015	-0.02	-0.025	0.01	-0.04	-0.065	0.03	0.025	0.01	-0.01	sequence orphan
7-E04	SPAC8F11.10c	pvg1	0.04	-0.025	0.055	-0.12	0.045	-0.11	-0.06	-0.055	0.03	0.02	0.085	0.005	pyruvyltransferase Pvg1
7-E05	SPAC9.02c	SPAC9.02c	0.705	0.09	0.015	0.16	0.42	0.065	-0.025	-0.015	0.05	0.055	0.08	0.52	polyamine N-acetyltransferase (predicted)
7-E06	SPAC9.11	SPAC9.11	-0.025	0.005	0.015	-0.02	-0.02	0.03	0.025	0	-0.015	-0.035	-0.32	-0.01	sequence orphan
7-E07	SPAC922.04	SPAC922.04	0.13	0.03	-0.12	-0.04	0.15	0.02	0.04	0.08	0.06	0.11	0.18	0.28	sequence orphan
7-E08	SPAC922.05c	SPAC922.05c	-0.04	-0.015	0.065	-0.02	-0.04	-0.055	-0.05	-0.055	-0.095	-0.025	-0.06	-0.065	membrane transporter (predicted)
7-E09	SPAC926.02	SPAC926.02	-0.09	-0.075	0.01	-0.03	0.01	-0.025	0	0.02	0.01	-0.01	-0.045	-0.075	conserved fungal protein
7-E10	SPAC926.05c	SPAC926.05c	0.21	-0.09	0.055	0.04	0.07	-0.06	-0.075	-0.06	-0.015	-0.02	-0.285	0.15	diphthamide biosynthesis protein Dph4 (predicted)
7-E11	SPBC1348.03	SPBC1348.03	-0.06	-0.04	0.065	-0.025	-0.02	0.005	-0.02	0.12	-0.015	0.11	-0.085	-0.08	S. pombe specific 5Tm protein family
7-E12	SPAC977.05c	SPAC977.05c	-0.09	0.03	-0.02	-0.04	-0.05	0.02	0.05	-0.03	-0.01	-0.06	-0.04	-0.08	conserved fungal family
7-F01	SPAC977.11	SPAC977.11	-0.075	-0.06	0.015	-0.04	-0.045	-0.02	0.04	-0.04	-0.005	-0.04	-0.08	-0.175	CRCB domain protein
7-F02	SPAC977.14c	SPAC977.14c	-0.005	-0.025	0.02	-0.025	0.02	-0.045	-0.025	-0.015	0.02	-0.035	-0.03	0.005	aldo/keto reductase, unknown biological role
7-F03	SPAC977.16c	dak2	-0.145	-0.035	-0.075	-0.07	0	-0.09	0	-0.08	-0.055	-0.03	0.125	-0.015	dihydroxyacetone kinase Dak2
7-F04	SPAC9E9.17c	SPAC9E9.17c	0.035	-0.025	0.02	0	0.035	-0.025	0.045	-0.015	0.04	-0.005	0.005	0.045	dubious
7-F05	SPAC9E9.03	leu2	0.13	-0.01	-0.015	0.045	0.025	-0.07	0.015	-0.03	0.075	-0.015	0	0.12	3-isopropylmalate dehydratase Leu2 (predicted)
7-F06	SPAC9E9.05	SPAC9E9.05	0.03	0	0.01	0.01	0.085	0.095	0.085	-0.06	0.01	-0.07	0.12	-0.04	sequence orphan
7-F07	SPAC9E9.09c	SPAC9E9.09c					-0.04	0.035	0.02	0					aldehyde dehydrogenase (predicted)
7-F09	SPAC9E9.14	vps24	0.15	0.015	0.025	0.09	0.15	-0.06	0.025	-0.115	0.145	-0.06	-0.02	0.165	vacuolar sorting protein Vps24
7-F10	SPAC9G1.04	oxa101	-0.03	-0.065	0.025	-0.015	0	-0.02	-0.06	-0.005	-0.06	-0.03	-0.17	-0.095	mitochondrial inner membrane translocase Oxa101
7-F11	SPAC9G1.07	SPAC9G1.07	0.02	-0.15	-0.17	-0.01	0.03	0.06	0.05	-0.07	0.03	0.07	-0.04	-0.02	sequence orphan
7-F12	SPAC9G1.08c	SPAC9G1.08c	-0.17	-0.045	-0.02	-0.07	-0.05	-0.015	-0.01	0.065	-0.03	0.025	0.105	-0.135	phospholipase (predicted)
7-G01	SPAC767.01c	vps1	-0.125	-0.11	0.015	-0.145	0.16	-0.15	-0.05	-0.11	-0.01	-0.045	0.085	0.05	dynamin family protein Vps1
7-G02	SPAP14E8.02	SPAP14E8.02	0.025	0.025	0.06	0.065	-0.05	-0.025	-0.08	0.035	-0.015	0.1	0.055	0.065	homolog of S. cerevisiae Tos4
7-G03	SPAP27G11.02	SPAP27G11.02	-0.07	0.015	0.06	-0.05	-0.02	-0.025	0.04	0.05	0.015	0.025	-0.03	-0.085	TPR repeat protein, unknown biological role
7-G04	SPAP27G11.11c	SPAP27G11.11c	0.005	0.035	-0.01	0.015	-0.14	0.02	-0.09	-0.095	0.05	-0.035	0.25	-0.04	dubious
7-G05	SPAP27G11.12	SPAP27G11.12	-0.15	-0.04	0.02	-0.04	0.14	-0.09	-0.07	-0.09	-0.04	-0.02	0	-0.14	human dymeclin ortholog 1
7-G06	SPAP27G11.14c	SPAP27G11.14c	0.275	0.005	-0.015	-0.015	0	-0.02	-0.05	0.04	-0.11	0.05	-0.12	-0.07	sequence orphan
7-G07	SPAP27G11.15	slx1	0.04	0.04	0.1	0.03	-0.005	-0.04	-0.125	-0.09	0.095	0.085	0.07	0.005	structure-specific endonuclease catalytic subunit
7-G08	SPAP7G5.03	SPAP7G5.03	0.005	-0.145	0.03	-0.01	0.03	0.04	-0.05	-0.06	0.01	0	-0.03	0.03	conjugation protein (predicted)
7-G09	SPAP8A3.02c	ofd2	0.03	-0.01	0.04	0.01	-0.02	0.03	0.03	0.03	0.14	0.1	0.04	0.07	2 OG-Fe(II) oxygenase superfamily protein Ofd2
7-G10	SPAP8A3.13c	SPAP8A3.13c	0.075	-0.005	0.095	0.015	0.055	-0.065	-0.05	0.01	0.03	0.01	-0.055	0.065	Vid24 family protein
7-G11	SPAC26F1.01	sec74	0.03	0	0.06	0.005	0.085	-0.065	-0.085	0	-0.015	-0.02	0.045	0.02	guanyl-nucleotide exchange factor Sec74
7-G12	SPAPJ691.02	SPAPJ691.02	-0.07	0.01	0.05	-0.02	0.01	-0.02	0.06	0.09	0.03	0.03	-0.05	-0.08	yippee-like protein
7-H01	SPAPJ691.03	SPAPJ691.03	-0.05	-0.045	0.005	-0.065	0.08	-0.06	-0.09	0.06	-0.105	-0.055	-0.07	-0.01	DUF543 family protein
7-H04	SPAPJ695.01c	SPAPJ695.01c	0.105	-0.045	-0.05	0.01	0.01	0.015	-0.02	-0.005	-0.025	0.065	0.075	0.15	S. pombe specific UPF0321 family protein 3
7-H05	SPAC6F6.17	rif1	-0.045	-0.06	0.025	-0.06	0	-0.04	-0.065	-0.02	-0.05	0.005	-0.32	-0.055	telomere length regulator protein Rif1
7-H06	SPAPYUG7.03c	mid2	-0.03	-0.03	-0.035	-0.015	-0.03	-0.015	-0.01	0.09	0	0.04	0.035	-0.045	anillin homologue Mid2
7-H07	SPAPYUG7.06	mug67	-0.15	-0.045	0.005	-0.045	-0.07	-0.015	-0.04	0.015	-0.045	-0.035	-0.03	-0.14	PPPDE peptidase family (predicted)
7-H08	SPBC106.03	SPBC106.03	-0.115	0.045	0.005	-0.07	0	-0.025	0.03	0.025	0.005	0.01	0.03	-0.085	DUF1776 family protein
7-H09	SPBC106.11c	plg7	-0.24	-0.16	-0.07	-0.01	0.04	-0.1	-0.01	-0.075	-0.11	-0.195	-0.185	-0.185	phospholipase A2, PAF family homolog
7-H10	SPBC1105.02c	lys4	-0.12	-0.015	-0.07	-0.07	-0.02	0.02	0.01	0.03	-0.025	-0.025	-0.005	-0.09	homocitrate synthase (predicted)
7-H11	SPBC1105.04c	cbp1	0.17	0	-0.05	-0.04	0.06	0.05	0.02	0.14	-0.06	0.03	0.05	0.07	CENP-B homolog
8-A01	SPBC1105.09	ubc15	-0.02	-0.02	-0.025	-0.04	0.06	-0.005	0.045	0.035	-0.02	-0.04	0.025	0.06	ubiquitin conjugating enzyme Ubc15
8-A02	SPBC1105.13c	SPBC1105.13c	0.16	0	0.02	0.015	0.105	0.015	0.005	-0.02	0.04	0.01	0.095	0.205	sequence orphan
8-A03	SPBC115.03	SPBC115.03	-0.035	-0.045	-0.02	-0.01	-0.04	0.005	-0.06	-0.065	0.065	0.015	0.01	0.105	gfo/idh/mocA family oxidoreductase (predicted)
8-A04	SPBC119.03	SPBC119.03	-0.32	-0.29	0.12	-0.26					-0.05	-0.07	-0.01	0.08	human COMT homolog 1
8-A05	SPBC119.08	pmk1	0.67	0.01	-0.01	0	0.515	0.065	0.025	0.12	0.16	0.14	0.135	0.75	MAP kinase Pmk1
8-A06	SPBC119.16c	SPBC119.16c	-0.085	-0.03	-0.05	-0.04	-0.06	-0.025	0.005	-0.04	0.01	0.005	0.035	0.05	conserved fungal protein
8-A07	SPBC1198.01	SPBC1198.01	0.02	-0.02	0.01	0	0.05	-0.02	0.05	0.01	0.01	-0.04	0.04	0.03	glutathione-dependent formaldehyde dehydrogenase (predicted)
8-A09	SPBC1198.08	SPBC1198.08	0.25	0.075	0.055	-0.065	0.05	-0.03	-0.05	-0.015	-0.015	-0.045	0.075	0.135	dipeptidase Dug1 (predicted)
8-A10	SPBC1271.14	SPBC1271.14	-0.04	-0.1	-0.085	0.005	0.035	-0.05	-0.06	-0.005	0.005	-0.105	0.01	0.085	glutamate N-acetyltransferase (predicted)
8-A11	SPBC1271.06c	mug96	-0.08	-0.03	-0.01	-0.12	-0.02	-0.05	-0.04	-0.07	0	-0.04	0.06	-0.02	sequence orphan
8-A12	SPBC1271.03c	SPBC1271.03c	-0.02	-0.035	-0.05	0.045	0.015	0.02	0.015	-0.025	0.04	-0.005	0.05	0.06	NLI interacting factor family phosphatase (predicted)
8-B01	SPBC1289.09	tim21	-0.035	-0.04	-0.03	-0.005	-0.03	-0.01	-0.045	-0.025	-0.045	-0.015	0	-0.04	TIM23 translocase complex subunit Tim21 (predicted)
8-B02	SPBC1289.14	SPBC1289.14	0.285	-0.01	0.03	0.02	0.185	-0.03	0.04	0.045	0.07	0.03	0.085	0.285	adducin
8-B03	SPBC12C2.01c	SPBC12C2.01c	-0.03	-0.055	0.045	-0.02	0.065	-0.115	-0.085	0	0.02	0.035	0.045	0.07	sequence orphan
8-B05	SPBC12D12.07c	trx2	-0.27	-0.015	-0.18	0.07	-0.235	-0.09	-0.08	-0.04	-0.115	0.065	-0.215	-0.385	mitochondrial thioredoxin Trx2
8-B06	SPBC1347.11	sro1	0.09	-0.01	0.04	0.01	0.055	0.015	0.005	-0.065	0.025	-0.015	0.085	0.125	Stress Responsive Orphan 1
8-B07	SPBC1347.13c	SPBC1347.13c	-0.06	-0.01	0.03	0	-0.03	0.02	-0.04	0	-0.02	-0.02	0.025	0.005	ribose methyltransferase
8-B08	SPBC13E7.03c	SPBC13E7.03c	0.7	0.01	-0.11	0.255	0.445	-0.005	-0.05	0.01	-0.055	-0.005	0.085	0.6	RNA hairpin binding protein (predicted)
8-B09	SPBC13E7.06	msd1	-0.07	0.095	-0.065	0.01	0.01	0.1	0.025	0.035	0.01	0.035	0.215	0.015	mitotic-spindle disanchored Msd1
8-B10	SPBC13E7.08c	SPBC13E7.08c	0.06	-0.1	-0.08	0.07	0.09	0.04	0.03	0.12	0.09	0.18	-0.12	0.15	RNA polymerase II associated Paf1 complex (predicted)
8-B11	SPBC13G1.12	did2	0.08	-0.11	-0.09	0	0.08	-0.01	0.06	0.01	0	-0.06	-0.12	0.19	vacuolar sorting protein Did2
8-B12	SPBC15D4.10c	amo1	-0.025	-0.06	0.045	-0.045	-0.005	-0.08	-0.01	-0.02	0.03	-0.05	-0.085	-0.14	nuclear rim protein Amo1
8-C01	SPBC146.02	SPBC146.02	-0.035	0.09	0.065	0.035	0.09	0.07	-0.01	-0.005	-0.03	0.06	0.04	0.06	sequence orphan
8-C02	SPBC146.10	mug57	-0.03	-0.06	-0.02	-0.05	-0.09	-0.09	-0.01	-0.075	-0.06	-0.1	-0.07	-0.01	meiotically upregulated gene Mug57
8-C03	SPBC146.11c	mug97	0.1	-0.025	-0.03	0.025	-0.005	0.005	0	-0.04	0.02	0.005	0.015	0.08	meiotically upregulated gene Mug97
8-C04	SPBC14C8.05c	meu17	0.005	-0.02	-0.035	0.045	0.035	0.005	0.04	-0.135	0.01	-0.06	0.02	0.01	glucan-alpha-1,4-glucosidase
8-C05	SPBC15D4.12c	mug98	0.065	-0.03	0	0.02	0.035	0.01	0.015	-0.05	0	-0.02	0.04	0.07	sequence orphan
8-C06	SPBC1604.20c	tea2	-0.02	0.05	-0.11	0	-0.09	0.035	-0.02	-0.085	-0.095	-0.03	0.05	-0.135	kinesin-like protein Tea2
8-C07	SPBC1604.16c	SPBC1604.16c	-0.05	0.02	0.01	-0.08	0	0.02	-0.02	0.2	-0.075	-0.035	-0.07	-0.02	RNA-binding protein, G-patch type (predicted)
8-C08	SPBC1604.12	SPBC1604.12	-0.2	-0.055	-0.095	0	-0.075	-0.035	-0.035	0.025	-0.065	0.045	-0.04	-0.275	sequence orphan
8-C09	SPBC1683.04	SPBC1683.04	-0.01	-0.005	-0.035	-0.015	-0.025	0.005	0.015	-0.03	0.02	-0.02	-0.01	-0.05	glycosyl hydrolase family 3
8-C10	SPBC1683.07	mal1	-0.055	0.005	0.05	-0.005	0.01	0.005	-0.02	-0.015	0.02	0.02	0.02	0.035	maltase alpha-glucosidase Mal1
8-C11	SPBC1683.09c	frp1	-0.045	-0.025	-0.005	-0.01	-0.015	0	0	-0.005	-0.015	-0.02	0.02	-0.045	ferric-chelate reductase Frp1
8-C12	SPBC1683.11c	SPBC1683.11c	-0.02	-0.04	0.035	0.035	0	-0.065	-0.01	0.015	0.02	0.015	0.07	0.01	isocitrate lyase
8-D01	SPBC1685.02c	rps1202	0.06	-0.055	-0.02	-0.025	0.075	0.055	0.045	0.01	-0.005	-0.015	0.035	0.22	40S ribosomal protein S12
8-D02	SPBC16A3.13	meu7	0.1	0.015	0.085	0	0.115	0.02	0.005	0.06	-0.04	-0.06	-0.025	0.025	alpha-amylase homolog Aah4
8-D03	SPBC16A3.10	SPBC16A3.10	0.2	-0.02	0.09	0.065	0.015	-0.015	0.06	0.035	0.1	0.015	-0.04	0.04	membrane bound O-acyltransferase, MBOAT (predicted)
8-D04	SPBC16A3.03c	lyn1	-0.25	-0.03	-0.11	0.07	-0.24	-0.08	-0.07	0.05	-0.14	0.03	-0.21	-0.4	sequence orphan
8-D05	SPBC16C6.04	SPBC16C6.04	0	-0.035	0.03	-0.015	0.06	-0.075	0.035	-0.015	0.03	0	-0.045	-0.02	sequence orphan
8-D06	SPBC16D10.11c	rps1801	0.17	-0.03	0	-0.05	0.02	0.02	-0.05	0.01	-0.05	-0.06	-0.035	0.265	40S ribosomal protein S18
8-D07	SPBC16E9.02c	SPBC16E9.02c	0.09	-0.03	0	0	0.06	0	-0.01	0.02	-0.01	0	0.02	0.04	CUE domain protein
8-D08	SPBC16E9.12c	pab2	-0.11	-0.02	-0.085	-0.08	0.05	-0.07	-0.07	0.015	-0.1	-0.02	-0.155	-0.055	poly(A) binding protein Pab2
8-D09	SPBC16G5.06	SPBC16G5.06	0.335	-0.015	0.02	-0.025	0.22	0.005	0.055	-0.015	0.08	-0.045	0.05	0.355	sequence orphan
8-D10	SPBC16G5.11c	bag101	-0.03	-0.005	-0.06	0.015	-0.045	0.005	0.01	0.015	0.005	0	0.02	0.025	BAG family molecular chaperone regulator Bag101
8-D11	SPBC16G5.13	SPBC16G5.13	-0.02	0.07	0.08	0.07	-0.06	0.05	0.01	0.04	0	0.025	0.105	0.13	sequence orphan
8-D12	SPBC16H5.12c	SPBC16H5.12c	-0.205	-0.05	-0.115	0.085	-0.115	0.015	0.01	0.095	0.005	0.11	-0.09	-0.265	conserved fungal protein
8-E01	SPBC16H5.06	rip1	0.095	-0.03	-0.135	0.075	-0.025	0.01	-0.065	0.025	-0.17	0.015	-0.06	-0.01	ubiquinol-cytochrome-c reductase complex subunit 5
8-E03	SPBC1706.02c	wtf2	0.11	-0.06	-0.04	-0.01	0.04	0.02	0.06	-0.03	0.1	0.05	0.08	0.13	wtf element Wtf2, pseudo
8-E04	SPBC1709.06	dus2	0.07	-0.005	-0.055	-0.01	-0.045	-0.065	-0.01	0	0.02	-0.075	-0.02	-0.08	tRNA dihydrouridine synthase Dus2 (predicted)
8-E05	SPBC1709.13c	SPBC1709.13c	0.01	-0.05	-0.02	-0.005	0	0.035	-0.015	-0.005	0.025	-0.01	0.05	0.015	lysine methyltransferase (predicted)
8-E06	SPBC1709.16c	SPBC1709.16c	-0.005	-0.005	0.025	-0.035	-0.015	-0.06	0.025	-0.035	-0.025	0.005	-0.02	-0.015	aromatic ring-opening dioxygenase (predicted)
8-E07	SPBC1711.05	SPBC1711.05	0.03	-0.07	0.05	-0.04	0.04	-0.01	0.11	0.1	0.01	0.06	-0.06	0.22	nucleocytoplasmic transport chaperone Srp40 (predicted)
8-E08	SPBC1711.06	rpl401	-0.04	-0.01	0	-0.005	-0.015	-0.02	0.01	-0.065	0	-0.03	-0.025	0.03	60S ribosomal protein L2
8-E09	SPBC1711.09c	SPBC1711.09c	0.02	0.015	-0.005	-0.005	-0.005	0.015	0.07	0.015	0.02	-0.035	-0.005	-0.03	SNARE associated Golgi protein (predicted)
8-E10	SPBC1718.03	ker1	0.28	0.28	0.01	0.04	0.145	0.19	0.01	0.07	0.22	0.09	0.11	0.37	DNA-directed RNA polymerase I complex subunit Ker1
8-E11	SPBC1709.01	chs2	-0.01	0.015	0.03	0.02	-0.035	-0.02	0.035	0.025	0.04	-0.005	-0.01	0.04	chitin synthase homolog Chs2
8-E12	SPBC1773.04	SPBC1773.04	-0.02	0.025	-0.015	0.045	-0.03	-0.005	0	0.005	0	-0.045	0.095	-0.06	flavonol reductase/cinnamoyl-CoA reductase family
8-F01	SPBC1773.06c	SPBC1773.06c	-0.07	-0.04	-0.045	0	-0.02	0.025	0	-0.015	0.025	0	0.1	-0.04	alcohol dehydrogenase (predicted)
8-F02	SPBC1773.08c	SPBC1773.08c	0.035	0.01	0.02	0.015	0.05	0.02	0.04	0.025	0.03	-0.01	0.095	0.075	mannosyltransferase complex subunit (predicted)
8-F03	SPBC1773.09c	mug184	0.005	-0.005	0.02	-0.04	0.07	0.04	0.02	0.035	0.005	0.01	0.03	0.035	meiotically upregulated gene Mug184
8-F04	SPBC17A3.08	SPBC17A3.08	-0.02	-0.055	0	-0.055	0.015	-0.025	-0.03	0.065	0.015	0	0.015	0	TatD homolog
8-F05	SPBC17D1.02	SPBC17D1.02	0.18	-0.3	-0.15	0.16	0.24	-0.15	0.07	-0.04					diphthamide biosynthesis protein (predicted)
8-F06	SPBC17D1.05	SPBC17D1.05	0.005	0.01	-0.03	-0.02	-0.035	-0.01	-0.04	-0.035	-0.005	-0.025	-0.075	0.035	sequence orphan
8-F07	SPBC17D11.03c	SPBC17D11.03c	-0.025	-0.02	-0.005	-0.03	-0.01	0.03	0.05	0.055	0.01	-0.065	-0.02	-0.06	conserved fungal protein
8-F08	SPBC17D11.08	SPBC17D11.08	-0.045	0.005	0.065	-0.01	-0.04	0.03	0.005	0.01	0.015	-0.005	0.05	-0.05	WD repeat protein, human WDR68 family
8-F09	SPBC1861.02	abp2	-0.13	-0.01	0	-0.005	0.01	-0.06	-0.04	-0.11	0.04	-0.06	0.065	0.04	ARS binding protein Abp2
8-F10	SPBC1861.06c	mug131	-0.06	0.03	0	0.015	-0.045	0.02	-0.01	0.025	0.02	0.055	0.125	0.015	S. pombe specific UPF0300 family protein 4
8-G01	SPBC18E5.07	SPBC18E5.07	-0.01	-0.035	0.045	0.045	0.01	0.025	0.02	0	0.08	0.005	0.08	0.06	sequence orphan
8-G02	SPBC18E5.08	SPBC18E5.08	0.05	-0.02	-0.04	0.02	0	-0.01	0	-0.05	0.06	0	0.02	0.05	N-acetyltransferase (predicted)
8-G03	SPBC18E5.09c	SPBC18E5.09c	-0.015	-0.055	0.01	-0.045	0.025	-0.01	0.07	0.02	0.04	0.07	0.035	0.015	sequence orphan
8-G04	SPBC18E5.10	SPBC18E5.10	-0.005	-0.015	-0.01	-0.02	-0.065	-0.03	-0.03	-0.01	0.005	-0.015	0.08	-0.015	iron sulfur cluster assembly protein (predicted)
8-G05	SPBC18E5.13	SPBC18E5.13	0.015	0.015	0.045	0.015	-0.015	-0.005	0.005	0	-0.015	-0.045	0.005	-0.005	mitochondrial translation initiation factor (predicted)
8-G06	SPBC1921.05	ape2	0.015	-0.03	-0.015	0	-0.015	-0.015	0.01	-0.07	0	-0.02	0.055	0.01	aminopeptidase Ape2
8-G07	SPBC1921.06c	pvg3	-0.02	-0.06	0.13	-0.06	0.135	-0.1	-0.135	-0.085	-0.035	-0.04	0.045	-0.005	beta-1,3-galactosyltransferase
8-G08	SPBC19C2.06c	mug124	-0.08	-0.015	0.03	0.005	0.015	0.02	0.02	0.03	0.02	0.065	0.085	0.015	sequence orphan
8-G09	SPBC19C2.13c	ctu2	-0.21	0.05	-0.08	0.01	-0.16	0.06	-0.01	0.03	0.01	0.055	0.06	-0.155	cytosolic thiouridylase subunit Ctu2
8-G10	SPBC19C7.05	SPBC19C7.05	-0.04	0.01	-0.035	-0.01	-0.025	0.045	0.025	-0.01	0.055	-0.03	0.09	-0.04	cell wall organization protein (predicted)
8-G11	SPBC19C7.12c	SPBC19C7.12c	0.14	-0.05	0.045	0.025	0.025	-0.05	-0.015	0.04	-0.005	-0.045	0.06	0.05	alpha-1,2-mannosyltransferase (predicted)
8-G12	SPBC1A4.04	SPBC1A4.04	-0.08	-0.01	0.07	-0.02	-0.08	-0.02	0.04	-0.05	0.06	-0.01	0.06	0.01	sequence orphan
8-H01	SPBC20F10.02c	SPBC20F10.02c	-0.03	-0.01	0.05	-0.01	0.12	0.05	0.07	0.15	0.04	0.01	0.09	0.04	DUF1741 family protein
8-H04	SPBC20F10.05	SPBC20F10.05	0.15	-0.02	0.095	0.265	-0.025	-0.01	0.03	0.23	0.15	0.24	0.09	0.09	DuF1740 family protein
8-H05	SPBC20F10.07	SPBC20F10.07	0.52	0.075	0.045	0.05	0.255	0.045	0.035	0.045	-0.065	-0.06	-0.075	0.335	GRAM domain protein
8-H06	SPBC211.06	gfh1	-0.12	-0.06	0.015	-0.07	-0.01	0.01	0.055	0.035	-0.01	-0.105	-0.16	-0.18	gamma tubulin complex subunit Gfh1
8-H07	SPBC215.03c	csn1	0.42	0.185	-0.045	0.325	0.195	0.22	0.095	0.3	0.015	0.32	0.085	0.285	COP9/signalosome complex subunit Csn1
8-H08	SPBC215.11c	SPBC215.11c	-0.16	-0.085	-0.06	-0.075	0.08	0.025	0.025	-0.005	-0.02	-0.025	0.03	-0.02	aldo/keto reductase, unknown biological role
8-H09	SPBC215.13	SPBC215.13	-0.065	-0.065	-0.045	-0.05	0.09	0.04	-0.05	-0.01	0.095	-0.02	0.11	0.015	sequence orphan
8-H10	SPBC21B10.08c	SPBC21B10.08c	0.16	-0.085	-0.095	0.115	0.115	0	0.01	0.04	0.06	0.095	0.07	0.255	sequence orphan
8-H11	SPBC21B10.07	SPBC21B10.07	-0.105	-0.16	0.05	-0.085	0.135	-0.12	-0.095	-0.025	0	0.01	0.12	-0.005	glycosyl hydrolase family 16
9-A01	SPBC21B10.06c	inp2	0	0.005	0.02	0.05	-0.05	-0.03	0	-0.02	-0.055	-0.045	-0.01	-0.11	myosin binding vezatin family protein involved in peroxisome inheritance Inp2 (predicted)
9-A02	SPBC21C3.02c	dep1	-0.24	0	-0.21	0.03	0.005	0.315	0.185	0.2	0.02	0.22	0.18	-0.03	Sds3-like family protein Dep1
9-A03	SPBC21C3.19	SPBC21C3.19	0.105	-0.05	-0.095	0.05	0.045	-0.015	-0.075	-0.025	-0.005	0.07	0.13	0.225	DUF1960 family protein
9-A04	SPBC21C3.17c	SPBC21C3.17c	0.02	0.03	0.07	-0.04	0.07	-0.08	0.04	0.15	0	0.27	0.07	0.22	conserved fungal protein
9-A05	SPBC1921.07c	sgf29	0.52	0.075	0.09	0.115	0.15	0.06	0.04	0.02	0.01	-0.03	0.015	0.305	SAGA complex subunit Sgf29 (predicted)
9-A06	SPBC21D10.08c	SPBC21D10.08c	-0.075	-0.03	0.035	-0.015	-0.035	-0.025	-0.035	0	0.025	0.005	0.075	-0.03	sequence orphan
9-A07	SPBC21D10.07	cmc1	-0.055	-0.04	0.005	-0.035	-0.02	-0.045	0.01	0.065	-0.05	-0.015	-0.075	-0.11	mitochondrial inner membrane protein involved in cytochrome oxidase biogenesis Cmc1 (predicted)
9-A08	SPBC23E6.10c	SPBC23E6.10c	-0.085	-0.055	0.015	-0.14	0.06	0.05	0.03	0.065	-0.04	-0.01	0.035	0.025	methylthioribose-1-phosphate isomerase (predicted)
9-A10	SPBC23G7.07c	SPBC23G7.07c	-0.02	0.025	0.105	0.03	-0.08	-0.05	-0.085	-0.035	-0.015	-0.075	0.025	-0.11	replication regulator (predicted)
9-A11	SPBC23G7.12c	rpt6	-0.145	-0.025	0.015	0.01	0.085	0.01	-0.005	0.14	-0.02	0	-0.02	-0.015	19S proteasome regulatory subunit Rpt6 (predicted)
9-A12	SPBC23G7.14	SPBC23G7.14	-0.05	0.1	0.13	0.11	-0.13	-0.11	-0.08	0.03	0	-0.02	-0.02	0.02	sequence orphan
9-B01	SPBC106.01	mph1	0.08	0.28	-0.01	-0.16									dual specificity protein kinase Mph1
9-B02	SPBC24C6.04	SPBC24C6.04	-0.07	0.05	-0.17	0.02	-0.05	-0.03	-0.04	0	-0.06	0	-0.14	-0.04	delta-1-pyrroline-5-carboxylate dehydrogenase
9-B03	SPBC24C6.08c	SPBC24C6.08c	0.145	0.02	0.06	-0.005	0.06	0.02	0.08	-0.095	0.12	0.005	0.09	0.22	vesicle coat protein, folliculin (predicted)
9-B04	SPBC24C6.10c	SPBC24C6.10c	0.42	0.03	-0.14	0	0.195	0.05	0.01	0.05	-0.06	-0.025	0.04	0.26	conserved cytoskeletal protein
9-B05	SPBC25B2.06c	btb2	-0.015	-0.04	-0.02	-0.04	0	-0.03	-0.01	0	0.03	0	0.06	0.1	BTB/POZ domain protein Btb2
9-B06	SPBC25B2.08	SPBC25B2.08	0.085	-0.005	-0.025	-0.045	-0.02	-0.025	-0.02	-0.03	-0.045	-0.095	-0.07	-0.08	sequence orphan
9-B07	SPBC25B2.10	SPBC25B2.10	-0.15	0.07	-0.15	0.06	-0.26	-0.09	-0.04	-0.12	-0.23	-0.13	-0.1	-0.45	Usp (universal stress protein) family protein
9-B08	SPBC25H2.14	mug16	-0.055	0.015	0.055	0.025	0	-0.065	-0.075	-0.05	0	-0.025	-0.06	-0.04	UNC-50 family protein
9-B09	SPBC25H2.10c	SPBC25H2.10c	-0.23	-0.01	0.1	0.195	-0.095	0.045	0.06	0.005	0.105	-0.005	0	-0.265	tRNA acetyltransferase (predicted)
9-B10	SPBC25H2.09	SPBC25H2.09	-0.02	-0.01	-0.15	-0.06	0.07	0.03	0.05	0.03	-0.05	0	0.03	0.02	DUF1690 family protein
9-B11	SPBC25H2.03	SPBC25H2.03	-0.12	-0.02	-0.01	-0.03	0.03	-0.025	-0.03	0.035	-0.02	0.015	0.04	-0.005	vacuolar protein involved in phosphoinositide metabolism
9-B12	SPBC27.05	SPBC27.05	-0.04	0	0.015	-0.005	-0.145	-0.005	0.005	0.015	0.02	-0.03	0.055	-0.075	dubious
9-C01	SPBC27.06c	mgr2	0.065	0.23	-0.03	0.13	-0.12	-0.03	-0.1	0.17	-0.185	0.11	0.05	0.015	mitochondrial membrane protein Mgr2 (predicted)
9-C02	SPBC27B12.11c	SPBC27B12.11c	0.6	0.1	-0.005	-0.03	0.52	0.045	0.04	0.07	0.05	0.105	0.075	0.52	transcription factor (predicted)
9-C03	SPBC27.08c	sua1	-0.17	-0.1	-0.1	-0.025	-0.085	-0.065	-0.065	-0.03	-0.225	-0.18	-0.225	-0.145	sulfate adenylyltransferase
9-C04	SPBC28F2.02	mep33	-0.065	-0.065	0.025	-0.015	0.37	0.045	-0.1	0.015	-0.02	0.01	0.015	0.05	mRNA export protein Mep33
9-C05	SPBC28F2.05c	SPBC28F2.05c	-0.025	-0.035	-0.045	0	0.03	-0.06	-0.04	0	-0.045	-0.08	0.02	0.01	xylose and arabinose reductase (predicted)
9-C06	SPBC29A10.06c	SPBC29A10.06c	0.105	0.02	-0.035	0.045	0.12	0	0.005	-0.01	0.01	-0.01	0.215	0.205	conserved fungal protein
9-C07	SPBC29A10.11c	vps902	-0.095	0.005	-0.025	-0.065	-0.005	-0.015	0.01	-0.025	-0.015	-0.035	0.025	-0.06	guanyl-nucleotide exchange factor Vps902 (predicted)
9-C08	SPBC29A10.16c	SPBC29A10.16c	0.08	0.03	0.05	0.015	0.06	0.055	0.01	0.01	0.08	0.05	0.145	0.02	cytochrome b5 (predicted)
9-C09	SPBC29A3.02c	his7	0.06	-0.06	0.09	0.05	0.09	-0.06	-0.03	0.04	0.06	0.13	0.06	0.19	phosphoribosyl-AMP cyclohydrolase/phosphoribosyl-ATP pyrophosphohydrolase His7
9-C10	SPBC29A3.10c	atp14	-0.205	-0.015	-0.165	-0.005	-0.195	-0.125	-0.085	-0.025	-0.18	0.025	-0.235	-0.405	F1-ATPase subunit H (predicted)
9-C11	SPBC29A3.12	rps902	0.14	0.145	-0.015	0	0.115	0.05	0	-0.02	-0.125	-0.01	-0.06	0.17	40S ribosomal protein S9
9-C12	SPBC29B5.04c	SPBC29B5.04c	-0.14	0.05	0	-0.05	-0.05	0.005	-0.025	0.035	0.02	0.02	0	-0.06	actin cortical patch protein
9-D01	SPBC2A9.02	SPBC2A9.02	0.01	-0.005	0.065	-0.015	-0.035	-0.01	0.015	0.02	0.045	0.015	0.02	0.04	NAD dependent epimerase/dehydratase family protein
9-D02	SPBC2A9.05c	SPBC2A9.05c	-0.06	-0.02	-0.015	-0.05	0.06	-0.045	-0.015	0.005	-0.035	-0.015	-0.005	0.01	DUF846 family protein
9-D03	SPBC2A9.11c	SPBC2A9.11c	-0.11	-0.12	0.04	0.025	0.08	-0.13	-0.06	-0.035	-0.06	-0.01	-0.215	-0.005	nuclear export factor (predicted)
9-D04	SPBC2D10.03c	SPBC2D10.03c	-0.005	-0.005	0.025	0.05	-0.065	0.015	0.005	0.02	0.005	-0.03	0.015	-0.005	DUF866 domain protein
9-D05	SPBC2D10.05	exg3	0.1	-0.095	-0.055	0.01	0.105	-0.03	-0.015	0.05	-0.04	0.075	0.065	0.21	glucan 1,3-beta-glucosidase Exg3
9-D06	SPBC2D10.09	SPBC2D10.09	0.11	0.06	-0.03	0.07	0.04	0.04	0.03	-0.04	-0.01	-0.07	0.02	0.06	3-hydroxyisobutyryl-CoA hydrolase
9-D07	SPBC2D10.20	ubc1	0	-0.27	-0.24	-0.27	0.05	-0.03	-0.09	0.06	0.09	0.11	0.06	0.03	ubiquitin conjugating enzyme Ubc1
9-D08	SPBC2G2.02	syj1	-0.015	0.02	0.04	0.01	-0.02	0.065	-0.01	0.13	-0.005	0.05	0.025	0.07	inositol-polyphosphate 5-phosphatase (synaptojanin homolog 1)
9-D09	SPBC2G2.07c	mug178	0	0.04	0.01	-0.055	0.045	0.05	0.03	0.105	-0.1	0	-0.065	-0.01	mitochondrial ribosomal protein subunit L51-b
9-D10	SPBC2G2.08	ade9	-0.105	-0.075	-0.01	-0.08	0.05	-0.075	-0.1	-0.01	-0.035	-0.005	0	0.075	C-1-tetrahydrofolatesynthase/methylenetetrahydrofolatedehydrogenase/methylenetetrahydrofolatecyclohydrolase/formyltetrahydrofolatesynthetase
9-D11	SPBC2G2.09c	crs1	-0.065	0	0.035	-0.015	-0.06	0.005	0.03	0.01	-0.005	-0.04	0.035	-0.095	meiosis specific cyclin Crs1
9-D12	SPBC2G2.14	SPBC2G2.14	0.17	0.86	0.06	0.15	0.13	0.53	-0.04	0.19	0.03	0.03	0.4	0.1	sequence orphan
9-E01	SPBC2G5.01	SPBC2G5.01	0.095	0.015	0.01	-0.01	0.055	-0.015	0.015	0.095	-0.055	-0.075	-0.005	0.135	DUF1682 family protein
9-E02	SPBC2G5.03	ctu1	-0.135	0.045	-0.035	0.005	-0.11	-0.035	0.025	0.025	-0.03	0.09	-0.025	-0.18	cytosolic thiouridylase subunit Ctu1
9-E03	SPBC2G5.04c	SPBC2G5.04c	-0.175	-0.025	0.02	0	-0.09	-0.035	0.015	-0.025	0	-0.005	-0.015	-0.13	COPII-coated vesicle component Erv41 (predicted)
9-E04	SPBC30D10.16	pha2	-0.085	0	0.03	0.01	0.01	0.045	-0.035	0.005	0.005	0.04	0.105	0.02	phrenate dehydratase
9-E05	SPBC30D10.09c	SPBC30D10.09c	0.02	-0.01	0.04	0.005	0.04	-0.065	-0.05	-0.07	0.045	-0.025	0.015	0.045	HVA22/TB2/DP1 family protein
9-E06	SPBC30D10.05c	SPBC30D10.05c	-0.12	0.09	-0.04	-0.04	0.14	0.02	0	0.05	0.01	0.05	-0.01	0.04	conserved protein
9-E07	SPBC30D10.04	swi3	0.63	0.09	0.12	0.23	0.47	0.16	0.06	0.26	0.19	0.38	0.08	0.46	replication fork protection complex subunit Swi3
9-E08	SPBC317.01	mbx2	-0.215	-0.145	0.01	-0.19	-0.02	-0.01	-0.02	-0.02	-0.065	-0.035	0	0.03	MADS-box transcription factor Pvg4
9-E09	SPBC31E1.01c	atg2	0.035	0.015	0.065	0.02	0.035	-0.02	0.005	0.03	0.035	0.02	0.09	0.08	autophagy associated protein Mug36
9-E10	SPBC31F10.02	SPBC31F10.02	-0.005	-0.055	-0.06	-0.01	-0.02	-0.04	0.045	0.055	0	0.005	0.075	0.03	acyl-CoA thioesterase (predicted)
9-E11	SPBC31F10.03	SPBC31F10.03	0.01	0.08	-0.1	0.09	-0.03	0.03	-0.07	-0.13	-0.06	-0.08	0.08	0.04	ChaC-like protein, predicted cation transport regulator
9-E12	SPBC31F10.05	mug37	-0.05	0.01	-0.05	0.01	0.06	-0.05	-0.08	-0.09	-0.03	-0.03	0.05	-0.03	sequence orphan
9-F01	SPBC31F10.08	mde2	0.005	-0.02	-0.02	-0.04	-0.005	-0.015	-0.02	-0.07	-0.02	0.005	0.015	-0.025	Mde2 protein
9-F02	SPBC32F12.03c	gpx1	0.19	0.025	0.055	0.11	-0.025	-0.08	-0.1	0.015	0.03	0.02	0.05	0.16	glutathione peroxidase Gpx1
9-F03	SPBC19C7.01	SPBC19C7.01	0.05	-0.07	-0.02	0.03	-0.01	-0.045	0	0.025	-0.08	0.02	-0.155	-0.015	Mago binding protein homolog
9-F04	SPBC336.05c	SPBC336.05c	-0.03	-0.01	-0.02	-0.03	0	0	-0.05	-0.05	-0.03	-0.07	-0.01	-0.01	S-adenosylmethionine-dependentmethyltransferase
9-F05	SPBC337.11	SPBC337.11	-0.065	0.01	0	-0.03	0.005	0.035	0.015	0.075	0.04	0.09	0.09	0.04	mitochondrial peptidase (predicted)
9-F06	SPBC342.01c	alg6	-0.16	-0.02	-0.04	-0.22	0.095	0.09	-0.165	-0.03	-0.13	0.03	0.28	0.08	glucosyltransferase Alg6
9-F07	SPBC354.04	SPBC354.04	-0.09	-0.16	0.02	0.02	-0.13	-0.04	-0.1	-0.11	0.13	-0.06	0.06	0.18	sequence orphan
9-F08	SPBC354.10	SPBC354.10	0.02	0.13	-0.05	0.09	-0.025	-0.045	-0.015	0.015	-0.08	0.05	0.14	-0.02	RNAPII degradation factor (predicted)
9-F09	SPBC36.06c	spo9	0.11	0.045	-0.01	0	0.02	0.23	0	0	-0.04	-0.02	0.65	0.12	farnesyl pyrophosphate synthetase
9-F10	SPBC365.07c	SPBC365.07c	-0.095	-0.025	0	0.01	-0.085	-0.035	0.015	-0.055	-0.01	0.03	0.055	-0.07	TATA element modulatory factor homolog (predicted)
9-F11	SPBC36B7.02	SPBC36B7.02	-0.09	-0.05	-0.02	-0.125	0.03	-0.05	-0.03	-0.01	0.065	0.095	0.06	0.045	Svf1 family protein Svf2
9-F12	SPBC36B7.05c	SPBC36B7.05c	0.01	0.045	0.09	0.075	-0.01	0.025	0.025	-0.02	-0.01	-0.01	-0.03	0.01	ubiquitin-protein ligase E/phosphatidylinositol(3)-phosphate binding protein (predicted)
9-G01	SPBC11C11.11c	SPBC11C11.11c	0.08	-0.035	-0.05	0.035	-0.025	-0.035	0.065	-0.04	0.05	0.06	0.1	0.05	mitochondrial ATP-dependent DNA helicase Irc3 (predicted)
9-G02	SPBC3B8.08	SPBC3B8.08	-0.135	-0.05	0.035	-0.1	0.075	-0.04	-0.015	-0.075	-0.02	-0.07	0.02	-0.075	Sjogren's syndrome/scleroderma autoantigen 1 family
9-G03	SPBC3B8.05	SPBC3B8.05	0.36	-0.035	0.14	0	0.29	-0.02	-0.03	0.21	0.05	0.125	-0.125	0.405	diphthamide biosynthesis protein (predicted)
9-G04	SPBC3E7.07c	SPBC3E7.07c	-0.075	0.02	-0.03	-0.045	-0.005	0.025	-0.025	0.025	-0.005	-0.015	0.035	-0.04	DUF757 family protein
9-G05	SPBC3H7.14	mug176	0.105	0.125	0.2	0.09	0.09	-0.05	0	-0.08	-0.11	-0.04	0.05	-0.03	BRCT domain protein
9-G06	SPBC3H7.10	SPBC3H7.10	-0.37	-0.11	-0.26	-0.11	-0.185	0.035	0.04	0.1	0.02	0.21	0.02	-0.11	elongator complex subunit Elp6
9-G08	SPBC405.05	SPBC405.05	0.035	0.03	0.07	0.025	-0.01	-0.01	0	0.025	0.015	0.015	0.045	0.045	sequence orphan
9-G09	SPBC405.06	SPBC405.06	0.005	0.065	0.005	0.005	-0.015	0.005	0.005	0.005	0.01	0.06	0.015	0.045	DNAJ protein Xdj1 (predicted)
9-G10	SPBC409.06	uch2	-0.055	0	-0.03	0	0.025	-0.035	-0.025	-0.03	-0.045	-0.07	0.015	-0.065	ubiquitin C-terminal hydrolase Uch2
9-G12	SPBC418.02	SPBC418.02	-0.07	0.02	0.075	0.025	-0.08	-0.015	-0.01	-0.005	-0.08	-0.045	0.04	-0.16	NatA N-acetyltransferase complex subunit (predicted)
9-H01	SPBC428.04	SPBC428.04	0.15	0.1	-0.04	0	0.005	0.005	-0.06	-0.09	-0.075	-0.05	0.135	-0.04	sequence orphan
9-H04	SPBC428.05c	arg12	0	0.005	0.02	0.01	-0.03	0.025	0.01	0.005	-0.025	0	0.015	-0.02	argininosuccinate synthase (predicted)
9-H05	SPBC428.10	SPBC428.10	-0.055	-0.01	0	-0.04	-0.005	-0.03	-0.005	-0.07	-0.02	-0.02	0.015	-0.06	sequence orphan
9-H06	SPBC4B4.12c	SPBC4B4.12c	-0.04	-0.005	0.05	-0.04	0.06	0	-0.005	0.065	-0.005	0.005	0.01	0.035	sequence orphan
9-H07	SPBC2G2.01c	liz1	0.125	0.06	0.13	-0.03	0	0.05	0.27	0.02	0.52	-0.09	-0.08	-0.12	pantothenate transporter
9-H08	SPBC4C3.09	SPBC4C3.09	0.015	-0.02	-0.04	-0.02	0.015	0	-0.015	-0.015	0.01	-0.02	0.03	0.005	acetylglucosaminyltransferase (predicted)
9-H09	SPBC4C3.08	mug136	0.015	-0.02	-0.015	-0.03	-0.075	0.005	-0.005	0.005	0.025	-0.005	0.06	0.05	acetylglucosaminyltransferase (predicted)
9-H10	SPBC4C3.06	SPBC4C3.06	-0.065	0.04	0.02	-0.025	0.03	-0.025	-0.06	-0.07	-0.03	-0.08	0.02	-0.09	actin cytoskeletal protein Syp1
9-H11	SPBC3E7.16c	leu3	-0.005	-0.04	0.04	-0.01	0	0.01	0.06	0.01	-0.015	-0.05	-0.005	0.14	2-isopropylmalate synthase (predicted)
10-A01	SPBC4F6.10	vps901	0.23	-0.05	-0.09	0	0.16	-0.02	-0.07	0.09	0.06	0.04	0.08	0.34	guanyl-nucleotide exchange factor Vps901 (predicted)
10-A02	SPBC4F6.11c	SPBC4F6.11c	-0.02	-0.02	-0.01	-0.005	0.06	0	0.01	-0.05	0.06	-0.01	0.13	0.17	asparagine synthase (predicted)
10-A03	SPBC18A7.01	SPBC18A7.01	0.13	0.04	0.01	0.095	0.04	0.015	0	-0.02	-0.03	0.015	0.09	0.07	X-Pro dipeptidase (predicted)
10-A04	SPBC530.04	mod5	0.045	0.01	-0.045	0.05	-0.015	0.055	-0.02	-0.025	-0.055	0	0.145	0.005	Tea1 anchoring protein Mod5
10-A06	SPBC557.05	SPBC557.05	0.15	-0.005	-0.1	0.07	0.12	0.005	0	0.06	-0.025	-0.02	-0.305	0.14	arrestin
10-A07	SPBC365.20c	SPBC365.20c	0.02	0.05	-0.02	0.03	0.05	-0.02	-0.035	0.04	-0.05	-0.01	0.05	0.04	nicotinamidase (predicted)
10-A08	SPBC56F2.10c	alg5	0.13	0.04	0.01	-0.02	0.07	-0.01	-0.06	-0.09	-0.01	0.05	0.32	0.2	dolichyl-phosphate beta-glucosyltransferase Alg5 (predicted)
10-A09	SPBC577.11	SPBC577.11	0.14	0.02	-0.05	0.05	0.035	0.015	0.055	0.025	0.075	0.125	0.145	0.205	sequence orphan
10-A11	SPBC577.14c	spa1	-0.03	0.015	0.01	-0.045	0.12	0	0.06	0.1	0.08	0.045	-0.015	0.14	ornithine decarboxylase antizyme Spa1
10-A12	SPBC106.20	exo70	0.035	-0.07	-0.025	0.035	0.015	-0.075	-0.075	-0.07	-0.07	-0.04	-0.005	0.09	exocyst complex subunit Exo70 (predicted)
10-B01	SPBC1685.15c	klp6	0.315	-0.08	-0.02	0.04	0.125	-0.03	0.02	0.06	0.015	0.01	-0.8	0.29	kinesin-like protein Klp6
10-B02	SPBC651.06	mug166	-0.09	-0.01	-0.05	-0.01	-0.02	-0.03	0.02	-0.05	0.06	-0.03	-0.03	-0.1	sequence orphan
10-B04	SPBC1198.14c	fbp1	0.14	-0.01	-0.015	0.03	0.03	-0.025	-0.065	0.025	-0.12	-0.045	-0.23	0.075	fructose-1,6-bisphosphatase Fbp1
10-B05	SPBC685.02	SPBC685.02	-0.01	0.055	0.015	0.015	-0.05	-0.04	-0.025	-0.005	-0.02	0.03	-0.015	-0.01	mitochondrial conserved eukaryotic protein
10-B06	SPBC685.04c	aps2	0.19	0.045	-0.045	-0.035	0.09	0.015	0.015	-0.04	-0.02	-0.04	0.04	0.19	AP-2 adaptor complex subunit Aps2 (predicted)
10-B09	SPBC725.07	pex5	-0.01	0.07	0.175	0.04	0	0.05	0.07	0.04	0.065	0.01	0.05	0.095	peroxisomal targeting signal receptor Pex5
10-B10	SPBC725.14	arg6	0.005	-0.025	-0.05	0.04	0.085	0.035	0	0.085	-0.015	0.065	0.04	0.205	acetylglutamate synthase Arg6 (predicted)
10-B11	SPBC776.04	sec2302	0.895	0.155	0.15	-0.03	0.295	0.09	-0.005	-0.06	0.005	-0.135	0.11	0.36	GTPase activating protein Sec23b (predicted)
10-B12	SPBC776.14	plh1	0	0.005	-0.015	-0.01	0.07	0.01	0.005	-0.01	-0.07	-0.01	0.065	0.08	phospholipid-diacylglycerol acyltransferase Plh1
10-C01	SPBC800.02	whi5	0.065	-0.055	0.065	-0.025	0.03	-0.075	-0.02	-0.12	-0.02	-0.055	-0.09	-0.01	cell cycle transcriptional repressor Whi5
10-C02	SPBC800.07c	tsf1	-0.01	-0.01	-0.15	-0.06	0.16	0.15	-0.02	0.1	-0.08	0.13	0.03	0.13	mitochondrial translation elongation factor EF-Ts Tsf1
10-C03	SPBC800.09	sum2	0.155	0.265	-0.15	0.075	0.05	0.11	-0.16	0.04	-0.26	0	0.14	0.11	G2/M transition checkpoint protein Sum2
10-C04	SPBC83.18c	fic1	0	0.03	-0.01	-0.1	0.08	-0.08	-0.26	-0.15	-0.12	-0.03	-0.03	-0.08	C2 domain protein Fic1
10-C05	SPBC839.02	SPBC839.02	-0.015	0.05	-0.015	-0.045	-0.055	0	-0.02	-0.03	-0.03	-0.02	0.025	-0.055	arrestin Aly1 related
10-C06	SPBC839.03c	SPBC839.03c	0.335	0	-0.035	0.12	0.17	-0.005	-0.005	0.125	-0.035	0.045	-0.115	0.215	neddylation protein Dcn1 (predicted)
10-C07	SPBC887.11	pus2	-0.13	-0.15	0.27	-0.25					-0.09	-0.05	-0.01	0.14	tRNA pseudouridine synthase Pus2 (predicted)
10-C08	SPBC8D2.03c	hhf2	0.445	-0.055	-0.025	-0.015	0.195	-0.02	0.135	0.12	0.065	0.185	-0.1	0.335	histone H4 h4.2
10-C09	SPBC8D2.12c	SPBC8D2.12c	-0.02	0.02	0.09	-0.04	0.04	-0.02	0.05	0.12	-0.04	-0.04	-0.075	0.09	mitochondrial DNA binding protein (predicted)
10-C10	SPBC1289.16c	cao2	-0.03	0	0.025	-0.055	-0.03	-0.02	-0.05	0.02	-0.04	-0.045	-0.015	-0.015	copper amine oxidase-like protein Cao2
10-C11	SPBC8E4.05c	SPBC8E4.05c	0.32	0.12	0.04	0.03	0.32	0.13	-0.02	-0.13	0.02	-0.02	0.09	0.28	fumarate lyase superfamily
10-C12	SPBC8E4.03	SPBC8E4.03	0.005	0.045	0.01	0.07	-0.01	0.045	0	0.025	-0.01	0.025	0.175	0.03	agmatinase 2 (predicted)
10-D01	SPBC8E4.02c	SPBC8E4.02c	0.075	0.045	0.005	0.04	0.08	0.02	0.01	0.045	0.015	-0.04	0.015	0.015	sequence orphan
10-D02	SPBC902.03	SPBC902.03	0.085	0.105	-0.03	0.11	0.085	0.09	0.02	-0.01	-0.035	0.095	0.31	0.12	Spo7 homolog
10-D03	SPBC902.05c	idh2	-0.07	0.02	0.03	-0.01	0.1	-0.03	0.04	0.04	0.01	0.005	0.065	0.075	isocitrate dehydrogenase (NAD+) subunit 2
10-D04	SPBC902.06	mto2	0.04	0.005	-0.005	0.06	-0.06	-0.085	-0.06	-0.125	0.04	0.01	-0.015	0.08	MT organizer Mto2
10-D05	SPBC947.15c	SPBC947.15c	-0.025	0.05	-0.03	0.05	0.045	0.015	0.03	-0.035	-0.105	-0.105	-0.02	0.05	NADH dehydrogenase
10-D06	SPBC947.05c	SPBC947.05c	0.02	0.085	-0.025	0.005	0.005	0.005	0.01	0.11	-0.07	0.025	0	0.095	ferric-chelate reductase (predicted)
10-D07	SPBC947.04	SPBC947.04	0.015	0	-0.02	-0.035	0.02	-0.02	-0.005	-0.05	-0.025	-0.025	0.05	0.065	cell surface glycoprotein (predicted), DIPSY family
10-D08	SPBC947.03c	SPBC947.03c	0.07	0.09	-0.12	-0.04	-0.04	-0.05	-0.05	0	-0.07	0.01	0.09	-0.05	Sm domain protein
10-D10	SPBP23A10.14c	ell1	0.02	0	-0.175	-0.075	0.035	0.025	0	0	-0.135	0.025	0.085	0.08	RNA polymerase II transcription elongation factor SpELL
10-D11	SPBP23A10.16	sdh4	0.15	-0.03	-0.04	0.105	0.005	0.02	0.005	-0.015	-0.06	-0.01	0.01	0.1	TIM22 inner membrane protein import complex anchor subunit Tim18
10-D12	SPBP26C9.02c	car1	0.03	0.01	-0.02	0.01	0.01	0	-0.01	-0.01	-0.07	-0.08	0.03	0.04	arginase Car1
10-E01	SPBP35G2.04c	SPBP35G2.04c	0.03	-0.01	-0.02	-0.05	-0.06	-0.07	-0.03	-0.05	-0.01	0.02	0.09	0.09	sequence orphan
10-E02	SPBP35G2.07	ilv1	-0.25	-0.01	-0.11	-0.08	-0.02	-0.01	0.07	0.17	-0.08	-0.08	-0.02	-0.11	acetolactate synthase catalytic subunit
10-E03	SPBP35G2.12	SPBP35G2.12	0.045	0.005	0.065	-0.015	0.1	0.03	-0.065	0.195	0.065	0.1	0.09	0.075	ADP-ribose diphosphatase (predicted)
10-E04	SPBP4G3.02	pho1	0.03	-0.085	0.005	-0.035	0.055	-0.04	-0.01	-0.05	0.01	-0.02	0.015	0.135	acid phosphatase Pho1
10-E05	SPBP4G3.03	SPBP4G3.03	0.06	-0.02	0.02	-0.04	0.01	-0.01	-0.03	-0.02	-0.04	-0.06	-0.07	0.04	PI31 proteasome regulator related
10-E06	SPBP4H10.09	rsv1	0.035	-0.02	-0.065	0.025	0.075	0	-0.04	0	-0.06	-0.02	0.05	0.18	transcription factor Rsv1
10-E07	SPBP4H10.12	SPBP4H10.12	0.07	-0.02	-0.01	-0.03	0.01	-0.03	0.07	0.03	-0.02	-0.03	0.01	0.03	conserved protein (fungal and bacterial)
10-E08	SPBP4H10.17c	SPBP4H10.17c	-0.07	-0.06	0.06	-0.09	0.15	-0.025	-0.055	-0.04	0.02	0.02	0.15	0.085	carboxyl methyl esterase (predicted)
10-E09	SPBP4H10.18c	SPBP4H10.18c	-0.01	0.02	0.1	-0.07	0.06	-0.03	-0.03	-0.08	0.07	-0.05	0.02	0.06	sequence orphan
10-E10	SPBP8B7.02	SPBP8B7.02	0.03	-0.005	0.005	-0.035	0.05	0	0.005	0.06	0.015	0.075	-0.1	0.15	sequence orphan
10-E11	SPBP8B7.04	mug45	-0.07	-0.015	0.055	-0.115	0.12	-0.045	-0.075	0.005	-0.025	0	0.025	0.015	sequence orphan
10-E12	SPBP8B7.07c	set6	-0.09	-0.115	-0.03	-0.095	0.19	0.08	0.11	0.18	0.065	0.1	0.115	0.26	histone lysine methyltransferase Set6 (predicted)
10-F01	SPBP8B7.08c	SPBP8B7.08c	0.34	0.025	0.075	0.07	0.11	0	-0.02	0.01	-0.115	-0.13	-0.03	0.07	leucine carboxyl methyltransferase Ppm1 (predicted)
10-F02	SPBP8B7.10c	SPBP8B7.10c	0.105	0.015	0.105	-0.04	0.115	-0.1	-0.1	-0.1	-0.03	-0.005	-0.035	0.18	U3 snoRNP-associated protein Utp16 (predicted)
10-F03	SPBP8B7.26	SPBP8B7.26	0.02	0	0.01	-0.035	-0.005	0.02	0.03	0.015	-0.005	-0.055	0.025	-0.05	sequence orphan
10-F04	SPBP8B7.28c	SPBP8B7.28c	0.525	0.38	-0.045	0.035	0.175	0.25	0.005	0.01	0.015	0.01	0.45	0.335	sequence orphan
10-F05	SPBP8B7.31	SPBP8B7.31	-0.03	-0.02	0.05	-0.03	0.16	0.06	-0.04	0.04	-0.03	-0.02	0.05	-0.02	acid phosphatase (predicted)
10-F06	SPBPJ4664.01	dps1	-0.14	-0.085	-0.15	-0.015	-0.165	-0.105	-0.135	0	-0.14	0.035	-0.195	-0.155	decaprenyl diphosphate synthase subunit Dps1
10-F07	SPCC1020.11c	SPCC1020.11c					-0.04	0.33	-0.1	0.03					DUF786 family protein
10-F08	SPCC1020.08	SPCC1020.08	0.48	0.005	-0.005	-0.025	0.335	-0.02	0.035	-0.04	0.085	-0.01	-0.03	0.435	wybutosine biosynthesis protein Tyw1
10-F09	SPCC1020.05	SPCC1020.05	0.075	-0.005	-0.005	0.015	0.05	0.035	0	-0.025	-0.07	-0.01	-0.035	0.06	phosphoprotein phosphatase (predicted)
10-F11	SPCC11E10.04	SPCC11E10.04	-0.175	-0.03	-0.08	0.035	-0.22	-0.08	0.04	0.44	-0.06	0.165	-0.205	-0.24	mitochondrial ATPase expression protein homolog
10-F12	SPCC11E10.06c	SPCC11E10.06c	-0.23	0.045	-0.075	0.08	-0.065	0.17	0.055	0.04	-0.125	0.165	-0.055	-0.345	elongator complex subunit Elp4 (predicted)
10-G01	SPCC1223.03c	gut2	0.035	0.035	-0.04	0.035	0.165	0.105	0.08	0.15	0.02	0.065	0.11	0.16	glycerol-3-phosphate dehydrogenase Gut2
10-G02	SPCC1223.04c	set11	0.01	-0.07	-0.055	-0.01	0.07	0	0.025	0.055	-0.015	0.005	-0.295	0.12	ribosomal protein lysine methyltransferase Set11
10-G03	SPCC1223.13	cbf12	-0.005	-0.02	-0.035	0.03	-0.095	-0.045	0.015	0.05	-0.025	0.065	-0.04	0.025	CBF1/Su(H)/LAG-1 family transcription factor Cbf12
10-G04	SPCC1235.03	SPCC1235.03	0.02	-0.04	0.02	0.055	-0.035	-0.06	-0.11	0	0	0.07	0.09	0.125	SMR domain protein, possibly involved in DNA repair
10-G05	SPCC1235.09	hif2	0.69	-0.1	0.025	-0.115	0.375	-0.235	-0.05	-0.02	-0.01	-0.06	-0.14	0.5	Set3 complex subunit Hif2
10-G06	SPCC1235.11	SPCC1235.11	-0.07	-0.055	-0.02	0.015	-0.005	-0.045	-0.065	-0.04	-0.04	0.01	-0.12	0.09	mitochondrial protein, human BRP44L ortholog
10-G07	SPCC1235.12c	mug146	0.005	0.025	-0.04	-0.015	0.015	-0.01	-0.015	-0.04	0.01	-0.04	0.07	0.05	meiotically upregulated gene Mug46
10-G08	SPCC1235.15	dga1	0.14	0.01	-0.01	0.07	0.08	0.01	-0.12	-0.08	0	-0.05	0.03	0.12	diacylglycerol O-acyltransferase Dga1
10-G09	SPCC1259.08	SPCC1259.08	-0.02	-0.055	0	0.005	0.13	-0.06	-0.01	0.04	0.03	0.07	-0.035	0.175	conserved fungal protein
10-G10	SPCC1259.14c	meu27	0.04	-0.07	-0.12	0.03	0.18	0.11	0.04	0.09	-0.08	-0.03	0.08	0.11	S. pombe specific UPF0300 family protein 5
10-G11	SPCC126.01c	SPCC126.01c	-0.07	-0.045	-0.035	-0.07	0.07	-0.065	-0.115	-0.08	-0.095	-0.015	0.03	-0.035	conserved fungal protein
10-G12	SPCC126.04c	sgf73	0.67	0.055	-0.01	0.035	0.18	-0.02	0.04	0.065	0.1	0.075	-0.06	0.315	SAGA complex subunit Sgf73 (predicted)
10-H01	SPCC126.09	SPCC126.09	-0.035	0.035	-0.015	-0.07	0.105	0.13	0.135	0.025	0.045	0.105	0.105	0.17	vacuolar membrane zinc transporter (predicted)
10-H04	SPCC126.10	iah1	0.055	-0.01	-0.015	0.025	0.015	0.02	0.02	0.025	0.025	0.015	0	0.135	isoamyl acetate hydrolytic enzyme Iah1 (predicted)
10-H05	SPCC126.13c	SPCC126.13c	0.035	-0.03	-0.005	-0.035	0.045	-0.035	0.02	0.02	-0.04	-0.025	0	0.105	histone deacetylase complex subunit, SAP128 family (predicted)
10-H06	SPCC1620.02	wtf23	-0.05	-0.04	0.07	-0.03	0.15	0.03	-0.1	0.07	-0.09	0.03	0.02	0.06	wtf element Wtf23
10-H07	SPCC1620.03	mug163	0.115	0.01	0.035	0.07	0.065	0.01	0.04	0.03	0	0.025	-0.015	0.06	sequence orphan
10-H08	SPCC1620.08	SPCC1620.08	0.005	0.035	0.02	0.04	0.02	0.015	0.03	-0.02	0.02	-0.015	0.035	-0.045	succinate-CoA ligase (beta subunit)
10-H09	SPCC1672.04c	SPCC1672.04c	0.09	-0.025	-0.18	0.015	0.02	0.025	-0.025	0.015	-0.21	-0.035	-0.145	-0.055	mitochondrial copper chaperone (predicted)
10-H10	SPAC1783.02c	vps66	-0.05	0.005	-0.11	-0.08	-0.025	0	-0.025	-0.04	-0.09	0	-0.005	-0.005	acyltransferase (predicted)
10-H11	SPAC17A2.11	SPAC17A2.11	-0.055	0.025	0.025	-0.015	0.07	0.03	0.01	0.08	-0.015	-0.005	-0.005	-0.025	sequence orphan
11-A01	SPAC17A5.05c	SPAC17A5.05c	-0.085	-0.02	-0.03	-0.02	-0.04	-0.035	-0.02	-0.025	0.045	-0.025	0.035	-0.05	conserved fungal protein
11-A02	SPAC17G6.17	pof8	0.06	-0.01	-0.06	-0.02	-0.01	0.01	0.01	-0.03	0.05	-0.03	-0.01	0.04	F-box protein Pof8
11-A03	SPAC23A1.19c	SPAC23A1.19c	0.02	-0.08	-0.065	-0.025	0.01	-0.065	-0.075	0.085	0	0.085	0.165	0.155	RecQ type DNA helicase Hrq1 (predicted)
11-A04	SPAPJ696.01c	vps17	0.005	0.14	0.01	0.045	0.34	0.09	-0.19	0.025	-0.06	-0.05	0.235	0.18	retromer complex subunit Vps17
11-A05	SPAC14C4.15c	SPAC14C4.15c	0.065	0.01	0.05	0	-0.02	0.01	0.065	0.025	0.07	0.005	-0.14	-0.025	dipeptidyl peptidase (predicted)
11-A06	SPBC119.14	rti1	0.055	0.02	0.035	-0.035	-0.06	-0.02	0.03	0.03	0.01	-0.045	-0.02	-0.055	Rad22 homolog Rti1
11-A07	SPBC1198.03c	SPBC1198.03c	-0.015	-0.025	0.01	-0.03	-0.035	-0.03	0.01	-0.045	0.03	-0.005	0.045	-0.04	sequence orphan
11-A08	SPBC1271.07c	SPBC1271.07c	0.02	-0.02	0.03	0	-0.04	0.02	-0.02	-0.04	-0.04	-0.07	0.06	-0.12	N-acetyltransferase (predicted)
11-A09	SPBC1289.10c	adn2	0.285	0.055	0.07	0.005	0.2	0.065	0.02	0.05	-0.025	-0.075	0.115	0.105	transcription factor (predicted)
11-A10	SPBC1289.11	spf38	-0.06	0.1	0.05	0.06	-0.06	-0.02	-0.02	-0.025	0.045	-0.02	0.11	-0.08	splicing factor Spf38
11-A12	SPBC1347.07	rex2	-0.13	-0.06	0.03	-0.03	0.1	0.03	-0.015	0.06	0.08	0.075	0.055	0.035	RNA exonuclease
11-B01	SPBC14C8.17c	spt8	0.23	-0.01	-0.09	0.14	0.29	0.11	0.05	0.3	0.05	0.31	0.06	0.33	SAGA complex subunit Spt8
11-B02	SPBC1539.10	nop16	-0.02	-0.12	-0.11	-0.03	0.13	0.07	0.01	0.13	0	0.05	0.12	0.12	ribosome biogenesis protein Nop16 (predicted)
11-B03	SPBC1604.03c	SPBC1604.03c	0.03	-0.06	-0.12	0.01	-0.03	-0.07	0	-0.02	-0.09	0.01	-0.21	0.01	sequence orphan
11-B04	SPBC1685.04	SPBC1685.04	-0.02	0	-0.015	-0.035	0.055	0.05	-0.09	-0.075	-0.02	-0.04	0.045	-0.04	sequence orphan
11-B05	SPBC1685.06	cid11	0.59	0.055	0.11	0.045	0.085	-0.01	0	-0.06	0.115	0	0.03	0.375	poly(A) polymerase Cid11 (predicted)
11-B06	SPBC1711.11	SPBC1711.11	-0.07	0.01	0.07	-0.02	0.1	-0.12	-0.11	-0.08	0.02	0.03	0.07	0.02	autophagy associated protein (predicted)
11-B07	SPBC18H10.11c	SPBC18H10.11c	0.085	-0.015	-0.11	0.055	-0.005	-0.03	-0.03	0.06	-0.175	0.03	-0.16	-0.045	conserved fungal protein
11-B08	SPBC18H10.20c	SPBC18H10.20c	-0.005	0.015	0.04	0	0.03	0.035	-0.025	0.005	-0.02	-0.02	0.02	-0.03	endocytosis regulator (predicted)
11-B09	SPBC1921.04c	SPBC1921.04c	0.32	-0.06	0.01	-0.02	0.17	-0.08	-0.02	-0.07	0.08	-0.04	-0.07	0.46	sequence orphan
11-B11	SPBC19C7.08c	SPBC19C7.08c	0.035	-0.045	0.075	0.05	-0.01	-0.085	-0.045	0.025	-0.04	0	-0.31	-0.06	leucine carboxyl methyltransferase
11-B12	SPBC2A9.07c	SPBC2A9.07c	-0.01	-0.025	-0.055	-0.015	0.08	0.09	0.165	0.05	0.08	-0.08	0.19	0	zf-PARP type zinc finger protein
11-C02	SPBC646.08c	SPBC646.08c	-0.105	-0.055	-0.05	-0.075	-0.025	-0.05	0	0.03	0	0.045	0.035	-0.065	oxysterol binding protein (predicted)
11-C03	SPBC651.04	SPBC651.04	-0.01	0.01	0.03	-0.04	0.005	0.015	-0.035	0.045	-0.04	0.015	0.075	0.015	sequence orphan
11-C04	SPBC1198.11c	reb1	-0.07	-0.01	-0.11	0.065	-0.08	0.055	-0.11	-0.105	-0.14	-0.04	-0.025	-0.095	RNA polymerase I transcription termination factor Reb1
11-C05	SPBC660.06	SPBC660.06	0.055	0.055	0.05	0.095	0.005	-0.005	-0.06	-0.04	-0.005	-0.02	-0.035	0.03	conserved fungal protein
11-C06	SPBC660.07	ntp1	-0.065	-0.08	0.035	-0.015	-0.045	-0.105	-0.025	-0.1	0.015	-0.035	-0.04	-0.045	alpha,alpha-trehalase Ntp1
11-C07	SPBC685.03	SPBC685.03	-0.065	-0.01	-0.03	-0.035	-0.045	-0.01	0.005	-0.005	0.04	-0.01	0.005	-0.025	sequence orphan
11-C08	SPBC8D2.16c	SPBC8D2.16c	-0.075	0.01	-0.055	-0.045	0.065	-0.045	0.005	-0.01	0.035	-0.02	0.05	-0.02	DUF171 family protein
11-C09	SPBC947.09	SPBC947.09	-0.07	0.01	0.005	-0.02	-0.025	0.01	0.045	-0.01	0.015	0.005	0	-0.015	ThiJ domain protein
11-C10	SPCC1281.07c	SPCC1281.07c	-0.015	0.03	0.03	0.005	-0.05	-0.005	-0.02	-0.04	0.005	0	0.015	-0.075	glutathione S-transferase Gst3
11-C11	SPCC1281.08	wtf11	-0.06	-0.015	-0.02	-0.02	0.01	0.045	0.025	0.06	0	-0.035	0.04	-0.065	wtf element Wtf11
11-C12	SPCC132.01c	SPCC132.01c	-0.08	0.01	-0.02	0.01	-0.11	-0.02	-0.08	-0.02	0	0	0.05	0	DUF814 family protein
11-D01	SPCC132.03	SPCC132.03	-0.03	-0.075	0.02	-0.035	0.045	0.04	0.01	0.02	0.015	-0.005	0.065	0.015	sequence orphan
11-D02	SPCC1322.02	SPCC1322.02	0	0.01	-0.02	0.05	0.01	-0.075	0.075	0.015	0.095	0.03	0.01	0.075	sequence orphan
11-D03	SPCC1322.06	kap113	0.07	-0.095	-0.05	0.035	0.035	-0.075	-0.01	-0.04	0.09	0.045	-0.675	0.115	karyopherin Kap113
11-D04	SPCC1322.07c	mug150	0.025	-0.015	0	0.07	-0.025	-0.01	-0.01	-0.01	0.005	0.02	0.07	0.01	sequence orphan
11-D05	SPCC1393.02c	spt2	-0.02	-0.025	0	-0.005	-0.025	-0.01	0.015	0.005	-0.015	0.005	-0.01	0.01	non-specific DNA binding protein Spt2 (predicted)
11-D06	SPCC1393.09c	SPCC1393.09c	0.01	-0.015	-0.1	-0.015	0.005	-0.03	-0.09	-0.06	-0.03	-0.05	-0.03	-0.03	RWD domain
11-D07	SPCC1393.13	SPCC1393.13	-0.07	-0.21	-0.075	-0.125	0.105	-0.145	-0.06	-0.045	-0.01	0.02	-0.26	0.1	DUF89 family protein
11-D08	SPCC13B11.02c	SPCC13B11.02c	0.105	-0.01	-0.05	-0.015	-0.03	-0.04	-0.015	-0.015	0	-0.04	-0.045	0.015	sequence orphan
11-D09	SPCC13B11.03c	SPCC13B11.03c	0.08	0.04	0	-0.06	0.09	0.04	-0.09	-0.14	0.08	-0.08	0	0.09	hydroxyacylglutathione hydrolase (predicted)
11-D10	SPCC1442.02	SPCC1442.02	0.39	-0.005	-0.005	0.09	0.32	0.045	0.1	0	0.14	-0.01	0.05	0.385	central kinetochore associated protein (predicted)
11-D11	SPCC1442.04c	SPCC1442.04c	0.32	-0.03	0.075	0.165	0.12	0.12	0.14	0.08	0.19	0.06	0.09	0.4	meiotic recombination protein (predicted)
11-D12	SPCC1442.05c	SPCC1442.05c	0.03	0.05	-0.04	-0.04	0	-0.11	-0.15	-0.16	-0.09	-0.05	-0.03	-0.03	mitochondrial protein
11-E01	SPCC1442.11c	SPCC1442.11c	0.115	0	-0.05	0.055	-0.025	-0.05	-0.025	-0.06	-0.005	-0.01	0.02	0.04	sequence orphan
11-E02	SPCC1442.13c	SPCC1442.13c	0.02	0.015	0.06	0.025	0.01	-0.045	-0.025	0.105	0.04	0.085	0	0.095	RNA-binding protein, G-patch type
11-E04	SPCC1450.11c	cek1	-0.04	-0.01	-0.035	-0.01	-0.095	0.005	-0.02	-0.105	0.015	-0.045	-0.075	-0.03	serine/threonine protein kinase Cek1
11-E05	SPCC1442.01	ste6	-0.04	-0.07	-0.055	-0.02	0.06	-0.015	-0.105	-0.075	0.025	-0.02	0.025	0	guanyl-nucleotide exchange factor Ste6
11-E06	SPCC1494.03	arz1	0.105	0.04	0.05	0.035	-0.05	-0.02	0.04	-0.02	0.095	-0.025	-0.035	-0.01	armadillo repeat containing, Zfs1 target number 1
11-E07	SPCC1494.08c	SPCC1494.08c	0.46	0.08	0.01	0.08	0.15	0.02	-0.02	0.01	0.01	-0.02	0.07	0.36	conserved fungal protein
11-E08	SPCC1494.09c	SPCC1494.09c	0.015	-0.02	-0.06	0.065	0.04	0	0.105	0.025	0.04	0	-0.015	0.025	sequence orphan
11-E09	SPCC1494.10	adn3	0.125	0.06	-0.005	0.04	0.07	0.02	-0.04	0.04	-0.015	-0.005	0.055	0.06	transcription factor (predicted)
11-E10	SPCC1020.13c	SPCC1020.13c	0.04	0.02	0.06	0.08	0.06	-0.07	-0.03	-0.05	0.05	0.05	0.06	-0.01	phospholipase (predicted)
11-E11	SPCC162.06c	SPCC162.06c	0.16	0.055	0.035	0.035	0.01	0.02	-0.02	-0.06	-0.01	-0.045	0.025	0.09	vacuolar sorting protein Vps60
11-E12	SPCC162.05	coq3	-0.2	-0.045	-0.185	-0.04	-0.05	-0.165	-0.025	-0.005	-0.225	0.005	-0.155	-0.09	hexaprenyldihydroxybenzoate methyltransferase Coq3
11-F01	SPCC162.03	SPCC162.03	0	0.04	-0.03	0.04	0.03	0.08	0.07	0.08	-0.03	-0.02	-0.02	-0.02	short chain dehydrogenase (predicted)
11-F02	SPCC1672.06c	asp1	-0.125	0.085	-0.245	0.105	-0.005	-0.005	0.03	-0.03	-0.16	0.025	0.01	0.03	inositol hexakisphosphate kinase/inositol pyrophosphate synthase (predicted)
11-F03	SPCC1672.09	SPCC1672.09	-0.005	-0.07	-0.03	0.06	-0.06	-0.01	-0.05	-0.03	-0.02	-0.055	-0.055	0.035	triglyceride lipase-cholesterol esterase (predicted)
11-F04	SPCC1682.11c	SPCC1682.11c	0.045	-0.02	0.105	0.02	0.02	0	0.025	0.015	-0.015	-0.045	-0.05	0.02	DUF580 family protein
11-F05	SPCC16A11.07	coq10	-0.07	0.01	0.05	-0.04	0.12	0	-0.01	-0.05	-0.09	-0.04	-0.06	-0.03	ubiquinone binding protein Coq10
11-F06	SPCC1739.08c	SPCC1739.08c	-0.045	0.015	-0.01	0.045	-0.005	-0.005	0.035	-0.025	0.045	-0.03	-0.005	0.005	short chain dehydrogenase (predicted)
11-F07	SPCC1739.10	mug33	0.335	0.12	0.13	-0.04	0.375	0.05	0.125	0.275	0.06	0.24	0.12	0.445	conserved fungal protein
11-F08	SPCC1753.02c	git3	0.57	0.07	-0.04	0.05	0.26	0.05	0.03	0.06	0.12	0.05	0.12	0.46	G-protein coupled receptor Git3
11-F09	SPCC162.12	tco89	-0.065	0.005	-0.085	-0.035	0.02	0.095	-0.07	-0.06	0.025	0.055	0.04	-0.035	TORC1 subunit Tco89
11-F10	SPCC1795.10c	SPCC1795.10c	0.065	0.02	0.04	-0.04	0	-0.02	0.01	-0.1	-0.065	0.005	0.05	0.015	Sed5 Vesicle Protein Svp26 (predicted)
11-F11	SPCC18.09c	SPCC18.09c	-0.015	-0.05	-0.01	0.025	0.03	-0.02	0.02	0.015	0.075	-0.015	0.02	-0.01	human aprataxin homolog
11-F12	SPCC1827.04	SPCC1827.04	-0.06	-0.04	0	-0.01	-0.06	-0.01	-0.01	-0.07	0.01	-0.11	-0.105	-0.1	ankyrin repeat protein, unknown biological role
11-G01	SPCC1840.04	pca1	-0.005	-0.015	-0.025	-0.035	-0.025	0.005	0.045	0.05	0.035	0.03	-0.04	-0.045	metacaspase Pca1
11-G02	SPCC11E10.09c	SPCC11E10.09c	-0.115	-0.09	-0.015	-0.08	0.065	-0.075	-0.04	-0.095	0.015	-0.005	0.015	-0.05	alpha-amylase homolog (predicted)
11-G03	SPCC188.09c	SPCC188.09c	-0.035	0	0.03	0.035	-0.1	-0.01	-0.025	0.02	0.055	0.095	0.035	0.05	cell surface glycoprotein (predicted)
11-G04	SPCC188.10c	SPCC188.10c	0	0.03	0.105	0.005	-0.02	-0.02	-0.01	-0.025	0.01	0.02	0.03	0.015	pseudogene
11-G05	SPCC1884.01	SPCC1884.01	0.03	-0.025	0.03	0.015	0.01	-0.015	0.06	-0.065	0.07	0.065	0.045	0.16	pseudogene (predicted)
11-G06	SPCC18B5.02c	SPCC18B5.02c	-0.09	0.05	-0.07	-0.09	0.01	0.01	0.03	-0.05	0.01	-0.02	0.03	-0.01	cinnamoyl-CoA reductase pseudogene
11-G07	SPCC18B5.09c	SPCC18B5.09c	0.045	0.015	0.04	0	-0.01	0.005	0.045	0.01	0.015	-0.015	0.02	0.02	sequence orphan
11-G08	SPCC18B5.10c	SPCC18B5.10c	-0.055	-0.075	-0.045	-0.045	0.05	-0.035	-0.08	0.08	-0.1	-0.005	-0.035	0.045	TREX complex subunit Tex1 (predicted)
11-G09	SPCC191.09c	gst1	-0.065	-0.035	-0.055	-0.075	-0.04	-0.005	-0.04	-0.095	-0.025	-0.06	-0.065	-0.05	glutathione S-transferase Gst1
11-G10	SPCC24B10.16c	SPCC24B10.16c	0.03	-0.03	-0.055	-0.015	-0.01	0	-0.035	-0.03	0	0.005	-0.08	-0.03	sequence orphan
11-G11	SPCC285.13c	SPCC285.13c	0.2	0.04	-0.045	0.21	0.07	0.08	0.1	0.13	0.115	0.115	0.185	0.365	nucleoporin Nup60 (predicted)
11-G12	SPCC285.17	spp27	-0.11	0.07	-0.02	0.06	-0.15	0.06	-0.01	0.19	-0.06	0.13	0.05	-0.04	RNA polymerase I upstream activation factor complex subunit Spp27
11-H01	SPCC31H12.02c	mug73	-0.07	-0.01	0.02	-0.045	-0.005	0.025	0	0.045	0	-0.015	-0.005	-0.09	membrane transporter (predicted)
11-H04	SPCC330.06c	SPCC330.06c	-0.025	0.025	-0.02	-0.015	-0.06	-0.05	-0.015	-0.09	-0.08	-0.085	-0.065	-0.1	thioredoxin peroxidase
11-H05	SPCC320.14	SPCC320.14	-0.045	-0.03	0	-0.025	0.02	-0.06	0.025	-0.03	-0.115	-0.065	-0.11	-0.095	threo-3-hydroxyaspartate ammonia-lyase (predicted)
11-H06	SPCC338.02	mug112	0.045	0.025	0.015	-0.005	-0.015	-0.005	-0.04	-0.045	-0.015	-0.035	-0.005	-0.05	sequence orphan
11-H07	SPCC364.01	cif1	0.015	-0.045	0.045	0.04	-0.01	-0.025	-0.01	-0.025	0.03	0.05	-0.01	-0.055	calnexin independence factor Cif1
11-H08	SPCC417.02	dad5	0.335	0.33	-0.095	0.06	0.2	0.21	-0.095	0.085	-0.02	0.095	0.365	0.35	DASH complex subunit Dad5
11-H09	SPCC417.12	SPCC417.12	-0.01	0.03	0.04	0.005	0.19	-0.025	-0.045	0.03	-0.015	0.025	0.09	0.035	carboxylesterase-lipase family protein
11-H10	SPCC550.08	SPCC550.08	-0.07	-0.06	-0.05	-0.05	-0.03	0.01	-0.01	0.06	0.02	0.05	0.04	-0.01	N-acetyltransferase (predicted)
11-H11	SPCC550.10	meu8	-0.015	0.005	-0.005	0.015	0.055	0.005	-0.03	0.01	0.01	-0.02	0.02	0.015	aldehyde dehydrogenase Meu8 (predicted)
12-A01	SPCC553.01c	SPCC553.01c	0.58	-0.01	0	0.02	0.26	0.06	-0.07	0.02	-0.1	-0.03	0.07	0.3	meiotic chromosome segregation protein
12-A02	SPCC569.04	SPCC569.04	0.04	0.01	0.07	0.01	0	0	0	0.07	-0.04	-0.09	-0.06	-0.06	sequence orphan
12-A03	SPCC584.02	cuf2	-0.105	-0.12	-0.015	-0.095	-0.08	0.05	-0.05	-0.12	0.025	0.005	0.115	0.015	Cu metalloregulatory transcription factor Cuf2
12-A05	SPCC594.07c	SPCC594.07c	0.13	0.005	0.02	0.01	0.04	0.065	0.01	-0.07	0.055	-0.02	0.095	-0.005	sequence orphan
12-A06	SPCC5E4.10c	SPCC5E4.10c	0.025	0.04	-0.005	0.015	0.05	-0.025	-0.01	-0.04	0.105	0.07	0.135	0.07	sequence orphan
12-A07	SPCC61.03	SPCC61.03	0.025	-0.005	-0.06	0.07	-0.01	-0.03	0.035	0	0.065	0.015	0.035	0.01	UPF0031 family protein
12-A08	SPCC613.11c	meu23	0.015	-0.04	0.02	-0.045	0.1	-0.01	0.065	0	0.05	-0.01	0.08	0.02	cell surface glycoprotein (predicted), DUF1773 family protein 2
12-A09	SPCC622.15c	SPCC622.15c	0.02	-0.04	-0.13	-0.02	-0.11	-0.09	-0.01	0.05	0	-0.03	-0.17	-0.05	sequence orphan
12-A10	SPCC622.16c	epe1	0.245	0.34	0.03	0.135	0.085	0.085	-0.06	0.085	0.05	0.1	0.24	0.13	Jmjc domain chromatin associated protein Epe1
12-A11	SPCC2H8.05c	SPCC2H8.05c	0.17	-0.06	0.19	0.08					0.16	0.05	0.12	0.31	sequence orphan
12-B01	SPCC663.14c	SPCC663.14c	0.02	0.04	0.07	0.04	0.02	0.04	0.05	0.02	0.05	-0.03	0.06	0.01	TRP-like ion channel
12-B02	SPCC736.09c	SPCC736.09c	-0.05	0.025	0.075	-0.01	0.015	-0.015	0.015	0.08	0.065	-0.01	0	0.045	TRAX
12-B03	SPCC757.02c	SPCC757.02c	-0.02	-0.04	0.005	0.015	0.02	0.025	0.025	0.06	0.025	0.045	0.01	-0.03	epimarase (predicted)
12-B04	SPACUNK4.10	SPACUNK4.10	0.1	-0.035	0.005	-0.01	-0.035	-0.005	0.015	-0.005	-0.025	-0.02	-0.015	0.025	hydroxyacid dehydrogenase (predicted)
12-B05	SPAPB1A11.03	SPAPB1A11.03	-0.045	-0.03	-0.02	-0.015	-0.04	0.005	0.005	-0.015	0.01	0.01	0.005	-0.065	cytochrome b2 (L-lactate cytochrome-c oxidoreductase) (predicted)
12-B06	SPBC691.01	SPBC691.01	-0.015	-0.015	-0.02	0.005	0.215	0.065	0.005	0.04	-0.04	-0.015	-0.01	-0.025	vacuolar membrane palmitoyltransferase (predicted)
12-B07	SPBC691.03c	apl3	0.215	0.015	-0.07	0.045	0.15	0.045	-0.035	-0.04	-0.055	-0.045	0.14	0.255	AP-2 adaptor complex subunit Alp3 (predicted)
12-B08	SPBC713.05	SPBC713.05	-0.02	0.035	0.025	0.075	-0.06	0.005	-0.005	0.02	0.015	0.02	0.095	-0.115	WD repeat protein, human MAPK organizer 1 (MORG1) family
12-B10	SPBP22H7.04	SPBP22H7.04	-0.075	-0.06	0.045	-0.075	0.07	-0.115	-0.065	0.01	0.07	-0.005	0.07	0	sequence orphan
12-B11	SPBP22H7.06	SPBP22H7.06	-0.03	-0.06	-0.03	-0.035	0.02	-0.015	0.015	-0.035	0.075	0.025	0.13	0.005	nicotinamide riboside kinase (predicted)
12-B12	SPBPB10D8.02c	SPBPB10D8.02c	-0.05	-0.07	0.09	-0.055	-0.015	-0.09	-0.055	-0.025	-0.035	-0.04	-0.01	-0.045	arylsulfatase (predicted)
12-C01	SPBPB10D8.04c	SPBPB10D8.04c	0.015	0.045	-0.025	-0.02	-0.05	0.015	-0.005	-0.04	-0.02	-0.015	0.06	0	membrane transporter (predicted)
12-C02	SPBPB10D8.06c	SPBPB10D8.06c	-0.045	0.005	0.02	-0.03	0.105	0.035	0.045	0.02	0.035	-0.015	0.145	0.06	membrane transporter (predicted)
12-C03	SPBPB10D8.05c	SPBPB10D8.05c	-0.07	0.005	0.03	-0.05	0.095	0.01	0.085	0.1	0.09	0.15	-0.025	0.045	membrane transporter (predicted)
12-C04	SPBC359.01	SPBC359.01	0.03	0.025	0	-0.025	0.07	0.05	0.035	0.025	-0.025	-0.02	0.075	0.02	amino acid permease, unknown 7
12-C05	SPBPB2B2.03c	SPBPB2B2.03c	-0.05	0	-0.07	-0.06	0.005	0.005	0.045	-0.015	0.005	-0.03	0.01	-0.04	pseudo-very degraded permease
12-C06	SPBPB2B2.07c	SPBPB2B2.07c	0.035	0.01	-0.07	-0.005	0	0.015	-0.01	-0.03	0.02	-0.015	0.055	0.02	S. pombe specific DUF999 protein family 7
12-C07	SPBPB2B2.13	SPBPB2B2.13	0.055	0.08	0.025	-0.015	0.025	0.02	-0.005	-0.175	-0.1	-0.2	-0.2	-0.17	galactokinase Gal1 (predicted)
12-C08	SPBPB2B2.18	SPBPB2B2.18	-0.01	0	0.01	-0.02	-0.04	-0.03	0.04	0	-0.01	-0.06	-0.05	-0.06	sequence orphan
12-C10	SPBPB7E8.01	SPBPB7E8.01	-0.03	0.03	0.03	0.04	0.02	0.04	0.01	0	-0.12	-0.07	0.015	0.145	sequence orphan
12-C11	SPBPJ4664.05	SPBPJ4664.05	-0.01	0.005	0.04	0.055	0.03	0.045	0.055	0.07	0.045	0.105	0.11	0.075	conserved fungal protein
12-C12	SPCP20C8.02c	SPCP20C8.02c	0.165	0.045	0.005	0.055	0.08	-0.01	-0.04	0.04	-0.04	-0.005	-0.01	0.105	S. pombe specific UPF0321 family protein 1
12-D01	SPCPB1C11.02	SPCPB1C11.02	0.05	0.025	-0.015	0.035	0.065	-0.05	-0.055	-0.03	0.025	0.02	0.04	0.05	amino acid permease, unknown 16
12-D02	SPCC1183.11	SPCC1183.11	0.035	-0.105	0.02	-0.03	-0.105	-0.105	-0.095	-0.145	-0.085	-0.14	-0.12	-0.02	MS ion channel protein 1
12-D04	SPAC18G6.05c	SPAC18G6.05c	-0.075	-0.055	0.025	0.005	-0.05	-0.015	0.015	0.05	0.085	0.045	-0.19	-0.095	translation elongation regulator Gcn1 (predicted)
12-D05	SPAC1B3.08	SPAC1B3.08	0.02	-0.1	-0.05	0.01	0.05	-0.08	-0.1	0.03	0.05	0.1	-0.19	0.1	COP9 signalosome complex subunit 12 (predicted)
12-D06	SPAC1F5.03c	SPAC1F5.03c	0.04	-0.01	0.095	0.075	0.105	0.03	0.085	0.28	0.015	0.085	-0.025	0.12	FAD-dependent oxidoreductase (predicted)
12-D07	SPAC22A12.02c	mug103	0	-0.07	0.01	-0.055	0.03	-0.06	-0.09	-0.08	-0.125	-0.115	-0.075	-0.175	sequence orphan
12-D08	SPAC23H3.11c	SPAC23H3.11c	0.03	-0.08	-0.01	0.03	0.11	0.125	0.18	-0.06	-0.03	-0.07	0.02	0.05	glucosidase (predicted)
12-D09	SPAC3H1.03	mug151	-0.075	-0.035	-0.02	-0.035	0.005	0.01	0.045	-0.02	-0.03	-0.025	-0.025	-0.1	mouse transcriptional regulator, HCNGP-like (predicted)
12-D10	SPBPB2B2.14c	SPBPB2B2.14c	0.14	0.08	-0.24	0.06									S. pombe specific DUF999 protein family 8
12-D11	SPAC57A10.07	SPAC57A10.07	0.105	0.045	0.04	-0.015	0.04	0.035	0.025	-0.035	-0.01	-0.05	0.08	0.055	conserved protein (fungal and protazoan)
12-D12	SPAC637.10c	rpn10	0.075	-0.065	0.03	0	0.115	-0.015	0.015	0.035	0.01	0.045	-0.22	0.205	19S proteasome regulatory subunit Rpn10
12-E01	SPAC644.07	SPAC644.07	0.135	0.01	0.045	-0.025	0.11	0	-0.005	-0.04	-0.04	-0.005	-0.145	0.095	mitochondrial Rieske ISP assembly ATPase (predicted)
12-E02	SPAC664.03	SPAC664.03	-0.035	-0.095	-0.14	0.215	-0.065	-0.085	-0.12	0.03	-0.095	0.24	-0.165	0.03	RNA polymerase II associated Paf1 complex (predicted)
12-E03	SPAC6F6.04c	SPAC6F6.04c	-0.12	0.005	0	-0.06	0.14	-0.055	0.08	0.02	0.14	0.085	0.095	0.035	membrane transporter (predicted)
12-E04	SPAC6G10.10c	SPAC6G10.10c	-0.01	-0.01	0.04	-0.02	-0.03	-0.03	-0.02	-0.05	0.02	-0.03	0	-0.05	human hmmtag2 homolog
12-E05	SPAC6G9.16c	SPAC6G9.16c	-0.045	0	0.02	-0.015	-0.065	-0.04	-0.07	-0.065	-0.015	-0.005	-0.025	-0.02	sequence orphan
12-E06	SPAC9E9.04	SPAC9E9.04	-0.04	0.015	0.005	-0.025	0	-0.06	0.04	-0.005	0.02	-0.005	-0.07	0.02	bcap family homolog
12-E07	SPAC9E9.15	SPAC9E9.15	0.04	-0.03	0.09	0.02	-0.05	-0.02	-0.01	0.03	0	0.02	-0.01	-0.05	CIA30 family protein
12-E08	SPBC106.08c	mug2	-0.06	-0.03	0.03	-0.01	0.02	-0.04	-0.05	-0.06	0.02	0.02	0.04	-0.01	cell surface glycoprotein (predicted), DUF1773 family protein 1
12-E09	SPBC1271.01c	pof13	0.02	-0.01	0.275	-0.015	-0.03	-0.04	-0.03	-0.07	-0.01	-0.06	0.02	-0.04	F-box protein Pof13
12-E11	SPBC1734.05c	spf31	0.07	-0.03	-0.055	-0.065	0.045	0.065	0.025	0.11	0.16	-0.015	-0.075	0.255	DNAJ protein Spf31
12-F02	SPBC28E12.04	SPBC28E12.04	0.07	-0.02	-0.07	0.01	0	-0.03	-0.03	-0.04	-0.09	-0.07	-0.15	-0.01	sequence orphan
12-F03	SPBC2D10.11c	nap2	0.125	0.08	0.07	-0.05	0.07	-0.02	-0.06	-0.1	0.06	-0.055	0.09	0.15	nucleosome assembly protein Nap2 (predicted)
12-F04	SPBC8E4.04	SPBC8E4.04	-0.05	0	0.03	0.02	0.02	-0.01	0.07	0.04	0.07	-0.02	-0.01	0	aldo/keto reductase involved in pentose catabolism (predicted)
12-F05	SPBC18H10.21c	SPBC18H10.21c	-0.02	-0.05	0.05	-0.06	0.13	-0.17	-0.05	-0.13	0.04	-0.07	-0.02	-0.06	dubious; unsupported by Solexa transcript data
12-F06	SPBP35G2.03c	sgo1	-0.09	-0.01	0.06	-0.07	0	0.01	0.09	0.06	0.05	0.04	0	-0.04	shugoshin Sgo1
12-F07	SPCC1919.12c	SPCC1919.12c	-0.06	0.04	0.135	-0.04	0.065	0.04	0.04	-0.075	0.1	-0.055	0.035	0.015	aminopeptidase (predicted)
12-F08	SPCC24B10.14c	xlf1	-0.17	-0.005	0.015	-0.075	-0.105	-0.02	-0.04	0	-0.045	-0.04	0.005	-0.265	xrcc4 like factor, cernunnon
12-F09	SPCC364.05	vps3	0.1	-0.01	-0.05	-0.01	0.065	0	0.03	0.015	0.025	0.055	-0.025	0.22	GTPase regulator Vps3 (predicted)
12-F10	SPCC364.04c	SPCC364.04c	-0.115	-0.025	0.005	-0.01	-0.035	-0.005	0.005	-0.025	0	-0.025	-0.02	-0.1	CASP family protein
12-F11	SPCC417.11c	SPCC417.11c	0.19	0.005	-0.025	0.05	0.03	0.03	0.03	0.045	0.03	0.005	0.115	0.09	glutamate-1-semialdehyde 2,1-aminomutaseaminotransferase (predicted)
12-F12	SPCC550.07	SPCC550.07	0.02	0	-0.08	0.03	-0.17	-0.02	-0.08	-0.14	-0.06	-0.11	0	-0.02	acetamidase (predicted)
12-G01	SPAC12B10.13	SPAC12B10.13	0.15	0.04	0	-0.14	0.09	-0.09	-0.06	-0.04	0.09	-0.06	-0.08	0.16	proteasome-dependent catabolite inactivation protein, ubiquitin ligase complex subunit (predicted)
12-G02	SPAC17A2.06c	vps8	0.2	-0.01	0.025	0	0.165	0.06	0.05	0.055	0.06	0.095	0.1	0.275	WD repeat protein Vps8
12-G03	SPAC17A2.10c	SPAC17A2.10c	0.105	-0.015	-0.03	0.04	0.03	-0.015	0.02	0.05	0	0.005	-0.035	0.07	sequence orphan
12-G04	SPAC17A5.07c	ulp2	0.015	0.11	0.065	0.125	0.05	0.06	0.07	0.305	0.09	0.17	0.19	0.01	SUMO deconjugating cysteine peptidase Ulp2 (predicted)
12-G05	SPAC17A5.16	SPAC17A5.16	-0.185	0.015	0	0.115	-0.055	-0.08	0.01	0.035	-0.065	0.03	-0.145	-0.17	human dymeclin ortholog 3
12-G06	SPAC17C9.14	SPAC17C9.14	0.04	-0.015	0.01	-0.025	-0.04	-0.01	0.025	-0.07	0.105	-0.03	0.005	0.045	Pex19 protein family
12-G08	SPAC17G8.05	med20	0.16	-0.04	-0.14	0.12	0.26	0.01	-0.03	0.07	-0.11	0.08	-0.25	0.19	mediator complex subunit Med20
12-G09	SPAC17G8.13c	mst2	0.105	0.08	0.005	0.05	-0.015	0.08	0.09	0.03	0.02	0	0.09	0.025	histone acetyltransferase Mst2
12-G10	SPAC17H9.06c	SPAC17H9.06c	-0.09	-0.04	-0.09	-0.06	-0.06	0.05	0.01	-0.01	0	-0.04	0.04	-0.09	conserved fungal protein
12-G11	SPAC1805.08	dlc1	0.05	0.1	0	0.07	0.01	0.05	0.03	-0.06	0.03	-0.02	0.09	0.01	dynein light chain Dlc1
12-G12	SPAC18B11.03c	SPAC18B11.03c	-0.11	-0.01	-0.1	-0.12	-0.07	0.03	-0.04	0.05	-0.06	-0.02	0.07	0	N-acetyltransferase (predicted)
12-H01	SPAC56F8.14c	mug115	-0.075	-0.025	0.13	0.02	-0.17	-0.05	-0.02	-0.14	-0.02	0.025	0.025	-0.005	sequence orphan
12-H04	SPAC644.11c	SPAC644.11c	0.02	-0.02	0.04	0.005	0.02	-0.035	-0.01	-0.04	-0.01	-0.035	0.01	-0.015	mitochondrial pyruvate dehydrogenase (lipoamide) kinase
12-H06	SPAC6G10.08	idp1	0.035	0.005	-0.045	0	0.035	0.045	0	0.055	0.01	0.065	0.05	0.06	isocitrate dehydrogenase Idp1
12-H07	SPAC806.04c	SPAC806.04c	0.04	-0.01	0	-0.055	0	0	-0.03	-0.02	-0.005	-0.005	-0.06	0.04	DUF89 family protein
12-H08	SPAC823.09c	SPAC823.09c	-0.02	-0.01	-0.055	0.1	-0.065	-0.04	0.035	-0.015	0	0.02	-0.08	-0.005	L-asparaginase (predicted)
12-H09	SPAC869.06c	SPAC869.06c	0.04	0.01	-0.03	0.045	-0.035	-0.02	0.005	-0.035	0.01	0	0.08	0.01	cation binding protein (predicted)
12-H10	SPAC8C9.04	SPAC8C9.04	-0.025	-0.01	-0.015	-0.035	0.04	-0.03	-0.035	-0.025	-0.005	0	0.02	0.015	sequence orphan
12-H11	SPBC12C2.09c	SPBC12C2.09c	0	0.005	0.005	0.035	0.08	0.045	0.015	0.025	0.05	0.015	0.155	0.095	Haemolysin-III family protein
13-A01	SPBC21C3.14c	SPBC21C3.14c	0.21	0.035	-0.05	0.06	0.045	-0.005	-0.03	-0.05	0.035	0.015	0.125	0.24	sequence orphan
13-A02	SPBC23E6.03c	nta1	-0.04	-0.03	0.01	0.07	-0.02	-0.03	0.01	0.16	0.08	0.07	0.04	0.09	protein N-terminal amidase Nta1 (predicted)
13-A04	SPBC359.04c	SPBC359.04c	0.08	0	-0.05	0.005	0.105	0.045	0.01	0.045	0.035	0.035	0.055	0.23	cell surface glycoprotein (predicted), DIPSY family
13-A05	SPBC3B8.10c	SPBC3B8.10c	0.12	0.05	-0.065	0.04	0.21	0.035	-0.06	0.13	0.04	0.12	0.35	0.28	NLI interacting factor family phiosphatase (predicted)
13-A06	SPBC3B8.07c	dsd1	0.035	-0.025	-0.015	-0.015	0.015	0.005	-0.065	-0.035	0.045	-0.06	0.075	0.13	dihydroceramide delta-4 desaturase
13-A07	SPBC3B8.03	SPBC3B8.03	0.065	-0.01	-0.02	0.09	0.05	-0.005	0.04	0.08	-0.02	0.08	-0.05	0.165	saccharopine dehydrogenase (predicted)
13-A08	SPBC3H7.09	mug142	-0.085	0.085	-0.13	-0.06	0.005	0.035	-0.03	-0.14	-0.065	-0.075	0.085	-0.01	palmitoyltransferase (predicted)
13-A09	SPBC3H7.06c	pof9	-0.09	-0.17	-0.045	-0.06	0.12	0.005	0.115	0.04	0.09	0.05	0.085	0.13	F-box protein Pof9
13-A10	SPBC4.06	SPBC4.06	-0.015	-0.025	0.015	0.03	-0.005	-0.035	0.045	0.065	0.06	0.005	0.075	0.07	acid phosphatase (predicted)
13-A11	SPBC409.10	ade7	0.02	-0.01	-0.09	0.03	0.04	0.04	0.08	-0.07	0.1	0.07	0.16	0.21	phosphoribosylamidoimidazolesuccinocarboxamide synthase Ade7
13-A12	SPBC409.11	meu18	0.06	-0.01	-0.035	0.01	0.035	0.01	0.005	0.17	0.03	0.04	0.06	0.11	sequence orphan
13-B02	SPBC409.15	SPBC409.15	0.325	0.355	0.185	0.18	0.135	0.12	-0.21	0.005	-0.005	0.22	0.41	0.655	rRNA processing protein Tsr2 (predicted)
13-B03	SPBC428.06c	rxt2	0.35	0.35	0.05	0.07	0.28	0.32	0.1	0.13	0.06	0.1	0.18	0.21	histone deacetylase complex subunit Rxt2
13-B04	SPBC428.07	meu6	0.105	0.07	0.09	0	-0.05	-0.065	-0.06	0.005	-0.03	0.05	0.02	-0.015	meiotic chromosome segregation protein Meu6
13-B05	SPBC428.11	SPBC428.11	0.01	-0.015	-0.125	0.065	0.07	-0.015	0.005	0.065	0.04	0.05	0.095	0.28	homocysteine synthase Met17
13-B06	SPBC646.06c	agn2	-0.125	-0.15	0.175	-0.135	0.08	0.02	0	0.03	-0.01	0.04	0.075	0.155	glucan endo-1,3-alpha-glucosidase Agn2
13-B07	SPBC660.17c	SPBC660.17c	0.2	0.05	-0.09	0.04	0.13	0.025	-0.035	0	-0.03	0.04	0.14	0.275	sequence orphan
13-B08	SPCC126.15c	sec65	0.385	0.4	0.045	0.125	0.105	0.185	0	-0.005	0.07	0.155	0.435	0.375	signal recognition particle subunit Sec65 (predicted)
13-B09	SPCC132.04c	SPCC132.04c	0.065	-0.005	-0.07	0.06	0.02	-0.05	0.04	0.025	0.04	0.045	-0.005	0.145	NAD-dependent glutamate dehydrogenase (predicted)
13-B10	SPCC1450.16c	SPCC1450.16c	-0.005	0.03	0.115	0.02	0.145	-0.015	0.005	0.145	0.17	0.05	0.1	0.15	triacylglycerol lipase
13-B11	SPCC1620.04c	mug55	-0.01	-0.02	0	0.02	0.01	0	0.04	0.12	0.145	0.075	0.09	0.17	Cdc20/Fizzy family WD repeat protein
13-B12	SPCC1620.07c	SPCC1620.07c	0.06	0.05	0.02	0.07	-0.02	0.03	-0.05	0.08	0.04	0.08	0.13	0.04	lunapark homolog
13-C01	SPCC1682.15	mug122	0.095	-0.005	0.01	0.07	-0.025	0.045	-0.085	-0.04	-0.045	-0.045	0	0.04	PX/PXA domain protein
13-C02	SPCC16A11.01	SPCC16A11.01	0.105	0.015	0.02	0.005	0.035	-0.035	0.025	-0.04	-0.02	-0.015	-0.005	0.12	plasma membrane protein involved in inositol lipid-mediated signaling
13-C03	SPCC16A11.15c	SPCC16A11.15c	0.065	-0.02	-0.005	0.005	-0.035	-0.03	-0.005	-0.055	0.04	0.005	-0.01	-0.06	sequence orphan
13-C04	SPCC16C4.01	sif2	-0.025	-0.03	-0.055	0.075	-0.01	-0.07	-0.005	0.08	-0.035	0.08	-0.235	-0.01	Sad1 interacting factor 2
13-C05	SPCC16C4.04	SPCC16C4.04	0.065	-0.01	0.04	0.005	0.08	0.015	0.055	-0.095	0.135	-0.1	0.05	0.155	sequence orphan
13-C06	SPCC16C4.10	SPCC16C4.10	0.065	-0.08	-0.025	0.05	0.015	0.03	0.07	0.115	-0.01	-0.01	-0.12	-0.055	6-phosphogluconolactonase (predicted)
13-C07	SPCC18.10	SPCC18.10	0.12	0.055	-0.03	-0.005	-0.025	-0.01	0.005	0.045	0.015	0.02	0.1	0.05	pyridoxine-pyridoxal-pyridoxamine kinase (predicted)
13-C08	SPCC18.13	SPCC18.13	-0.225	-0.025	0.03	0.225	-0.08	-0.005	-0.005	0.05	0.035	0.055	0.075	-0.005	tRNA (guanine-N7-)-methyltransferase subunit Trm82 (predicted)
13-C09	SPCC1840.02c	bgs4	-0.17	-0.15	0.115	-0.095	0.14	0.05	-0.01	-0.03	-0.005	-0.03	-0.035	0.165	1,3-beta-glucan synthase subunit Bgs4
13-C10	SPCC191.06	SPCC191.06	0.1	0.01	-0.085	0.015	0.055	0.04	0.005	0.02	0.005	0.02	0.08	0.175	sequence orphan
13-C11	SPCC1919.06c	wtf25	-0.06	-0.11	-0.1	-0.11	0.02	-0.09	-0.01	-0.01	0.09	0.08	0.09	0.16	wtf element
13-C12	SPCC24B10.02c	SPCC24B10.02c	0.01	0.01	0.03	0.02	0.02	0.01	-0.04	-0.02	0.01	-0.03	0.07	0.08	NAD/NADH kinase (predicted)
13-D01	SPCC24B10.12	SPCC24B10.12	-0.23	0.11	0.05	0.01	-0.2	-0.1	-0.15	-0.08	0.02	0.23	-0.12	-0.37	CGI121 family protein
13-D02	SPCC24B10.20	SPCC24B10.20	0.05	0.01	-0.1	0.03	0	-0.01	-0.02	-0.01	-0.1	-0.06	-0.02	0.13	short chain dehydrogenase (predicted)
13-D03	SPCC306.10	wtf8	-0.015	-0.03	-0.095	-0.08	0.015	-0.005	0.01	0.045	-0.025	-0.06	0.035	0.01	wtf element Wtf8, pseudo
13-D04	SPCC306.11	SPCC306.11	0.145	-0.015	-0.02	0.045	0.085	0.02	0.04	0	-0.01	-0.02	-0.045	0.155	sequence orphan
13-D05	SPCC330.03c	SPCC330.03c	0.28	-0.045	-0.085	0.06	0.205	0.005	-0.005	0.055	-0.045	0.07	0.11	0.4	NADPH-hemoprotein reductase
13-D06	SPCC330.12c	sdh3	0.09	-0.005	-0.015	-0.025	-0.01	-0.015	-0.05	-0.005	-0.035	-0.015	-0.02	0.1	succinate dehydrogenase (ubiquinone) cytochrome b subunit
13-D07	SPCC576.14	SPCC576.14	0.16	-0.22	0.02	-0.03	0.29	-0.3	-0.24	-0.22	0.03	0.09	-0.12	0.37	diphthine synthase (predicted)
13-D09	SPCC622.02	SPCC622.02	0.04	0	-0.01	-0.04	-0.05	-0.18	0.04	0.12					dubious
13-D10	SPCC622.03c	SPCC622.03c	0.055	0.01	-0.045	0.04	0.03	0.035	0.025	0.035	0.03	0.045	0.06	0.12	dubious
13-D11	SPCC622.06c	SPCC622.06c	0.045	-0.01	-0.025	0.025	0.045	0.065	-0.015	0.075	0.015	0.06	0.115	0.085	dubious
13-D12	SPCC63.02c	aah3	0.09	0.145	-0.16	0.085	-0.035	0.14	-0.065	-0.05	-0.105	0.07	0.225	0.115	alpha-amylase homolog Aah3
13-E01	SPCC63.06	SPCC63.06	0.035	-0.015	-0.04	0.005	0.045	0.06	0.035	0.075	0.025	0.08	0.045	0.15	human WDR89 family WD repeat protein
13-E02	SPCC63.14	SPCC63.14	0.1	-0.03	0.05	-0.03	0.13	-0.01	0.03	0.31	-0.03	0.03	0.04	0.14	conserved fungal protein
13-E03	SPCC645.11c	mug117	0.11	0.07	0.04	-0.01	-0.06	-0.06	-0.03	-0.09	-0.07	-0.01	0	0.1	meiotically upregulated gene Mug117
13-E04	SPCC645.12c	SPCC645.12c	0.02	-0.1	0.065	-0.1	0.06	-0.01	-0.02	0	-0.025	-0.05	0.01	0.155	sequence orphan
13-E05	SPCC663.17	wtf15	0.055	0.075	0.11	0.035	-0.01	0.055	0	0.035	-0.035	0.02	0.065	-0.01	wtf element Wtf15, pseudo
13-E06	SPCC663.06c	SPCC663.06c	0.145	0.03	0.025	-0.005	0.125	0.025	0.065	-0.09	0.03	-0.13	-0.005	0.295	short chain dehydrogenase (predicted)
13-E07	SPCC663.07c	SPCC663.07c	0.1	0.01	-0.05	0.01	0.06	0.01	0.07	-0.11	-0.04	-0.02	-0.03	0.14	short chain dehydrogenase pseudogene
13-E08	SPCC663.08c	SPCC663.08c	0.16	-0.01	0	0.02	0.08	0.07	0.09	0.07	0.08	0.09	0.15	0.28	short chain dehydrogenase (predicted)
13-E09	SPCC663.09c	SPCC663.09c	0.165	0.005	0.035	0.09	0.115	0.01	-0.005	-0.005	0.015	0.01	0.065	0.19	short chain dehydrogenase (predicted)
13-E10	SPCC663.10	SPCC663.10	0.105	-0.01	0.085	0.1	0.115	0.065	0.18	-0.085	0.26	0.07	0.07	0.22	tRNA (uracil) methyltransferase (predicted)
13-E11	SPCC663.11	saf1	-0.065	0.05	-0.03	0.075	-0.02	0.065	0.055	0.07	0.075	0.03	-0.03	-0.01	ww domain binding protein 11 (wbp11) ortholog
13-E12	SPCC663.12	cid12	0.19	0.45	0.09	0.19					0.03	0.1	0.28	0.02	poly(A) polymerase Cid12
13-F01	SPCC663.13c	SPCC663.13c	0.035	0.045	-0.025	0.1	-0.01	0.06	0.005	0.03	-0.04	0.085	0.16	0.09	N-acetyltransferase (predicted)
13-F03	SPCC70.02c	SPCC70.02c	-0.03	-0.035	-0.045	-0.01	0.015	0.005	0.025	0.055	0.015	0.05	0.01	0.075	mitochondrial ATPase inhibitor (predicted)
13-F04	SPCC70.03c	SPCC70.03c	0.06	-0.025	-0.025	0.02	0.055	0.03	0.115	0.04	-0.05	-0.05	-0.02	0.09	proline dehydrogenase (predicted)
13-F05	SPCC70.04c	SPCC70.04c	0	-0.02	-0.01	-0.02	0	-0.01	0	0.01	0.02	0.06	0.03	0.07	sequence orphan
13-F06	SPCC70.08c	SPCC70.08c	0.065	0.025	-0.055	0.02	0.045	-0.025	0.01	-0.115	-0.005	-0.08	0.01	0.06	methyltransferase (predicted)
13-F07	SPCC70.09c	mug9	0.115	-0.005	-0.025	0.01	0.19	0.115	-0.03	-0.01	-0.04	0.035	0.06	0.145	conserved fungal protein
13-F08	SPCC70.10	SPCC70.10	0.045	-0.035	-0.035	0.04	-0.08	-0.035	-0.015	-0.075	0.01	-0.015	0.04	0.19	sequence orphan
13-F09	SPCC736.02	SPCC736.02	0.37	0.17	0.33	-0.03	0.3	0.04	-0.1	0.05	-0.02	0.02	0.1	0.4	sequence orphan
13-F10	SPCC736.05	wtf7	0.045	-0.07	-0.075	-0.09	-0.05	-0.05	-0.045	-0.09	-0.005	-0.065	0.025	-0.04	wtf element Wtf7
13-F11	SPCC736.13	SPCC736.13	-0.03	-0.01	-0.02	0	0.03	0	0.01	-0.06	0.07	0.04	0.08	0.04	short chain dehydrogenase (predicted)
13-F12	SPCC737.07c	SPCC737.07c	0.09	0.02	0.01	0.04	0.025	0.03	0.01	-0.01	0.015	0.005	0.055	0.195	DNA polymerase alpha-associated DNA helicase A (predicted)
13-G01	SPCC74.06	mak3	0.04	0.015	0.045	0.035	0.05	-0.015	-0.07	0.01	-0.04	0.02	0.01	0.09	histidine kinase Mak3
13-G02	SPCC757.11c	SPCC757.11c	-0.02	-0.025	-0.105	0.095	-0.055	0.02	-0.08	0.085	0	0.035	0.105	0.095	membrane transporter
13-G03	SPCC777.06c	SPCC777.06c	0.155	0.07	-0.09	0.065	0.05	0.045	-0.01	0.01	-0.03	0.03	0.12	0.2	hydrolase (predicted)
13-G04	SPCC790.02	pep3	0.345	0.575	-0.02	0.135	0.08	0.225	-0.035	0.005	-0.005	0.055	0.325	0.125	ubiquitin-protein ligase E3 (predicted)
13-G05	SPCC794.01c	SPCC794.01c	0.05	-0.045	-0.015	0.02	0.085	0.01	-0.09	-0.09	-0.015	0.015	0.02	0.33	glucose-6-phosphate 1-dehydrogenase (predicted)
13-G06	SPCC1906.04	wtf20	0.1	0.04	-0.035	0.05	0.02	-0.005	-0.005	0.055	0.01	0.015	0.045	0.12	wtf element Wtf20
13-G07	SPCC794.02	wtf5	-0.08	-0.06	-0.075	0	0.065	0.07	0.025	0.135	-0.055	0	0.065	0.11	wtf element Wtf5
13-G09	SPCC794.09c	ef1a-a	-0.23	-0.165	-0.125	0.125	-0.045	-0.01	0.045	0	0.075	0.085	0.04	0.105	translation elongation factor EF-1 alpha Ef1a-a
13-G10	SPCC825.03c	psy1	0.57	0.29	0.05	0.095	0.185	0.195	0.045	0.025	0.015	0.085	0.415	0.295	SNARE Psy1
13-G11	SPCC830.06	SPCC830.06	0.53	0.39	-0.05	0.12	0.05	0.2	-0.1	0.04					calcineurin regulatory subunit (predicted)
13-H01	SPCP1E11.03	mug170	0.195	0.055	0.105	0.095	-0.01	0	-0.055	-0.085	0.015	0.065	0.055	0.11	arrestin
13-H04	SPCP1E11.05c	SPCP1E11.05c	0.54	0.05	0.08	0.03	0.05	-0.12	-0.01	-0.05	0.01	0.01	-0.02	0.37	acyl-coA-sterol acyltransferase (predicted)
13-H05	SPCP31B10.02	SPCP31B10.02	0.04	0.025	-0.055	0.02	0	-0.025	-0.02	-0.04	-0.03	0.025	0.07	0.025	conserved eukaryotic protein
13-H06	SPCP31B10.04	SPCP31B10.04	0.115	-0.015	-0.005	0.03	0.085	0.01	-0.045	-0.08	-0.02	-0.01	0.055	0.17	conserved fungal protein
13-H07	SPCP31B10.05	tdp1	0.41	0.065	-0.015	0.02	0.28	0.075	-0.015	-0.025	0.06	0.06	0.155	0.39	tyrosyl-DNA phosphodiesterase Tdp1
13-H08	SPCP31B10.06	mug190	0.025	0	-0.02	0.08	0.035	0.065	0.075	0.105	0.105	0.13	0.135	0.155	C2 domain protein
13-H09	SPCP31B10.07	eft202	0.01	0.01	-0.005	0.02	-0.03	-0.015	-0.03	0.02	-0.075	-0.01	-0.06	0.075	translation elongation factor 2 (EF-2) Eft2,B
13-H10	SPACUNK4.16c	SPACUNK4.16c	0.025	0.05	0.01	0.055	0.07	0.05	0.055	0.135	0.005	0.075	0.055	0.11	alpha,alpha-trehalose-phosphate synthase (predicted)
13-H11	SPACUNK4.15	SPACUNK4.15	0.14	0	-0.02	0.065	0.06	0.045	0.04	0.065	0.02	0.06	0.08	0.17	2',3'-cyclic-nucleotide 3'-phosphodiesterase (predicted)
14-A01	SPACUNK4.09	SPACUNK4.09	-0.015	0.015	0.06	0	0.05	0.065	0.03	0.13	0.045	0.045	0.065	0.05	conserved protein
14-A02	SPAC1399.05c	SPAC1399.05c	0.1	-0.035	-0.07	-0.04	0.005	-0.01	-0.045	-0.035	-0.055	-0.01	0.065	0.115	transcription factor, zf-fungal binuclear cluster type (predicted)
14-A03	SPAC1399.04c	SPAC1399.04c	0.155	0.055	-0.16	0.045	-0.03	0.005	0.075	-0.155	-0.08	-0.06	-0.14	-0.09	uracil phosphoribosyltransferase (predicted)
14-A04	SPAC20H4.04	mfh2	0.07	-0.02	0.11	0.05	-0.03	-0.08	-0.04	0.08	0.01	0.07	-0.04	-0.11	ATP-dependent 3' to 5' DNA helicase (predicted)
14-A05	SPAC20H4.08	SPAC20H4.08	0.09	0.01	-0.01	0	0	0.14	0.05	0.23	0.05	0.04	0.01	0.1	phosphatase activator (predicted)
14-A06	SPAC589.02c	med13	0.23	0.01	0.055	0.035	0.085	0.055	0.08	0.095	0.075	0.045	0.125	0.34	mediator complex subunit Srb9
14-A07	SPAC589.03c	SPAC589.03c	0.07	0.06	0.095	-0.045	-0.06	-0.11	-0.055	-0.08	-0.01	-0.01	0	0.04	sequence orphan
14-A08	SPAC589.07c	SPAC589.07c	0.13	0.01	0	0.05	-0.02	-0.04	-0.03	-0.11	0.03	0.03	0.02	0.14	WD repeat protein Atg18
14-A09	SPAC589.11	mug82	0.015	0.015	0.035	-0.015	0.03	-0.005	0	-0.04	-0.005	0.01	-0.03	-0.055	mitochondrial translation release factor (predicted)
14-A10	SPAPB1A10.05	SPAPB1A10.05	0.11	-0.015	0.075	0.115	0.065	-0.045	-0.065	-0.065	-0.025	-0.025	0.05	0.025	sequence orphan
14-A11	SPAPB1A10.08	SPAPB1A10.08	0.12	-0.01	0.05	0.005	0.065	0.015	0.015	0.03	-0.025	-0.045	0.025	0.1	sequence orphan
14-A12	SPAPB1A10.10c	ypt71	0.04	0.07	-0.08	-0.09	-0.05	0.06	0.02	0	0.07	0.11	0.14	0.14	GTPase Ypt71
14-B01	SPAPB1A10.13	SPAPB1A10.13	0.175	-0.015	-0.015	0.15	0.06	-0.005	0	0.02	-0.005	-0.025	0.035	0.19	sequence orphan
14-B03	SPAPB1A11.02	SPAPB1A11.02	0.015	-0.03	-0.03	0.01	-0.005	-0.025	-0.01	0.07	0.015	0.07	0.035	0.03	esterase/lipase (predicted)
14-B04	SPAPB1E7.04c	SPAPB1E7.04c	0.11	-0.05	-0.085	-0.005	0.015	0.02	-0.04	-0.015	-0.06	-0.01	0.02	0.135	chitinase (predicted)
14-B05	SPAPB1E7.05	gde1	0.025	-0.015	0.025	0.03	0.015	0.03	0.05	0.065	0	-0.005	-0.06	-0.03	glycerophosphoryl diester phosphodiesterase Gde1
14-B07	SPAPB1E7.08c	SPAPB1E7.08c	0.01	0.04	0.05	0	0.07	0.01	0.02	-0.02	-0.07	-0.09	-0.07	-0.09	membrane transporter
14-B08	SPAPB21F2.02	SPAPB21F2.02	-0.06	-0.065	-0.035	-0.065	-0.03	-0.04	-0.065	0.125	0.025	0.15	0.005	0.18	Dopey family protein
14-B09	SPAPB24D3.02c	SPAPB24D3.02c	0.02	-0.01	-0.01	-0.03	-0.02	-0.01	0.01	-0.01	0.01	-0.02	0.02	-0.01	amino acid permease, unknown 3
14-B10	SPAPB24D3.03	SPAPB24D3.03	0.095	0.01	-0.005	0.015	-0.03	-0.005	-0.035	-0.055	-0.02	-0.02	-0.025	0.04	agmatinase (predicted)
14-B11	SPAPB24D3.05c	SPAPB24D3.05c	0.08	0.005	-0.045	0.075	0.05	0.06	-0.01	0.06	-0.025	0.035	0.11	0.1	pseudo ring cleavage dioxygenase
14-B12	SPAPB24D3.07c	SPAPB24D3.07c	0.11	-0.04	-0.035	-0.03	0.05	-0.015	0	0.05	-0.03	0.01	0.025	0.095	sequence orphan
14-C01	SPAPB24D3.08c	SPAPB24D3.08c	0.05	0	-0.05	0.16	0.18	-0.01	-0.08	-0.15	-0.02	-0.06	-0.02	-0.08	NADP-dependent oxidoreductase (predicted)
14-C02	SPAPB2C8.01	SPAPB2C8.01	0.015	0.005	0.02	-0.01	0.065	0.01	0.05	0.035	0.06	0.025	-0.005	0.025	cell surface glycoprotein (predicted)
14-C03	SPAPB8E5.04c	SPAPB8E5.04c	0.045	0.025	0.035	-0.015	0.055	-0.07	-0.02	-0.045	0	0.005	-0.01	0.01	Niemann-Pick disease type C2 protein hE1 homolog
14-C04	SPAPB8E5.06c	rpl302	0.05	-0.005	-0.03	0.005	-0.01	0	0.02	0.04	-0.06	0.01	-0.05	0.105	60S ribosomal protein L3
14-C05	SPAPB8E5.08	SPAPB8E5.08	0.005	0.02	0.02	0.01	-0.05	-0.05	0.035	0	0.05	0.025	-0.06	-0.035	dubious
14-C06	SPBC11B10.08	SPBC11B10.08	-0.14	-0.135	0.01	-0.19	0.02	0.03	-0.07	-0.03	-0.045	-0.035	-0.005	0.065	conserved fungal protein
14-C07	SPBC713.07c	SPBC713.07c	0.13	-0.035	0.015	0.01	0.075	-0.025	-0.005	0.08	-0.06	0	-0.07	0.1	vacuolar polyphosphatase (predicted)
14-C08	SPBP18G5.03	toc1	-0.12	-0.11	-0.07	-0.08	0	-0.02	-0.08	-0.02	-0.05	0.01	-0.02	-0.06	Tor Complex Tor2 interacting protein 1
14-C09	SPBPB10D8.01	SPBPB10D8.01	0.035	-0.065	-0.075	-0.075	0.03	0.01	0.02	-0.02	0.045	0.025	-0.065	0.09	cysteine transporter (predicted)
14-C10	SPBPB2B2.09c	SPBPB2B2.09c	-0.065	-0.025	0.1	-0.095	0.125	-0.12	-0.135	-0.04	-0.025	-0.02	-0.02	0.045	2-dehydropantoate 2-reductase (predicted)
14-C11	SPAC977.02	SPAC977.02	0.13	0	-0.04	0	0.04	0.06	-0.01	-0.02	0	0	0.1	0.14	S. pombe specific 5Tm protein family
14-C12	SPCPB16A4.06c	SPCPB16A4.06c	0.04	0.04	-0.03	0.015	0.01	-0.045	-0.015	-0.075	0.01	-0.025	0	0.035	sequence orphan
14-D01	SPAC12B10.10	SPAC12B10.10	-0.005	-0.1	-0.035	0.02	0.07	-0.04	-0.03	-0.05	-0.035	0.11	0.1	0.095	sequence orphan
14-D02	SPAC13G6.10c	asl1	0.36	0.15	0.03	0.12	0.23	0.1	-0.01	0.02	-0.02	0.06	-0.02	0.27	cell wall protein Asl1, O-glucosyl hydrolase (predicted)
14-D03	SPAC144.01	SPAC144.01	0.015	-0.055	-0.04	-0.1	-0.01	-0.025	0.035	-0.035	0.035	-0.02	-0.04	0.015	sequence orphan
14-D04	SPAC1610.04	mug99	0.02	-0.03	-0.06	-0.04	-0.01	-0.03	-0.02	0.03	0.05	-0.03	-0.03	0.02	meiotically upregulated gene Mug99
14-D05	SPAC18G6.13	SPAC18G6.13	-0.055	0.01	-0.045	0.03	-0.005	0.105	0.025	0.095	-0.04	0.025	0.06	-0.165	sequence orphan
14-D06	SPAC227.15	SPAC227.15	0.02	0.07	-0.07	-0.01	0.04	0.04	0.13	-0.04	0.11	0.07	0.14	0.11	protein phosphatase regulatory subunit Reg1 (predicted)
14-D07	SPAC23H3.12c	SPAC23H3.12c	0.19	-0.02	0.015	0.05	-0.04	-0.04	-0.005	-0.08	-0.005	-0.01	0.035	0.07	conserved protein (fungal and plant)
14-D08	SPAC3H1.08c	SPAC3H1.08c	0.02	-0.025	0.025	-0.01	-0.01	-0.005	-0.01	-0.025	-0.04	-0.04	-0.01	0.02	DUF1640 family protein
14-D09	SPAC4A8.10	SPAC4A8.10	0.03	-0.05	-0.02	-0.07	0.09	-0.01	-0.01	-0.03	-0.08	-0.07	-0.02	0.13	lipase (predicted)
14-D10	SPAC4A8.14	SPAC4A8.14	-0.015	-0.05	0.005	-0.055	-0.06	-0.055	-0.065	0.01	-0.045	-0.015	-0.08	0.02	ribose-phosphate pyrophosphokinase (predicted)
14-D11	SPAC4C5.03	SPAC4C5.03	0.075	-0.045	0.035	-0.015	-0.055	-0.045	-0.04	-0.11	0.04	0.035	0.075	0.16	CTNS domain protein (SMART)
14-D12	SPAC4D7.10c	spt20	0.5	0.04	0.06	0.04	0.21	-0.01	0.03	0.18	0.1	0.34	-0.06	0.31	SAGA complex subunit Spt20 (predicted)
14-E02	SPAC4G9.19	SPAC4G9.19	0.02	-0.01	0.01	-0.01	-0.03	0.03	0.02	-0.04	-0.05	-0.02	-0.02	-0.04	DNAJ domain protein DNAJB family
14-E03	SPAC56F8.12	SPAC56F8.12	0.03	-0.18	-0.08	-0.06	-0.08	-0.12	-0.02	0.03	-0.02	-0.12	-0.09	0.06	conserved fungal protein
14-E04	SPAC57A10.06	mug15	0.01	-0.05	-0.06	-0.03	-0.03	-0.01	0	0.01	-0.02	0.01	-0.03	-0.04	sequence orphan
14-E06	SPAC5D6.04	SPAC5D6.04	-0.07	-0.05	-0.05	0.09	-0.03	0.01	-0.04	-0.05	0.03	-0.03	-0.05	0.15	auxin family transmembrane transporter (predicted)
14-E07	SPAC5H10.04	SPAC5H10.04	-0.015	-0.02	0.035	-0.01	0.2	0.155	0.22	0.065	0.24	-0.025	0.065	0.135	NADPH dehydrogenase (predicted)
14-E08	SPAC630.07c	SPAC630.07c	0	-0.03	-0.14	-0.04	-0.04	0	-0.03	0	0.05	0	0.01	-0.07	sequence orphan
14-E09	SPAC6C3.05	SPAC6C3.05	0.035	-0.025	-0.015	0.015	0.005	0.02	0.035	0.07	-0.06	-0.015	-0.055	0.02	sequence orphan
14-E10	SPAC824.09c	SPAC824.09c	0.03	0.01	0.05	0.03	0.08	0.06	0.01	0.06	0.05	0.06	0.13	0.31	GTPase activating protein (predicted)
14-E11	SPAC22E12.01	SPAC22E12.01	0.08	0.14	0.01	0.04	0	0.1	0.02	0.08	-0.07	0.02	-0.01	-0.12	membrane transporter (predicted)
14-E12	SPAP8A3.03	SPAP8A3.03	0.15	0.01	-0.01	0	-0.03	-0.02	0.02	0.07	-0.04	0.05	-0.01	0.04	ZIP zinc transporter 1
14-F01	SPBC1289.06c	SPBC1289.06c	0.31	-0.08	-0.11	-0.02	0.4	-0.08	-0.16	-0.05	-0.05	0.02	0.02	0.37	sequence orphan
14-F02	SPBC16A3.02c	SPBC16A3.02c	0.08	0.015	0.025	0.05	0.04	-0.015	0.055	-0.05	0.08	0.015	0.03	0.035	mitochondrial peptidase (predicted)
14-F03	SPBC16E9.16c	lsd90	-0.04	-0.015	-0.07	0.08	-0.05	-0.065	0	0.015	-0.05	-0.05	-0.03	-0.08	Lsd90 protein
14-F04	SPBC1703.12	ubp9	0.305	0.05	0.145	-0.005	0.055	0.05	0.025	-0.1	0.14	-0.035	0.14	0.34	ubiquitin C-terminal hydrolase Ubp9
14-F05	SPBC1773.01	SPBC1773.01	-0.04	0.07	-0.06	-0.065	0.015	-0.055	0.02	0.06	-0.04	0.005	-0.01	-0.025	striatin homolog
14-F06	SPBC21H7.06c	SPBC21H7.06c	0.005	-0.04	0.01	-0.04	0.025	0.01	0.04	0.005	-0.03	-0.06	-0.045	-0.01	inositol metabolism protein Opi10 (predicted)
14-F07	SPBC23G7.10c	SPBC23G7.10c	0.075	0.025	-0.005	0.08	0.01	0.015	-0.02	-0.02	-0.06	-0.05	0.06	0.055	NADH-dependent flavin oxidoreductase (predicted)
14-F08	SPBC25D12.05	trm1	-0.14	0.02	-0.16	-0.1	-0.1	-0.03	0.19	0.02					N2,N2-dimethylguanosine tRNA methyltransferase
14-F09	SPBC2A9.13	SPBC2A9.13	0.15	0	0	0.12	0.05	0.04	0.03	-0.02	-0.01	0.01	0.04	0.1	sequence orphan
14-F10	SPBC2D10.19c	SPBC2D10.19c	0.015	-0.065	-0.075	-0.015	-0.13	-0.065	0.025	-0.125	-0.04	-0.06	0.005	-0.05	pre-60S shuttlingfactor (predicted)
14-F11	SPBC31F10.17c	SPBC31F10.17c	0.08	0.01	0.095	0.04	0.035	-0.01	-0.045	0.005	0.015	-0.005	0.045	0	sequence orphan
14-F12	SPBC36.04	cys11	-0.2	-0.08	-0.22	-0.02	-0.12	-0.19	-0.03	-0.13	-0.2	-0.02	-0.28	-0.24	cysteine synthase
14-G01	SPBC365.12c	ish1	0.095	0.01	0.015	0.03	0.055	-0.025	-0.005	-0.01	0.08	0.015	0.1	0.05	LEA domain protein
14-G02	SPBC3D6.02	but2	0.175	0.015	-0.025	0.015	0.075	0.035	0.005	-0.03	-0.005	-0.01	0.075	0.225	But2 family protein But2
14-G03	SPBC3D6.05	ptp4	0.28	0.07	-0.04	0.06	0.1	0.07	0.03	0.07	0.02	0.06	0.14	0.23	phosphatidate cytidylyltransferase Ptp4 (predicted)
14-G04	SPBC3D6.13c	pdi2	0.26	-0.025	0.02	0	0.1	-0.055	-0.1	-0.085	-0.085	-0.02	0.03	0.09	ER associated protein disulfide isomerase (predicted)
14-G05	SPBC3H7.12	rav2	0.155	0.03	0.04	0.095	0.175	0.01	0.015	-0.035	0.13	0.045	0.035	0.37	RAVE complex subunit Rav2
14-G06	SPBC3H7.11	SPBC3H7.11	0.055	0.03	0.045	-0.015	-0.005	0	-0.06	-0.005	-0.1	-0.035	-0.035	-0.025	actin binding methyltransferase (predicted)
14-G07	SPBC3H7.05c	SPBC3H7.05c	0.215	0.04	0.02	0.01	0.09	-0.01	0.015	0.035	0.04	0.08	0.085	0.115	sequence orphan
14-G08	SPBC4.01	dni2	0.02	-0.02	0.055	-0.03	-0.05	0.01	0.015	0.045	0.02	0.01	-0.05	0.005	tetraspan protein Dni2
14-G09	SPBC530.06c	SPBC530.06c	0.165	-0.03	-0.155	0.03	0.075	-0.015	0.03	0.015	0.01	0.005	-0.01	0.2	translation initiation factor eIF3 alpha subunit (p135) (predicted)
14-G10	SPBC646.02	cwf11	0.075	-0.02	0.115	0.03	0.02	0.03	0.02	0.015	0	-0.045	0.055	0.07	complexed with Cdc5 protein Cwf11
14-G11	SPBC651.11c	apm3	0.395	0.065	0.06	0.07	0.095	-0.055	0	-0.015	-0.075	-0.015	-0.015	0.225	AP-3 adaptor complex subunit Apm3 (predicted)
14-G12	SPBC651.12c	SPBC651.12c	0.05	0.05	-0.1	0.05	0.07	0.08	0	0.17	-0.02	0.05	0.05	0.09	sequence orphan
14-H01	SPBC660.11	tcg1	0.47	0.17	0.04	0.07	0.41	0.07	-0.02	0.11	-0.07	0.03	0.08	0.34	single-stranded telomeric binding protein Tgc1
14-H04	SPBC83.02c	rpl4302	-0.06	-0.15	-0.02	-0.02	0.13	0.01	0.09	0.12	0.11	0.15	-0.11	0.18	60S ribosomal protein L37a
14-H05	SPBC887.16	SPBC887.16	0.1	0.015	-0.015	0.035	0.04	0.005	-0.005	-0.015	0.005	-0.03	0.03	0.12	dubious
14-H06	SPCC1393.07c	mug4	0.015	-0.015	0.095	0.025	0.05	0.055	0	0.05	0.03	0.065	0.005	0.06	sequence orphan
14-H07	SPCC1450.08c	wtf16	-0.06	-0.15	-0.08	-0.08	-0.01	0.01	0.06	-0.04	-0.02	0.05	-0.1	0.05	wtf element Wtf16
14-H08	SPCC1450.09c	SPCC1450.09c	0.07	-0.02	0.01	-0.01	-0.04	-0.035	-0.01	0.105	0.03	0.065	-0.04	0.055	phospholipase (predicted)
14-H09	SPCC1672.12c	SPCC1672.12c	0.08	0.015	0.01	0.025	-0.025	0	-0.025	-0.075	0.035	0.015	-0.02	0.095	ER membrane insertion protein (predicted)
14-H10	SPCC16A11.03c	SPCC16A11.03c	0.075	-0.045	-0.035	0	-0.01	0.015	0.015	-0.03	-0.01	-0.03	0.035	0.12	DUF2009 protein
14-H11	SPCC16A11.08	atg20	0.08	0	-0.04	0.04	0.01	0.01	0.01	-0.01	0	0.07	0.08	0.13	sorting nexin Atg20
15-A01	SPCC16A11.16c	SPCC16A11.16c	0.025	0.005	-0.02	0.11	-0.01	0	-0.05	-0.035	-0.03	-0.075	0.02	0.065	19S proteasome regulatory subunit
15-A02	SPCC16C4.17	mug123	0.07	-0.01	-0.055	-0.055	-0.015	-0.015	0.045	-0.055	0.015	-0.005	0.07	0.125	meiotically upregulated gene Mug123
15-A03	SPCC1739.04c	SPCC1739.04c	0.04	-0.08	-0.04	-0.04	0.03	0.01	0.03	0.06	0.02	-0.025	-0.045	0.035	sequence orphan
15-A04	SPCC1739.06c	SPCC1739.06c	-0.12	0.02	-0.06	-0.015	-0.07	0.01	-0.035	0.04	-0.085	-0.035	-0.095	-0.09	uroporphyrin methyltransferase (predicted)
15-A05	SPCC23B6.02c	SPCC23B6.02c	-0.08	-0.03	0.01	-0.03	-0.07	-0.07	-0.06	-0.09	-0.02	-0.08	0	-0.02	sequence orphan
15-A06	SPCC285.09c	cgs2	0.5	0.03	0.03	-0.07	0.17	0.06	0.02	0.09	0	0.01	0.03	0.42	cAMP-specific phosphodiesterase Cgs2
15-A07	SPCC306.07c	SPCC306.07c	-0.04	0.02	0.01	-0.02	0.13	0.07	-0.1	-0.1	0.14	-0.02	0.11	0.07	U3 snoRNP-associated protein Cic1/Utp30 family
15-A08	SPCC31H12.06	mug111	0.02	0.015	-0.055	0.01	-0.01	-0.015	-0.005	0	0	-0.005	0.055	-0.035	sequence orphan
15-A09	SPCC330.11	btb1	0.07	0.03	-0.05	0.02	0.08	0.05	-0.02	0.07	-0.02	0.02	0	0.05	BTB/POZ domain protein Btb1
15-A11	SPCC417.07c	mto1	0.125	0.04	-0.075	0.125	0.23	0.025	0.01	0.055	0.04	0.08	0.07	0.165	MT organizer Mto1
15-A12	SPCC4B3.11c	SPCC4B3.11c	-0.055	-0.01	0.05	-0.025	-0.045	-0.035	0.02	0.03	0.04	0.01	0.005	-0.1	conserved eukaryotic protein
15-B01	SPCC4B3.08	SPCC4B3.08	0.28	0.04	-0.01	0.075	0.125	0.005	-0.03	0.195	-0.03	0.095	0.095	0.345	C-terminal domain kinase I (CTDK-I) gamma subunit (predicted)
15-B02	SPCC4B3.07	nro1	0.11	0.01	0.09	0.01	0.15	0.13	0.075	0.135	0.085	0.065	0.065	0.25	nuclear pore complex associated protein
15-B04	SPCC4B3.06c	SPCC4B3.06c	-0.045	-0.025	-0.015	0.08	0.045	0.015	0.005	-0.115	0.015	-0.105	-0.005	0.07	NADPH-dependent FMN reductase (predicted)
15-B05	SPCC4B3.03c	SPCC4B3.03c	0.03	0.015	0.01	0.055	-0.075	-0.045	-0.01	0	-0.03	0.01	-0.13	-0.07	DUF21 domain protein
15-B06	SPCC4B3.02c	SPCC4B3.02c	0.005	-0.03	-0.04	-0.04	0.075	0.04	-0.015	0.14	0.005	0.08	0.08	0.06	Golgi transport protein Got1 (predicted)
15-B07	SPCC4G3.19	alp16	-0.13	-0.03	0.07	0.07	0.1	0	0.05	-0.16	-0.1	-0.12	-0.13	0.1	gamma tubulin complex subunit Alp16
15-B08	SPCC4G3.17	SPCC4G3.17	-0.105	0.02	-0.105	0.02	-0.05	-0.025	-0.03	-0.065	-0.105	-0.025	-0.06	-0.035	metal dependent phosphohydrolase (predicted)
15-B09	SPCC4G3.11	mug154	0.235	0.005	0.155	0.265	0.07	-0.025	0.065	0.005	0.235	0.11	0.15	0.155	conserved fungal protein
15-B10	SPCC4G3.04c	coq5	0.005	-0.04	-0.12	0.015	0.11	-0.085	-0.135	0.005	-0.205	0.005	-0.09	-0.05	C-methytransferase (predicted)
15-B11	SPCC550.03c	SPCC550.03c	-0.07	-0.04	-0.07	0.06	0.13	0.04	0.06	0.08	-0.07	0.14	0.05	0.03	Ski complex RNA helicase Ski2 (predicted)
15-B12	SPCC550.09	SPCC550.09	0.03	0.01	-0.03	0.05	0.02	-0.02	-0.01	0.07	0.02	0.08	0.1	0.09	peroxin Pex32 (predicted)
15-C01	SPCC576.02	SPCC576.02	0.02	0.03	0.03	0.05	-0.01	0.01	0.03	-0.04	0.02	-0.01	0.11	0.13	hydantoin racemase family (predicted)
15-C02	SPCC584.11c	SPCC584.11c	0.355	-0.01	-0.135	-0.005	0.13	0.025	-0.005	0.015	0.105	0.06	0.05	0.37	Svf1 family protein Svf1
15-C03	SPCC584.15c	SPCC584.15c	0.08	-0.03	0.01	0.02	-0.04	0.03	0.03	0.02	0.01	0.02	0.1	0.2	arrestin/PY protein 2
15-C04	SPCC5E4.05c	SPCC5E4.05c	-0.045	-0.015	-0.04	0.005	-0.075	-0.015	-0.045	-0.05	-0.035	0.01	0	-0.035	mitochondrial serine hydrolase (predicted)
15-C05	SPCC613.12c	raf1	-0.03	0.5	0.03	0.05	0.1	0.29	0.05	0.13	0.01	0.08	0.42	0.1	Rik1-associated factor Raf1
15-C06	SPCC757.12	SPCC757.12	-0.07	-0.025	-0.02	-0.07	-0.02	-0.025	0.045	0.065	0.065	0	0.05	-0.03	alpha-amylase homolog (predicted)
15-C07	SPCC825.04c	SPCC825.04c	-0.02	-0.01	0	0.015	-0.05	-0.005	0.045	-0.06	0.03	0	-0.01	-0.025	histone N-acetyltransferase (predicted)
15-C08	SPCP1E11.11	SPCP1E11.11	-0.105	-0.055	0.07	-0.055	-0.045	0.02	-0.005	0.01	0.02	-0.01	-0.015	-0.045	Puf family RNA-binding protein
15-C09	SPAPB24D3.06c	SPAPB24D3.06c	-0.07	-0.03	0	-0.02	-0.02	0.01	0.065	-0.01	-0.01	-0.06	0.02	-0.06	DUF1749 family protein
15-C10	SPAPB24D3.09c	pdr1	-0.11	-0.005	-0.02	-0.01	0.05	0.04	0.025	0.07	0.035	-0.025	0.04	0.03	ABC transporter Pdr1
15-C11	SPAPB2B4.06	SPAPB2B4.06	0.05	-0.005	0.025	0.02	-0.035	0	0.015	-0.02	0.03	0.01	0.06	0.035	conserved fungal protein
15-C12	SPAPB8E5.10	SPAPB8E5.10	-0.03	0.04	-0.06	0.03	0.03	0.01	-0.08	-0.05	-0.05	-0.03	0.01	0.02	conserved fungal protein, with meiosis specific splicing
15-D01	SPBC713.09	SPBC713.09	-0.01	-0.01	-0.01	0	0	0.04	0.04	0	0.02	-0.03	0.07	0.01	sequence orphan
15-D02	SPBPB2B2.19c	SPBPB2B2.19c	0.105	-0.03	0.005	-0.035	0.125	-0.04	0.015	0.015	-0.03	0	-0.04	0.18	S. pombe specific 5Tm protein family
15-D03	SPCP20C8.01c	SPCP20C8.01c	-0.09	-0.05	-0.04	-0.06	0.06	0.02	0.03	0.01	0.01	-0.01	0.02	0.01	cell surface glycoprotein (predicted), DUF2429 family
15-D04	SPCP20C8.03	SPCP20C8.03	-0.055	-0.07	-0.04	0.015	0.035	0.035	-0.07	0.005	-0.01	-0.01	0.04	0.01	pseudogene (predicted)
15-D05	SPCPB16A4.02c	SPCPB16A4.02c	-0.145	-0.135	0.01	-0.015	-0.045	-0.025	-0.01	-0.055	0.02	-0.035	-0.075	-0.03	conserved fungal protein
15-D06	SPCPB16A4.04c	trm8	-0.3	-0.08	-0.01	0.09	-0.07	-0.02	0.04	0.055	0.075	0.015	-0.05	-0.125	tRNA (guanine-N7-)-methyltransferase catalytic subunit Trm8 (predicted)
15-D07	SPCPB16A4.05c	SPCPB16A4.05c	-0.015	-0.01	0.05	-0.005	-0.07	-0.07	-0.01	0.09	-0.04	0	-0.055	-0.055	urease accessory protein UREG (predicted)
15-D08	SPCPJ732.02c	SPCPJ732.02c	0	0.04	0.06	0.03	0.02	0.05	0.05	-0.08	0.1	-0.02	0.01	0.04	xylulose kinase (predicted)
15-D09	SPBP8B7.09c	los1	-0.205	-0.085	0.025	-0.11	0.145	-0.165	-0.04	-0.095	-0.03	0.02	0	0.01	karyopherin Los1 (exportin t)
15-D10	SPBC359.03c	SPBC359.03c	-0.06	0	0.03	-0.04	0.08	-0.13	-0.17	-0.09	0	-0.06	0.01	0.08	amino acid permease, unknown 8
15-D11	SPAC664.14	amt2	0.03	-0.01	0.05	0	-0.03	-0.03	-0.03	-0.06	0.04	-0.06	0.01	-0.02	ammonium transporter Amt2
15-D12	SPAC2G11.13	atg22	0.39	-0.025	0.05	0.06	0.29	0.015	0.035	0.035	0.11	0.05	0.035	0.365	vacuolar amino acid efflux transporter Atg22 (predicted)
15-E01	SPAC2E1P3.02c	amt3	-0.055	-0.025	-0.01	0.01	0.01	0.04	0.005	0.03	-0.015	0.04	0.04	0	ammonium transporter Amt3
15-E02	SPAC24H6.13	SPAC24H6.13	-0.045	-0.035	0.12	0.005	-0.07	-0.02	0.015	-0.025	0.04	-0.035	-0.035	-0.07	DUF221 family protein implicated in Golgi to plasma membrane transport
15-E03	SPAC1F8.03c	str3	0.17	0.07	-0.09	-0.01	-0.01	-0.03	-0.09	-0.04	-0.06	-0.09	0.05	0.17	siderophore-iron transporter Str3
15-E04	SPAC1B3.16c	vht1	-0.09	0.02	-0.03	0.12	0.12	0.085	-0.075	0.135	-0.18	0.06	-0.28	-0.32	vitamin H transporter Vth1
15-E05	SPAC1B3.15c	SPAC1B3.15c	-0.07	0.005	-0.045	0.03	-0.11	-0.01	-0.04	0	-0.05	-0.06	-0.06	-0.075	membrane transporter
15-E06	SPAC14C4.07	SPAC14C4.07	0.095	-0.045	-0.04	0.035	0.1	-0.035	-0.09	-0.07	-0.035	0.03	0.055	0.135	membrane transporter
15-E07	SPAC1399.02	SPAC1399.02	0.38	-0.005	-0.015	0	0.215	-0.015	-0.06	-0.095	-0.025	-0.08	0.06	0.275	membrane transporter
15-E08	SPAC1142.06	get3	-0.025	-0.105	0.035	-0.025	0.265	-0.08	0.035	-0.12	0.105	0.04	0.04	0.21	GET complex ATPase subunit Get3 (predicted)
15-E09	SPAC1039.04	SPAC1039.04	-0.025	-0.04	0.04	-0.035	0.06	-0.095	-0.09	-0.05	-0.01	-0.015	0.01	-0.035	nicotinic acid plasma membrane transporter (predicted)
15-E10	SPBC13A2.04c	SPBC13A2.04c	-0.05	0.03	0.145	0.005	0.01	-0.06	-0.005	-0.005	0	-0.075	0.015	-0.015	PTR family peptide transporter
15-E11	SPBC29A3.14c	trt1	0.41	0.04	0.03	0.415	0.16	0.05	0.02	0.2	0.015	0.31	0.2	0.27	telomerase reverse transcriptase 1 protein Trt1
15-E12	SPCC553.03	pex1	-0.035	0.005	0.005	0.025	0.06	0.02	0.015	-0.05	0.035	-0.025	0.025	0.02	AAA family ATPase Pex1 (predicted)
15-F01	SPAC15A10.11	ubr11	-0.02	0	0.1	0.12	-0.085	-0.045	-0.03	-0.085	0.165	0.04	0.005	0.07	N-end-recognizing protein (predicted)
15-F02	SPCC594.05c	spf1	0.185	0.095	-0.225	0.035	0.02	0.14	-0.05	0.05	-0.195	0.03	0.25	0.245	Set1C PHD Finger protein Spf1
15-F03	SPCC1393.08	SPCC1393.08	0.46	0.02	0.115	-0.02	0.22	-0.015	-0.05	-0.005	-0.09	-0.035	-0.095	0.375	transcription factor, zf-GATA type (predicted)
15-F04	SPBC17G9.10	rpl1102	0.015	0.255	0.02	0.015	-0.005	0.18	-0.005	0.06	0	0.04	0.11	0.03	60S ribosomal protein L11
15-F05	SPBP8B7.16c	dbp2	0.36	0.3	-0.02	0.12	0.05	0.17	0.05	0.14	0.14	0.12	0.52	0.22	ATP-dependent RNA helicase Dbp2
15-F06	SPAC1399.01c	SPAC1399.01c	-0.075	-0.02	0.015	-0.02	-0.045	0.01	0.04	0.04	0.025	-0.005	0.02	-0.05	membrane transporter (predicted)
15-F07	SPAC12G12.15	sif3	-0.12	-0.055	-0.04	0.065	-0.02	-0.11	0.04	0.05	-0.025	0.06	-0.35	-0.135	Sad1 interacting factor 3
15-F08	SPAC17C9.12	SPAC17C9.12	0.23	0.03	-0.04	-0.01	0.175	0.01	-0.025	0.05	0.015	-0.01	0.08	0.255	MSP domain
15-F09	SPAC1805.07c	dad2	0.295	0.225	-0.01	0.06	0.11	0.17	-0.01	0.105	0.02	0.105	0.325	0.27	DASH complex subunit Dad2
15-F10	SPAC31A2.02	trm112	-0.135	0.115	0.12	0.05	-0.05	0.165	0.08	0.055	0.025	0.155	0.01	-0.07	tRNA (guanine-N2-)-methyltransferase regulatory subunit Trm112 (predicted)
15-F11	SPAC323.03c	SPAC323.03c	0.05	-0.045	0.095	-0.035	0.115	-0.055	-0.025	-0.045	0.03	-0.035	-0.015	0.135	sequence orphan
15-F12	SPAC869.08	pcm2	0	0.005	-0.065	0.025	0.065	0.085	0.025	0.08	0.02	0.03	0.11	0.17	protein-L-isoaspartate O-methyltransferase Pcm2 (predicted)
15-G01	SPBC27.02c	ask1	0.375	0.33	0.035	0.09	0.23	0.25	-0.005	0.08	-0.06	0.11	0.325	0.31	DASH complex subunit Ask1
15-G02	SPBC660.05	SPBC660.05	0.175	0.095	-0.075	0.005	-0.07	0.03	0.01	-0.09	-0.05	-0.09	-0.19	-0.16	conserved fungal protein
15-G03	SPAC3F10.11c	abc2	-0.06	-0.075	0.23	-0.04	0.05	0.06	0.1	0.07	0.04	0.02	0.04	-0.02	glutathione S-conjugate-exporting ATPase Abc2
15-G04	SPCC965.06	SPCC965.06	0.005	0.035	0.04	0.03	-0.01	-0.035	0.02	-0.04	0.02	-0.01	-0.02	0.005	potassium channel subunit (predicted)
15-G05	SPAC6F6.01	cch1	0.59	0.2	0.18	0.02	0.14	-0.04	-0.07	-0.12	0.09	0.15	0.08	0.41	calcium channel Cch1
15-G06	SPAC521.04c	SPAC521.04c	0.04	-0.01	-0.02	0.06	-0.01	0.02	-0.02	-0.01	0.02	-0.03	0	0.02	calcium permease (predicted)
15-G07	SPAC227.01c	SPAC227.01c	0.11	0.115	0.14	0.05	0.02	0.22	-0.14	-0.18	-0.17	0.14	0.24	0.085	Erd1 homolog
15-G08	SPCC548.07c	ght1	0.005	0	-0.05	0.01	0.06	-0.02	0	-0.025	0.09	0.015	0.005	0.035	hexose transporter Ght1
15-G09	SPCC965.11c	SPCC965.11c	-0.02	-0.03	-0.02	-0.03	0.02	0.04	0.05	-0.08	0.08	0.02	0.05	-0.02	amino acid transporter (predicted)
15-G10	SPBC19F8.06c	meu22	-0.065	0.005	0.015	0.005	-0.025	-0.01	0.075	-0.015	0.01	-0.055	-0.015	-0.085	amino acid permease, unknown 11
15-G11	SPCC613.01	SPCC613.01	-0.13	-0.04	-0.035	0.03	0.015	-0.035	0.095	0.035	0	-0.025	-0.08	-0.02	membrane transporter
15-G12	SPCC4B3.13	SPCC4B3.13	-0.035	-0.005	-0.04	-0.075	-0.005	0.005	0	0.035	-0.055	-0.005	0.03	-0.085	MatE family transporter
15-H01	SPAC19B12.06c	SPAC19B12.06c	-0.06	-0.11	0	-0.155	-0.08	0.1	-0.08	0.22	-0.065	0.05	0.095	0.095	rhomboid family protease
15-H04	SPAC11D3.18c	SPAC11D3.18c	-0.005	0	-0.01	-0.02	0.04	0.035	0.015	-0.06	0.05	-0.015	0.025	0.03	nicotinic acid plasma membrane transporter (predicted)
15-H05	SPAC30.04c	abc4	0.06	0	0.02	0.02	0.06	0.075	0.045	0.035	0.015	-0.045	0.05	0.055	glutathione S-conjugate-exporting ATPase Abc4
15-H06	SPBC651.02	SPBC651.02	0.06	0.06	-0.04	0.05	0.06	-0.02	-0.01	0.07	0.06	0.03	0.07	0.1	bis(5'-adenosyl)-triphosphatase (predicted)
15-H07	SPBC21C3.08c	car2	0.11	0.025	0.01	0.045	0.045	0.025	0.06	0.075	-0.045	-0.07	-0.055	-0.01	ornithine aminotransferase (predicted)
15-H08	SPAC869.04	SPAC869.04	-0.045	-0.065	0.065	-0.065	0.095	0.08	0.035	0.015	0.03	-0.06	0.045	0.035	formamidase-like protein
15-H09	SPAC56E4.03	SPAC56E4.03	0.005	0	-0.005	-0.01	-0.03	0.005	0.01	0	-0.045	-0.03	-0.02	-0.045	aromatic aminotransferase (predicted)
15-H10	SPAC3A12.09c	SPAC3A12.09c	-0.035	0.015	-0.015	-0.035	0	-0.005	0.01	-0.065	0.01	-0.05	-0.01	-0.025	urease accessory protein UreD (predicted)
15-H11	SPCC364.06	nap1	0.15	-0.005	-0.005	-0.08	0.135	0	-0.045	-0.05	-0.03	-0.02	0.12	0.09	nucleosome assembly protein Nap1
16-A01	SPBC359.06	mug14	0.145	0.025	-0.015	0.065	0.09	0.005	-0.065	-0.085	0.005	0.01	0.105	0.315	adducin
16-A02	SPBC31F10.13c	hip1	0.165	0.13	0.195	0.045	0.085	0.045	0.065	0.02	0.165	-0.045	0.08	0.16	hira protein, histone chaperone Hip1
16-A04	SPAC17A5.01	pex6	0.105	0.065	0.145	-0.01	0.085	-0.055	0	-0.04	0.03	-0.01	-0.02	0.01	peroxin-6 (predicted)
16-A05	SPAC1687.14c	SPAC1687.14c	-0.01	-0.08	-0.01	-0.03	0.01	-0.06	-0.03	-0.03	0.05	-0.02	0	0.07	EF hand family protein, unknown role
16-A06	SPAC16.01	rho2	0.59	-0.06	0.085	0.025	0.355	0.005	0.055	0.085	0.105	0.08	0.09	0.535	Rho family GTPase Rho2
16-A07	SPBC11B10.10c	pht1	0.25	0.01	-0.18	0	0	0.06	0.01	0.04	-0.1	0.23	0.13	0.18	histone H2A variant Pht1
16-A08	SPBC1105.11c	hht3	0.11	0.03	0.025	0.03	0.005	-0.005	0.09	-0.015	0.015	0.04	0.145	0.015	histone H3 h3.3
16-A09	SPBC21B10.12	rec6	0.02	0.03	0.02	0.04	0.02	0.05	0.02	0.04	0.03	0.08	0.21	0.09	meiotic recombination protein Rec6
16-A10	SPBC32F12.02	rec14	-0.14	0.07	0	-0.06	-0.1	0.04	0.02	-0.03	-0.18	0.01	-0.12	-0.06	Ski complex subunit Rec14
16-A11	SPAC17A5.11	rec12	0.05	0.07	0.05	0.05	0.04	0	0.05	0.03	0.05	0.02	0.06	-0.02	endonuclease Rec12
16-A12	SPBC582.10c	SPBC582.10c	-0.05	-0.055	-0.07	-0.03	0.045	0.045	0.02	0	-0.02	0	0.085	0.065	ATP-dependent DNA helicase Rhp16b (predicted)
16-B01	SPAC6G9.08	ubp6	-0.12	-0.02	0.065	-0.02	-0.02	-0.03	0.03	-0.115	-0.1	-0.11	-0.11	-0.1	ubiquitin C-terminal hydrolase Ubp6
16-B02	SPAC521.02	SPAC521.02	-0.07	0.005	-0.015	0.01	0.035	0.085	0.06	0.015	0.045	0.03	0.15	0.075	WLM domain protein
16-B03	SPAC3A11.10c	SPAC3A11.10c	-0.11	-0.015	-0.035	-0.035	0.03	0	-0.005	-0.03	0.025	-0.03	0.08	0.005	dipeptidyl peptidase (predicted)
16-B05	SPAC328.06	ubp2	0.025	0.015	-0.005	0.02	-0.055	0.015	-0.02	-0.005	-0.005	0	-0.065	0.155	ubiquitin C-terminal hydrolase Ubp2
16-B06	SPAC2C4.15c	ubx2	-0.065	0	0.125	0.02	0.05	0.07	0.16	0.08	0.015	0.03	-0.025	-0.025	UBX domain protein Ubx2
16-B07	SPAC22A12.14c	SPAC22A12.14c	-0.035	-0.015	-0.035	0.06	-0.08	-0.035	-0.005	0.07	0.01	0.04	0.05	-0.025	BSD domain protein, unknown biological role
16-B08	SPAC1071.04c	SPAC1071.04c	-0.115	0.215	-0.05	-0.145	0.085	0.47	-0.065	-0.085	-0.125	-0.08	-0.04	0.125	signal peptidase subunit (predicted)
16-B10	SPCC757.04	SPCC757.04	-0.025	0.005	0.11	-0.01	0.055	-0.095	-0.14	-0.095	-0.01	-0.055	-0.02	0.035	transcription factor (predicted)
16-B11	SPCC645.13	SPCC645.13	-0.035	0.03	-0.025	0.005	-0.005	-0.015	0.035	0.045	0.025	0.03	0.015	0	transcription elongation regulator
16-B12	SPAC4C5.02c	ryh1	0.09	0.04	0.02	0.05	0.04	0	-0.04	0	-0.03	-0.02	-0.04	0.02	GTPase Ryh1
16-C01	SPAC9.07c	SPAC9.07c	0.12	0.02	-0.035	-0.005	0.055	0.04	0	0.145	-0.015	0.065	0.04	0.08	GTPase Rbg1 (predicted)
16-C02	SPAC222.14c	SPAC222.14c	0.12	0.01	0.01	0.02	0.07	0.01	0.08	-0.06	0.02	-0.03	0.13	0.04	GTP binding protein Sey1 (predicted)
16-C03	SPAC13D6.02c	byr3	0.09	-0.005	0.11	-0.005	-0.025	0.03	0.02	-0.065	0.135	0.025	-0.02	0.025	zinc finger protein Byr3
16-C04	SPACUNK4.13c	SPACUNK4.13c	0.02	0.09	-0.04	0	0.12	0.12	-0.13	-0.05	-0.04	0.01	0.22	0.04	GTPase Ylf2 (predicted)
16-C05	SPCC1620.12c	SPCC1620.12c	0.04	-0.005	-0.045	-0.05	0.025	0	-0.075	0	0.005	0.01	0.01	0.03	GTPase activating protein (predicted)
16-C06	SPBC651.03c	gyp10	-0.04	0.005	-0.04	-0.055	0.02	-0.025	-0.045	-0.01	-0.025	-0.02	0.09	0.025	GTPase activating protein Gyp10
16-C07	SPBC215.01	SPBC215.01	0.055	-0.05	-0.085	0.1	-0.025	0.005	-0.03	-0.01	-0.045	-0.025	0.05	0.255	GTPase activating protein (predicted)
16-C08	SPBC1778.09	SPBC1778.09	0.105	-0.085	0.015	0.03	0.085	-0.075	-0.04	-0.05	-0.02	0.005	0.005	0.125	GTPase activating protein (predicted)
16-C09	SPAC630.13c	tsc2	-0.22	0.015	-0.04	0	-0.145	-0.045	-0.065	-0.045	-0.075	0.01	-0.145	-0.29	tuberin
16-C10	SPAC31A2.16	gef2	0	0.02	-0.06	-0.01	-0.1	-0.1	-0.1	0.04	-0.05	0.04	0.1	-0.01	RhoGEF Gef2
16-C11	SPAC17G6.05c	SPAC17G6.05c	0.195	-0.015	-0.115	0.03	0.005	-0.01	0.035	-0.02	-0.025	-0.01	0.005	0.22	Rhophilin-2 homolog
16-C12	SPAC7D4.12c	SPAC7D4.12c	0.25	0.14	-0.16	0	-0.01	-0.05	-0.12	-0.01	-0.12	-0.11	0.03	0.17	DUF1212 family protein
16-D01	SPAC977.15	SPAC977.15	0.04	0.045	-0.03	-0.03	0.005	-0.015	-0.05	0.015	0.03	0.05	0.075	0.045	dienelactone hydrolase family
16-D02	SPAP32A8.03c	SPAP32A8.03c	0.03	-0.105	-0.115	-0.085	0.06	-0.03	-0.06	0.02	0.01	-0.065	0.055	0.065	ubiquitin-protein ligase E3 (predicted)
16-D04	SPBC106.02c	srx1	0.035	-0.005	-0.015	0.035	0.035	-0.04	-0.055	-0.095	-0.005	-0.065	0.01	0.035	sulfiredoxin
16-D05	SPBC1105.10	rav1	0.255	-0.03	0.075	-0.01	0.11	-0.025	0.035	0.07	0.075	0.07	-0.045	0.26	RAVE complex subunit Rav1
16-D06	SPBC146.04	SPBC146.04	0.04	0.005	-0.01	0.02	-0.005	0.005	0.005	-0.04	0.02	-0.035	0.065	0.005	sulfhydryl oxidase (predicted)
16-D07	SPBC115.02c	SPBC115.02c	0.035	0.01	-0.045	-0.035	0.13	0.085	0.07	0.065	0.05	0	0.03	0.065	AFG1 family mitochondrial ATPase
16-D08	SPBC28F2.11	SPBC28F2.11	0.265	0.14	0.115	0.03	0.01	0.055	0.045	0.01	0.12	0.025	0.17	0.21	HMG box protein
16-D09	SPBC30B4.03c	adn1	-0.09	-0.035	-0.155	0.04	-0.19	-0.04	-0.08	-0.065	-0.095	0.025	0.07	-0.235	adhesion defective protein
16-D10	SPBC337.03	SPBC337.03	0.02	0.04	0.14	0.075	-0.015	0.01	-0.01	-0.06	0.02	-0.035	0.17	-0.005	RNA polymerase II transcription termination factor (predicted)
16-D11	SPBC354.13	rga6	0.025	0.025	0.005	0.08	0.095	0.03	0.015	0.05	0.005	0.035	0.175	0.3	Rho-type GTPase activating protein Rga6
16-E01	SPBC543.10	get1	-0.04	-0.08	0.09	-0.03	0.03	-0.09	0.13	0.07	-0.02	0.01	-0.12	0.07	GET complex subunit Get1 (predicted)
16-E02	SPBC725.10	SPBC725.10	0.46	-0.015	0	-0.06	0.265	-0.045	0.035	0.375	0.045	0.15	0.06	0.42	tspO homolog/ peripheral benzodiazepine receptor homolog, involved in the transport cytoplas/mitochondrial of haem (predicted)
16-E03	SPCC1020.12c	xap5	0.03	0.01	-0.05	-0.03	-0.045	0.01	-0.005	-0.085	-0.01	0.015	0.065	-0.025	xap-5-like protein
16-E04	SPAC3G9.05	SPAC3G9.05	0.12	-0.005	0.03	0.05	0.005	-0.015	-0.01	0.005	-0.02	0	0.005	0.025	GTPase activating protein (predicted)
16-E05	SPAC12G12.01c	SPAC12G12.01c	-0.045	-0.125	0.125	-0.125	0.08	0.01	0.05	0.13	0.03	0.025	0.005	0.14	ubiquitin-protein ligase E3
16-E06	SPAC11E3.08c	nse6	0.4	0.03	0.42	0.33	0.06	0.07	0.13	0.55	0.33	0.67	0.04	0.27	Smc5-6 complex non-SMC subunit Nse6
16-E07	SPAC13C5.03	tht1	0.04	-0.09	-0.035	0.015	0.075	-0.055	0.06	0.035	0.04	-0.03	-0.08	0.03	nuclear membrane protein involved in karyogamy Tht1
16-E08	SPAC1296.03c	sxa2	0.08	0.04	0.04	0	0	-0.01	-0.05	0.04	-0.01	0.05	0.05	-0.01	serine carboxypeptidase Sxa2
16-E09	SPAC664.01c	swi6	0.235	0.445	0	-0.055	0.025	0.225	-0.01	-0.115	-0.06	-0.06	0.26	0.09	chromodomain protein Swi6
16-E10	SPBC16D10.07c	sir2	0.08	0.05	0.02	0.01	0.01	0.02	0.02	0	-0.01	-0.01	0.03	0.03	Sir2 family histone deacetylase Sir2
16-E11	SPCP1E11.02	ppk38	0.08	-0.01	-0.015	-0.01	0.15	0	-0.08	0	-0.015	0.045	0.075	0.135	Ark1/Prk1 family protein kinase Ppk38
16-E12	SPCC417.06c	mug27	-0.03	-0.005	-0.125	-0.02	0.02	0.05	0.015	-0.015	0.02	0.03	0.075	0.095	meiosis specific protein kinase Mug27/Slk1
16-F01	SPCC1322.08	srk1	0.2	-0.045	-0.075	0.025	0.115	0.035	-0.03	0.05	-0.075	-0.02	0.025	0.275	MAPK-activated protein kinase Srk1
16-F02	SPCC1020.10	oca2	0.035	-0.005	0.075	0.05	0.14	0.03	0.05	0.105	0.04	0.02	-0.055	0.07	serine/threonine protein kinase Oca2 (predicted)
16-F03	SPBC6B1.02	ppk30	-0.175	0.02	0.015	-0.03	-0.02	-0.01	0.06	0.04	0.02	-0.005	0.09	0.1	Ark1/Prk1 family protein kinase Ppk30
16-F04	SPBC337.04	ppk27	0.01	-0.025	0.05	0.04	0.06	-0.03	0.03	-0.065	-0.11	-0.165	-0.145	-0.04	serine/threonine protein kinase Ppk27 (predicted)
16-F05	SPBC29A3.09c	SPBC29A3.09c	-0.025	-0.005	-0.04	-0.05	0.02	0.005	0.005	0.035	-0.01	-0.02	-0.085	-0.085	AAA family ATPase Gcn20 (predicted)
16-F06	SPBC1778.10c	ppk21	0.02	-0.01	0.005	-0.04	-0.045	-0.06	0.01	-0.045	-0.025	-0.015	-0.09	-0.03	serine/threonine protein kinase Ppk21
16-F07	SPAC1805.01c	ppk6	-0.09	-0.03	0.11	0.03	-0.02	-0.03	-0.03	0.03	-0.03	-0.055	-0.17	0	serine/threonine protein kinase Ppk6
16-F08	SPAC890.03	ppk16	0.01	0	0.03	0	0	0.06	-0.01	0.04	0.02	0.04	0.09	-0.06	serine/threonine protein kinase Ppk16 (predicted)
16-F09	SPAC823.03	ppk15	-0.005	0.045	-0.04	0.055	0.015	0.015	0.025	0.045	0	-0.005	0.05	-0.05	serine/threonine protein kinase Ppk15 (predicted)
16-F10	SPAC2C4.14c	ppk11	0.045	0.025	-0.035	-0.02	0.025	-0.015	-0.015	-0.06	-0.005	0.01	0.085	0.06	PAK-related kinase Ppk11
16-F11	SPAC23H4.02	ppk9	0.02	-0.02	-0.035	-0.045	0.04	-0.02	-0.08	-0.035	-0.09	0	0.025	-0.005	serine/threonine protein kinase Ppk9 (predicted)
16-F12	SPAC222.07c	hri2	0.16	0.08	0.035	-0.02	0.04	0.025	-0.06	-0.055	-0.02	-0.04	0.08	0.09	eIF2 alpha kinase Hri2
16-G01	SPAC167.01	ire1	0.105	-0.035	-0.045	0.1	0.115	-0.02	0.045	0.01	0.01	0.045	0.07	0.29	serine/threonine protein kinase Ppk4/ sensor for unfolded proteins in the ER (predicted)
16-G02	SPAC1687.15	gsk3	0.245	-0.045	-0.075	0.06	0.03	-0.015	-0.05	-0.005	-0.095	0.005	-0.1	0.13	serine/threonine protein kinase Gsk3
16-G03	SPAC22H10.07	scd2	0.17	0.215	0.01	0.025	-0.005	0.11	0.045	0.035	-0.1	0.03	0.11	0.045	scaffold protein Scd2
16-G04	SPCC24B10.22	pog1	0.03	0.105	-0.005	0.04	-0.025	0.045	0.11	-0.08	0.04	0	0.06	0.02	mitochondrial DNA polymerase
16-G05	SPBPJ4664.03	mfm3	0.055	-0.02	-0.02	-0.005	-0.005	-0.01	-0.03	-0.02	-0.03	-0.03	-0.005	-0.035	M-factor precursor Mfm3
16-G06	SPAPB8E5.05	mfm1	0.075	-0.015	-0.03	-0.055	-0.01	-0.05	-0.065	-0.055	0	-0.045	-0.01	0.045	M-factor precursor Mfm1
16-G07	SPCC1795.06	map2	0.03	0.015	-0.005	-0.025	0.03	0.025	0	0.01	-0.025	-0.005	-0.02	0.01	P-factor pheromone Map2
16-G09	SPBC29B5.02c	isp4	0.025	0.01	0.005	-0.035	0.055	-0.01	-0.025	0.095	-0.04	0.05	-0.015	0.1	OPT oligopeptide transporter family Isp4
16-G10	SPAC20G4.02c	fus1	0.035	0.04	-0.02	0	0.03	0	0.015	-0.005	0.045	0.08	0.03	0.05	formin Fus1
16-G11	SPAC23A1.06c	cmk2	0.055	-0.015	0.06	0.025	0.115	-0.09	-0.115	0.085	0.055	-0.03	0.005	0.13	MAPK-activated protein kinase Cmk2
16-G12	SPACUNK12.02c	cmk1	0.06	-0.07	-0.03	-0.025	0.02	0.025	0.055	0.075	0.025	-0.025	0.035	0.03	calcium/calmodulin-dependent protein kinase Cmk1
16-H01	SPAC3F10.16c	SPAC3F10.16c	-0.17	0.09	-0.07	0.025	-0.165	0.05	0.05	0.12	-0.14	0.08	-0.085	-0.26	GTP binding protein, HSR1-related (predicted)
16-H05	SPAC6C3.06c	SPAC6C3.06c	0.185	0.135	0.085	0.005	0.035	0.08	-0.015	-0.015	0.005	0.015	0.165	0.165	P-type ATPase, calcium transporting
16-H06	SPAC4F10.16c	SPAC4F10.16c	0.115	0.075	0.05	-0.065	-0.12	-0.08	-0.095	-0.07	-0.085	0.04	0.04	-0.05	P-type ATPase (predicted)
16-H07	SPCC548.05c	SPCC548.05c	0.1	0.07	-0.045	0.04	0.14	0.065	0	-0.04	0.05	0.07	0.085	0.14	ubiquitin-protein ligase E3 (predicted)
16-H08	SPCC417.09c	SPCC417.09c	-0.125	-0.095	0.11	-0.08	0.075	-0.195	-0.205	-0.12	0	-0.005	0.085	0.07	transcription factor (predicted)
16-H09	SPCC320.03	SPCC320.03	0.24	0.01	-0.06	0.07	0.04	0	-0.03	-0.08	-0.08	-0.01	0.07	0.19	transcription factor (predicted)
16-H10	SPCC1739.05	set5	0.22	-0.04	0.07	-0.1					-0.15	-0.12	-0.05	0.06	histone lysine methyltransferase Set5 (predicted)
16-H11	SPBP8B7.30c	thi5	-0.04	0.02	0.02	-0.01	0.02	-0.02	-0.025	-0.02	-0.07	0.01	0.045	-0.025	transcription factor Thi5
17-A01	SPBP8B7.23	SPBP8B7.23	-0.02	-0.02	0.13	-0.13	0.11	-0.13	-0.09	-0.03	0	-0.03	0.01	0.03	ubiquitin-protein ligase E3 (predicted)
17-A02	SPBC9B6.03	SPBC9B6.03	-0.225	-0.04	-0.03	-0.025	-0.05	-0.02	-0.025	0	0.015	0.045	-0.195	-0.135	zf-FYVE type zinc finger protein
17-A03	SPBC530.08	SPBC530.08	0.04	-0.03	0.03	-0.11	-0.06	0.07	-0.13	0					membrane-tethered transcription factor (predicted)
17-A04	SPBC216.04c	SPBC216.04c	0	-0.03	0.02	0.06	0	-0.02	-0.02	0	-0.01	-0.02	-0.05	0.02	methionine sulfoxide (predicted)
17-A05	SPBC215.06c	SPBC215.06c	-0.03	0.01	-0.02	-0.02	0.03	-0.02	-0.1	-0.02	0.02	0.03	0.07	0.05	human LYHRT homolog
17-A06	SPBC17A3.10	pas4	-0.01	-0.105	0.19	-0.075	0.145	-0.08	0.035	-0.015	0.18	0.035	-0.26	0.12	peroxisomal ubiquitin-protein ligase E3 (predicted)
17-A07	SPBC1773.16c	SPBC1773.16c	-0.04	0.05	0	-0.005	-0.025	0.025	0	0.075	0.005	0.075	0.06	-0.025	transcription factor (predicted)
17-A08	SPBC16G5.03	SPBC16G5.03	-0.115	-0.04	0.02	-0.035	-0.06	0.01	0.03	0.005	0.04	0.025	0.02	-0.045	ubiquitin-protein ligase E3 (predicted)
17-A09	SPAC6G10.12c	ace2	0.125	0.01	0.015	-0.02	0.02	-0.035	-0.005	0.015	0.04	-0.015	0.065	0.145	transcription factor Ace2
17-A10	SPAC6B12.07c	SPAC6B12.07c	-0.005	0.045	-0.005	-0.03	-0.075	-0.2	-0.075	-0.235	0.005	-0.14	-0.065	-0.035	ubiquitin-protein ligase E3 (predicted)
17-A11	SPAC688.14	SPAC688.14	-0.045	-0.03	-0.085	-0.07	0.015	0.01	0.04	0.085	0.005	0.01	0.005	0	lysine methyltransferase (predicted)
17-A12	SPAC343.18	rfp2	-0.035	-0.03	-0.025	-0.045	0.02	-0.02	0.03	-0.02	0.055	-0.02	-0.11	-0.025	SUMO-targeted ubiquitin-protein ligase subunit Rfp2
17-B01	SPAC343.11c	msc1	0.03	-0.075	-0.125	-0.01	0.05	-0.02	0	0.09	-0.02	0.135	-0.135	0.175	multi-copy suppressor of Chk1
17-B02	SPAC2F7.10	SPAC2F7.10	0.205	0.08	0.195	0.07	0.05	0.005	0.12	0.005	0.13	0.035	0.03	0.17	palmitoyltransferase (predicted)
17-B03	SPAC25G10.03	zip1	-0.02	0.05	-0.01	0.17	-0.2	0.03	-0.02	0.22	-0.03	0.22	0	-0.37	transcription factor Zip1
17-B04	SPAC25B8.11	SPAC25B8.11	-0.04	0	0.005	0.02	0.015	0.015	0.01	-0.035	0.045	0.05	0.04	-0.03	transcription factor (predicted)
17-B07	SPAC22E12.11c	set3	0.12	-0.06	-0.075	-0.015	0.045	-0.005	-0.01	0.055	-0.05	0.08	-0.065	0.285	histone lysine methyltransferase Set3
17-B08	SPAC1B3.05	not3	-0.09	-0.24	0.46	-0.14					0.14	0.06	-0.45	0.2	CCR4-Not complex subunit Not3/5 (predicted)
17-B09	SPAC19B12.07c	SPAC19B12.07c	-0.015	-0.025	0.025	0.01	-0.01	-0.015	-0.01	-0.055	0.07	-0.07	-0.02	-0.05	human ZNF277 ortholog
17-B10	SPAC16C9.05	cph1	0.53	-0.09	-0.07	0.17	0	-0.03	-0.13	-0.08	-0.16	0.08	-0.47	0.28	Clr6 histone deacetylase associated PHD protein-1 Cph1
17-B11	SPAC16A10.02	sub1	0.11	-0.005	0.15	-0.08	0.08	0	-0.02	0.01	0.03	-0.05	0.08	0.1	transcription coactivator PC4
17-B12	SPAC23E2.01	fep1	0.355	-0.04	-0.135	-0.02	0.16	0.03	-0.02	-0.01	0.085	0.02	-0.01	0.29	iron-sensing transcription factor Fep1
17-C01	SPAC227.03c	SPAC227.03c	0	0.035	0.05	-0.005	-0.02	0.015	0.02	0.135	-0.05	-0.005	-0.035	-0.045	mitochondrial NAD+ transporter (predicted)
17-C02	SPAC17H9.08	SPAC17H9.08	-0.2	-0.13	-0.05	-0.045	-0.04	-0.13	-0.02	-0.11	0.065	0.005	-0.395	-0.285	mitochondrial coenzyme A transporter
17-C03	SPAC26F1.14c	aif1	-0.13	-0.01	0.03	-0.07	0.015	0.03	0	-0.025	0.005	-0.065	0.01	-0.04	apoptosis-inducing factor homolog Aif1
17-C04	SPAC24C9.16c	cox8	-0.05	0.03	0.03	0.015	-0.02	0.015	0.005	0.03	-0.02	0.02	-0.04	-0.065	cytochrome c oxidase subunit VIII
17-C05	SPAC1B2.04	cox6	0.135	0.075	-0.195	-0.055	-0.01	-0.01	-0.055	0.04	-0.16	0.06	-0.07	-0.015	cytochrome c oxidase subunit VI (predicted)
17-C06	SPBC12C2.02c	ste20	0.29	0.03	-0.05	-0.01	0.52	0.1	0.05	0.14	0.3	0.11	0.37	0.5	Rictor homolog, Ste20
17-C07	SPAC3C7.14c	obr1	-0.02	0.005	0.14	0.03	-0.07	0.005	0.075	0.015	0.085	-0.065	0.015	-0.09	ubiquitinated histone-like protein Uhp1
17-C08	SPAC17A2.13c	rad25	-0.07	-0.035	0.04	-0.065	-0.03	0.03	0.015	-0.075	0.055	-0.055	0.02	-0.09	14-3-3 protein Rad25
17-C09	SPAC8E11.02c	rad24	0.49	0.13	0.045	0.57	0.005	0.275	-0.06	0.13	0.14	0.275	0.035	0.19	14-3-3 protein Rad24
17-C10	SPAC3G6.06c	rad2	0.03	0.01	0.03	0.935	-0.02	0.02	0.015	0.19	0.03	0.37	0.075	0.055	FEN-1 endonuclease
17-C11	SPCC18B5.11c	cds1	0.215	0.025	0.725	0.045	0.06	0.03	0.71	0.01	0.795	0.04	0.04	0.265	replication checkpoint kinase Cds1
17-C12	SPAC1D4.13	byr1	-0.18	-0.035	-0.155	-0.03	-0.01	0.01	0.09	-0.045	-0.09	-0.09	-0.045	-0.1	MAP kinase kinase Byr1
17-D01	SPBC428.03c	pho4	-0.03	0.01	-0.01	-0.01	0.035	0.045	-0.055	0.025	-0.045	-0.01	0.11	0.04	thiamine-repressible acid phosphatase Pho4
17-D02	SPBC21.05c	ral2	-0.015	0.075	0	-0.03	-0.005	0.07	0.015	-0.045	-0.005	-0.055	0.135	-0.015	Ras1-Scd pathway protein Ral2
17-D03	SPAC1783.06c	atg12	-0.12	0.02	0.07	-0.01	-0.13	0.01	-0.1	-0.13	0.1	0.05	-0.02	0.02	autophagy associated protein Atg12 (predicted)
17-D05	SPAC4D7.05	sum1	-0.08	-0.02	0.185	0.035	0.035	0.04	0.125	0.015	0.04	0.045	0.03	-0.045	translation initiation factor eIF3i
17-D06	SPCC18.04	pof6	-0.135	0.02	-0.01	0.02	-0.02	0.02	0.025	0.07	0.08	0.08	-0.015	0.025	F-box protein Pof6
17-D07	SPBC31F10.12	SPBC31F10.12	-0.16	0.125	-0.145	0.025	-0.05	0.155	0.015	0.025	-0.02	0.05	0.085	-0.16	RNA-binding protein Tma20 (predicted)
17-D09	SPBC2G2.15c	mrm2	-0.175	-0.06	0.04	-0.14	0.02	-0.08	-0.075	-0.075	-0.065	0.025	0	-0.075	mitochondrial 2' O-ribose methyltransferase Mrm2 (predicted)
17-D11	SPBC19G7.10c	SPBC19G7.10c	0.39	0.075	-0.175	0.155	0.08	0	-0.22	0.06	-0.1	0.48	0.34	0.26	topoisomerase II-associated deadenylation-dependent mRNA-decapping factor (predicted)
17-D12	SPBC16E9.17c	rem1	-0.125	-0.03	-0.075	-0.11	0.075	-0.035	0	0.255	-0.03	0.015	-0.005	-0.04	meiosis-specific cyclin Rem1
17-E01	SPBC11B10.07c	ivn1	0.095	-0.055	-0.105	0.07	0.09	0.035	0.025	0.15	0.08	0.105	0.09	0.305	CDC50 domain protein
17-E02	SPAC23C4.02	crn1	-0.07	0	0.06	-0.04	-0.07	-0.01	-0.02	0.03	0.02	0.04	-0.02	-0.04	actin binding protein, coronin Crn1
17-E03	SPBC1703.14c	top1	-0.465	0.045	0.16	0.095	-0.295	0.015	0.115	0.085	0.22	0.045	0.035	-0.78	DNA topoisomerase I
17-E04	SPBC543.03c	pku80	0.17	0	0.075	0.05	0.07	-0.03	0.005	-0.065	-0.04	-0.08	-0.04	0.1	Ku domain protein Pku80
17-E05	SPAC26H5.02c	SPAC26H5.02c	-0.115	0.025	-0.01	-0.115	-0.005	0	0.07	-0.065	0	-0.04	-0.05	-0.1	DNA replication ATPase
17-E06	SPBC1921.03c	mex67	-0.175	0.02	0.155	0.035	-0.27	-0.075	-0.015	-0.005	-0.03	-0.02	-0.1	-0.325	mRNA export receptor, Tap Mex67
17-E07	SPBC26H8.09c	snf59	0.065	0	0.135	-0.06	0.115	0.025	-0.005	-0.02	0.03	-0.005	0.04	0.125	SWI/SNF complex subunit Snf59
17-E08	SPCC61.05	SPCC61.05	-0.015	-0.015	0.02	-0.065	-0.04	-0.02	-0.01	0.035	-0.045	-0.005	-0.065	-0.005	S. pombe specific multicopy membrane protein family 1
17-E09	SPCC757.09c	rnc1	0.31	-0.035	-0.035	0.03	0.17	0.01	-0.015	0.015	0.075	0.055	-0.035	0.48	RNA-binding protein that suppresses calcineurin deletion Rnc1
17-E12	SPBP35G2.14	SPBP35G2.14	-0.115	0.035	0.225	-0.015	0.17	0.025	-0.045	-0.06	0.035	0.005	0.16	0.015	RNA-binding protein
17-F01	SPBC56F2.08c	SPBC56F2.08c	-0.055	-0.08	0.065	0.035	-0.035	-0.08	-0.005	-0.055	0.075	0.045	-0.31	-0.08	RNA-binding protein
17-F02	SPBC428.12c	SPBC428.12c	-0.105	-0.03	0.04	-0.04	-0.03	-0.09	-0.015	0	-0.055	-0.05	-0.04	-0.17	RNA-binding protein
17-F04	SPBC29A3.07c	sab14	-0.035	0.02	-0.03	0.01	-0.01	0.035	-0.025	-0.03	0.005	0.005	0.07	-0.05	U2 snRNP-associated protein Sf3b14 homolog (predicted)
17-F05	SPBC16A3.18	cip1	-0.24	-0.04	0	-0.1	-0.04	-0.03	0.05	-0.13	0.01	-0.04	-0.25	-0.14	RNA-binding protein Cip1
17-F06	SPAC343.07	mug28	-0.18	-0.055	0.04	-0.04	-0.06	0.01	0.055	0.125	0.05	0.095	-0.145	-0.09	RNA-binding protein Mug28
17-F07	SPAC16E8.06c	nop12	-0.06	0.02	0.08	0.015	0.03	-0.01	-0.105	-0.065	-0.005	0.005	-0.005	-0.015	RNA-binding protein Nop12
17-F09	SPAC57A10.10c	sla1	-0.14	0.04	-0.04	-0.03	-0.04	0.06	0.07	0.06	-0.03	0.05	0.02	-0.25	La protein homolog
17-F10	SPAC140.02	gar2	0.09	0.06	0.06	0	-0.01	0.03	0.05	0.15	-0.2	-0.11	-0.27	-0.13	nucleolar protein required for rRNA processing
17-F11	SPAC56F8.09	rrp8	0.01	0.05	-0.02	0.045	-0.02	0.015	-0.005	0.07	0.04	0.05	0.085	0.1	rRNA methyltransferase Rrp8 (predicted)
17-F12	SPBC21B10.03c	SPBC21B10.03c	0.1	0.065	-0.095	0.075	0	0.075	-0.165	-0.06	-0.14	-0.005	0.18	0.16	ataxin-2 homolog
17-G01	SPBP8B7.25	cyp4	0.04	-0.035	0.09	0.01	-0.015	-0.025	0.025	-0.08	0.06	-0.03	-0.02	0.06	cyclophilin family peptidyl-prolyl cis-trans isomerase Cyp4
17-G02	SPAC3H8.07c	SPAC3H8.07c	0.09	0.03	-0.01	-0.04	0.1	0.05	-0.01	-0.025	-0.005	-0.04	0.245	0.175	prefoldin subunit 3 (predicted)
17-G03	SPAC2F3.02	SPAC2F3.02	0.11	0.08	-0.15	0.04	-0.01	-0.11	0.02	-0.28					ER protein translocation subcomplex subunit Sec72 (predicted)
17-G04	SPAC27F1.06c	SPAC27F1.06c	-0.115	-0.045	-0.03	-0.015	-0.02	0.02	-0.02	-0.05	0.015	-0.015	0.025	0	FKBP-type peptidyl-prolyl cis-trans isomerase (predicted)
17-G06	SPAC328.09	SPAC328.09	-0.06	0.01	0	-0.015	0	0	0.035	-0.03	0.01	0	0.005	-0.025	mitochondrial 2-oxoadipate and 2-oxoglutarate transporter (predicted)
17-G07	SPAC56E4.06c	ggt2	-0.2	-0.035	-0.045	-0.155	-0.01	0	-0.01	-0.02	-0.03	-0.04	-0.04	-0.1	gamma-glutamyltranspeptidase Ggt2
17-G08	SPAC227.07c	pab1	0.455	0.35	0.045	-0.01	0.13	0.185	0.065	0.075	0.06	0.08	0.28	0.205	protein phosphatase regulatory subunit Pab1
17-G09	SPCC830.10	SPCC830.10	-0.07	0.02	0.04	0	-0.11	0.01	0.03	0.01	-0.02	0.03	-0.02	-0.17	nucleoside triphosphatase (predicted)
17-G10	SPAC227.14	SPAC227.14	-0.065	-0.035	0.015	-0.02	-0.04	-0.03	0.04	-0.065	-0.015	-0.05	-0.105	-0.055	nicotinamide riboside kinase (predicted)
17-G11	SPAC2F3.11	SPAC2F3.11	0.135	0.03	0.06	0.06	0	0.025	-0.01	0.035	-0.02	0.035	-0.07	0.11	exopolyphosphatase (predicted)
17-G12	SPBC405.01	ade1	-0.035	0.05	0.015	0	0.035	0.02	0.035	0.035	-0.01	-0.015	0.01	-0.06	phosphoribosylamine-glycine ligase
17-H01	SPCC364.03	rpl1702	0.085	0.02	0.05	0.015	0.045	-0.025	0.01	0.01	0.025	0.05	0.025	0.18	60S ribosomal protein L17
17-H04	SPBC2G2.05	rpl1603	-0.045	0	0.025	0.015	0	0.03	0.045	0.02	0.045	0.025	-0.025	-0.045	60S ribosomal protein L13/L16
17-H05	SPAC23A1.11	rpl1602	-0.115	-0.005	-0.095	0.035	-0.11	0.05	0.04	0.12	-0.045	0.075	-0.02	-0.155	60S ribosomal protein L13/L16
17-H06	SPCC553.08c	SPCC553.08c	-0.02	0.01	0.04	0.22	-0.15	0.07	-0.05	0.205	-0.095	0.065	0.005	-0.185	GTPase Ria1 (predicted)
17-H07	SPBC25B2.01	SPBC25B2.01	-0.09	-0.02	-0.09	0.01	-0.11	-0.05	0.02	0.015	0.06	0.09	0	0	elongation factor 1 alpha related protein
17-H08	SPBPJ4664.06	gpt1	0.045	-0.02	-0.01	-0.06	0.015	-0.02	-0.025	-0.03	0.075	0.015	0.06	0	UDP-glucose-glycoprotein glucosyltransferase Gpt1
17-H09	SPCC338.06c	SPCC338.06c	-0.01	0.005	0.02	0.04	0.06	0	0.01	-0.055	0.02	0.03	0.095	0.07	heat shock protein Hsp20 family
17-H10	SPCC1450.07c	SPCC1450.07c	0.29	-0.03	-0.19	-0.02					0.28	0.04	-0.02	0.59	D-amino acid oxidase (predicted)
17-H11	SPCC1259.11c	gyp2	-0.055	0.025	-0.015	-0.03	-0.045	0.02	0.025	0.03	0.02	0.025	0.09	0.005	GTPase activating protein Gyp2 (predicted)
18-A01	SPAC23G3.10c	ssr3	-0.055	0.03	0.035	-0.035	0.005	-0.02	-0.01	-0.05	0.02	0.06	0.045	0.07	SWI/SNF and RSC complex subunit Ssr3
18-A02	SPAC3G9.07c	hos2	0.09	-0.07	-0.095	-0.04	0.02	-0.055	-0.035	-0.025	-0.075	0.005	-0.155	0.12	histone deacetylase (class I) Hos2
18-A03	SPBC947.01	SPBC947.01	0.06	-0.04	-0.005	-0.045	0.07	0	0.08	-0.01	0.055	-0.005	0.1	0.13	AAA family ATPase, unknown biological role
18-A04	SPBC16E9.11c	pub3	-0.145	-0.05	-0.055	-0.045	0.02	0.01	0.01	0.065	0.055	0.02	0.035	0.005	HECT-type ubiquitin-protein ligase Pub3
18-A05	SPAC4G9.10	arg3	-0.08	-0.03	-0.01	-0.04	-0.065	-0.02	-0.03	-0.055	-0.01	-0.025	-0.03	-0.07	ornithine carbamoyltransferase Arg3
18-A06	SPAC4G9.09c	arg11	-0.07	-0.02	-0.05	0	-0.01	0.035	0.01	-0.005	-0.045	-0.05	-0.06	-0.06	N-acetyl-gamma-glutamyl-phosphate reductase/acetylglutamate kinase
18-A07	SPAC1805.16c	SPAC1805.16c	-0.15	-0.035	-0.01	0.005	0.01	-0.03	0.015	0.055	-0.015	0.035	-0.03	-0.11	purine nucleoside phosphorylase (predicted)
18-A08	SPBP8B7.18c	SPBP8B7.18c	-0.04	0.025	0.035	-0.02	0	-0.015	0.09	0.11	0.005	-0.015	-0.01	-0.045	TENA/THI family protein
18-A09	SPBC887.17	SPBC887.17	-0.26	-0.05	0.025	-0.07	-0.015	-0.035	0.035	0.035	0.005	-0.035	-0.12	-0.18	transmembrane transporter (predicted)
18-A10	SPBC215.08c	arg4	-0.105	-0.06	-0.055	0.005	-0.08	-0.035	0.015	-0.065	-0.07	-0.02	-0.095	-0.14	arginine specific carbamoyl-phosphate synthase Arg4 (predicted)
18-A11	SPBC4B4.06	vps25	0.205	-0.005	-0.17	-0.005	0.03	-0.005	-0.08	-0.06	-0.09	-0.04	-0.105	0.09	ESCRT II complex subunit Vps25
18-A12	SPCC757.10	vph2	0.11	-0.01	0.04	0.08	0.06	-0.01	0	0	-0.03	-0.02	-0.13	0.19	endoplasmic reticulum membrane protein involved in assembly of the V-ATPase (predicted)
18-B03	SPAC1296.04	mug65	-0.13	-0.01	0.08	-0.05	0.02	-0.02	-0.01	0	0.08	0.05	0.09	-0.07	spore wall assembly protein (predicted)
18-B04	SPAC1782.07	qcr8	-0.11	-0.01	-0.07	0.05	-0.02	0	0.03	0.07	0.05	0.04	0	0.03	ubiquinol-cytochrome-c reductase complex subunit 7
18-B07	SPAC17A2.14	SPAC17A2.14	0.03	-0.02	-0.005	-0.035	0.01	-0.09	-0.15	-0.09	-0.26	-0.02	-0.17	-0.16	CorA family magnesium ion transporter
18-B08	SPAC1952.02	SPAC1952.02	0	0.055	-0.1	-0.13	0.03	-0.095	-0.07	-0.095	-0.09	-0.03	-0.12	0.04	ribosome biogenesis protein (predicted)
18-B09	SPAC19A8.11c	SPAC19A8.11c	0.31	0.335	-0.105	0.095	0.245	0.225	-0.065	-0.04	-0.205	-0.09	0.44	0.335	recombination protein Irc6 (predicted)
18-B10	SPAC19G12.16c	adg2	-0.015	-0.015	0.005	-0.015	0.025	-0.05	-0.03	-0.005	0.04	0.075	0.02	0.095	conserved fungal protein
18-B12	SPAC24C9.12c	SPAC24C9.12c	-0.005	0.06	-0.05	0.02	0.12	0.02	-0.005	0.085	0.025	0.105	0.1	0.165	glycine hydroxymethyltransferase (predicted)
18-C01	SPAC25H1.03	mug66	-0.1	-0.04	0.23	-0.09	0.04	-0.02	-0.005	0.05	0.015	0.04	-0.035	-0.095	meiotically upregulated gene Mug66
18-C02	SPAC2C4.10c	SPAC2C4.10c	0.01	0.055	-0.02	0	-0.07	0.035	-0.02	-0.05	-0.045	-0.02	0.05	-0.06	sequence orphan
18-C03	SPAC30C2.05	erv14	-0.065	-0.01	0.01	0.045	-0.005	0.005	0.025	-0.005	-0.01	0.035	0.025	-0.005	cornichon family protein Erv14
18-C04	SPAC31G5.21	SPAC31G5.21	-0.14	-0.02	0	-0.12	0.01	0.01	0.035	0.13	0.01	0	0	-0.105	human family 32A homolog
18-C05	SPAC31G5.18c	SPAC31G5.18c	-0.03	0.055	-0.175	-0.035	0.01	-0.015	-0.105	0.1	-0.05	0.145	0.175	-0.055	ubiquitin family, human C1ORF55 related
18-C06	SPAC323.05c	SPAC323.05c	-0.285	0.07	-0.03	0	-0.215	0.09	-0.02	0.22	0.015	0.15	0.035	-0.205	prorein methyltransferase Mtq2 (predicted)
18-C07	SPAC328.01c	SPAC328.01c	0.16	0.02	0.2	-0.03	0.23	-0.11	-0.07	-0.06	0.09	-0.07	0.12	0.09	karyopherin
18-C09	SPAC32A11.02c	SPAC32A11.02c	-0.08	0.005	-0.025	-0.035	-0.04	0	0.01	-0.05	0.005	-0.035	0.01	-0.06	conserved fungal protein
18-C10	SPAC32A11.03c	phx1	-0.16	-0.04	0.015	-0.065	0.035	-0.1	-0.035	-0.09	0.12	0.015	-0.015	-0.065	homeobox transcription factor Phx1
18-C11	SPAC343.06c	SPAC343.06c	-0.185	-0.06	0.09	-0.105	-0.05	0	0.04	0.04	-0.065	-0.04	-0.04	0	phospholipid scramblase
18-C12	SPAC3A11.04	SPAC3A11.04	0.025	0.095	0.295	0.02	0.105	0.025	0.095	-0.005	0.12	-0.045	0.01	0.045	siepin homolog
18-D01	SPAC20G8.10c	SPAC20G8.10c	0.01	-0.09	-0.26	-0.11	0.15	0.23	0.05	0.2	0.22	0.24	0.17	0.22	beclin family protein
18-D02	SPAC3C7.05c	mug191	-0.045	-0.08	-0.015	0.01	0.12	0.03	0	-0.07	0.105	-0.035	0.035	0.095	alpha-1,6-mannanase (predicted)
18-D03	SPAC3G6.01	hrp3	-0.085	0.15	-0.07	0.035	-0.085	0.105	-0.04	-0.015	-0.12	-0.005	0.15	-0.115	ATP-dependent DNA helicase Hrp3
18-D04	SPAC3G9.03	rpl2301	0.045	-0.065	-0.03	0	-0.02	0.015	0.025	0.06	0.045	0.09	-0.005	0.22	60S ribosomal protein L23
18-D05	SPAC3H5.11	SPAC3H5.11	-0.045	-0.02	0.1	-0.035	-0.015	-0.01	0.13	-0.155	0.27	0.05	-0.01	0.11	NAD/NADH kinase (predicted)
18-D07	SPAC3H8.05c	SPAC3H8.05c	0.63	0.085	0.02	0.19	0.27	-0.035	-0.1	0.135	0.085	0.115	0.04	0.215	conserved fungal protein
18-D08	SPAC458.04c	SPAC458.04c	-0.01	-0.005	-0.015	0.005	0	0.035	-0.02	-0.025	0.06	0.02	0.08	0.005	sequence orphan
18-D09	SPAC4D7.06c	SPAC4D7.06c	-0.16	-0.125	-0.025	-0.075	-0.025	-0.05	-0.015	-0.01	-0.11	-0.02	-0.2	-0.17	siroheme synthase (predicted)
18-D10	SPAC4H3.04c	SPAC4H3.04c	-0.065	-0.01	0.01	-0.035	0.015	-0.02	0.01	-0.055	-0.035	-0.075	-0.075	-0.075	UPF0103 family
18-D11	SPAC15E1.06	vps29	0.065	0.14	-0.005	-0.03	0.075	0.08	0.065	0.04	0.005	0.025	0.245	0.185	retromer complex subunit Vps29
18-D12	SPAC630.10	SPAC630.10	0.025	0.025	-0.025	0.02	-0.025	0.035	0	-0.045	0.085	0.005	0.095	0.08	conserved fungal protein
18-E01	SPAC637.09	SPAC637.09	-0.095	0.025	-0.005	0.02	-0.15	0.035	0	0.04	0.02	-0.005	0.055	-0.02	ribonuclease H70 (predicted)
18-E02	SPAC644.09	SPAC644.09	-0.01	-0.01	0	0.01	-0.04	0	-0.01	-0.04	-0.03	-0.06	0	-0.08	alanine racemase (predicted)
18-E03	SPAC6C3.04	cit1	-0.345	-0.09	-0.17	-0.065	-0.195	-0.095	-0.07	-0.09	-0.075	-0.155	-0.42	-0.49	citrate synthase (predicted)
18-E04	SPAC6F12.04	SPAC6F12.04	-0.055	-0.035	0.01	-0.05	0.01	0.01	0.005	-0.02	-0.085	-0.11	-0.1	-0.12	COPI-coated vesicle associated protein (predicted)
18-E05	SPAC6B12.02c	mus7	0.55	0.085	0.08	0.21	0.255	0.005	0.02	0.145	-0.05	0.125	0.075	0.17	DNA repair protein Mus7/Mms22
18-E06	SPAC6B12.05c	ies2	-0.195	-0.06	-0.11	-0.03	-0.12	-0.02	-0.03	0.065	-0.115	-0.01	-0.245	-0.355	Ino80 complex subunit Ies2
18-E07	SPAC6B12.06c	SPAC6B12.06c	-0.145	-0.075	-0.045	-0.04	0.02	-0.01	0.05	-0.045	0.03	-0.095	-0.055	-0.03	conserved fungal protein
18-E08	SPAC6B12.08	mug185	-0.01	-0.175	0.01	0.02	0.055	0.01	0.15	-0.11	0.06	-0.01	0.03	-0.04	Co-chaperone for ATPase activity
18-E09	SPAC6G9.09c	rpl24	-0.1	0.02	-0.01	-0.085	0	0.025	0	0.04	-0.04	-0.035	-0.055	-0.035	60S ribosomal protein L24
18-E10	SPAC6G9.13c	bqt1	-0.01	0.095	-0.065	-0.01	-0.105	-0.09	-0.005	0.04	0.05	0.19	0.16	-0.01	bouquet formation protein Bqt1
18-E11	SPAC8C9.06c	SPAC8C9.06c	0.03	0.01	-0.21	0.01	0.03	0.01	-0.11	-0.06	-0.2	-0.07	-0.05	-0.03	mitochondrial translation regulator (predicted)
18-E12	SPAC8C9.16c	mug63	0.005	0.015	0.02	0.03	0.115	0.02	-0.075	-0.12	0.08	-0.01	0.14	0.12	TLDc domain protein 1
18-F01	SPAC8E11.10	SPAC8E11.10	-0.045	0	0.01	-0.06	0.005	0	0.015	-0.05	-0.035	-0.055	-0.03	-0.005	sorbose reductase (predicted)
18-F02	SPAC8E11.04c	SPAC8E11.04c	-0.05	-0.005	0.01	0.035	0.025	-0.045	0.025	0.015	0.04	-0.005	0.01	-0.005	phospholipase (predicted)
18-F03	SPAC8F11.09c	nnt1	-0.085	0.01	0.05	-0.05	-0.045	-0.015	0.04	0	-0.04	-0.07	-0.045	-0.14	nicotinamide N-methyltransferase Nnt1 (predicted)
18-F04	SPAC9.08c	SPAC9.08c	0.05	0.07	0.06	0.01	0.03	0.06	-0.01	0.18	0.03	0.02	0.09	0.03	steroid reductase (predicted)
18-F05	SPAC922.07c	SPAC922.07c	-0.035	0.005	0.005	-0.045	-0.03	-0.05	0.02	0.1	0.005	0.045	-0.045	-0.03	aldehyde dehydrogenase (predicted)
18-F06	SPAC926.06c	SPAC926.06c	-0.02	0	0.015	-0.055	-0.02	0.035	0.03	-0.055	0.035	-0.025	0.05	0.025	leucine-rich repeat protein, unknown
18-F07	SPAC977.12	SPAC977.12	-0.135	-0.045	0.08	-0.085	0.035	-0.075	-0.01	-0.045	0.02	-0.025	-0.005	-0.045	L-asparaginase (predicted)
18-F08	SPAP8A3.04c	hsp9	0.15	0.01	0.01	0.03	0.115	0.02	0.015	0.145	-0.005	0.055	0.04	0.15	heat shock protein Hsp9
18-F09	SPAP8A3.07c	SPAP8A3.07c	-0.305	-0.145	0.005	-0.14	-0.115	-0.005	0.08	-0.035	-0.105	-0.205	-0.265	-0.395	phospho-2-dehydro-3-deoxyheptonate aldolase (predicted)
18-F10	SPAPYUK71.03c	SPAPYUK71.03c	-0.075	0.01	-0.02	0	0.055	0.04	0.08	0.045	0.07	-0.025	0.07	-0.04	C2 domain protein
18-F11	SPBC1105.05	exg1	0.005	0.025	0.03	-0.015	-0.025	-0.015	-0.005	0.03	0.045	0.025	0.085	0	glucan 1,3-beta-glucosidase I/II precursor
18-F12	SPBC11C11.06c	SPBC11C11.06c	-0.08	0	0.07	-0.04	0.28	-0.05	-0.11	-0.04	-0.02	0	0.05	0.04	sequence orphan
18-G01	SPBC12C2.07c	SPBC12C2.07c	-0.09	0.005	-0.005	-0.04	-0.035	0.015	0.05	0.005	0.06	-0.01	0.085	0.065	spermidine synthase (predicted)
18-G02	SPBC12C2.04	SPBC12C2.04	-0.015	-0.03	0.04	-0.02	0.005	-0.025	0.02	-0.075	0.005	-0.065	-0.015	-0.03	NAD binding dehydrogenase family protein
18-G03	SPBC1347.09	SPBC1347.09	-0.01	-0.03	0.025	-0.01	-0.03	-0.01	-0.025	-0.025	-0.015	-0.025	0.005	-0.05	hexaprenyldihydroxybenzoate methyltransferase
18-G04	SPBC13E7.07	SPBC13E7.07	0.13	0.04	0.05	0	0.04	-0.02	-0.01	0	0.13	-0.05	0.08	0.12	sequence orphan
18-G05	SPBC1683.10c	pcl1	0.03	-0.01	0.01	-0.12	-0.05	-0.04	0.03	0.02	-0.06	0.03	-0.01	-0.04	ferrous iron transporter Pcl1
18-G07	SPBC1685.14c	SPBC1685.14c	-0.02	0.04	0.04	0.02	0.06	0.015	0.02	0.025	0.065	-0.02	0	0.025	Vid27 family protein
18-G09	SPBC16C6.03c	SPBC16C6.03c	0.15	-0.02	0.19	0.05	0	-0.01	0.04	0.02	0.11	0.08	0	0.16	ribosome assembly protein (predicted)
18-G10	SPBC16E9.07	mug100	-0.05	0.24	0.04	0.03	-0.2	-0.04	-0.13	0	-0.1	-0.05	0.03	-0.03	sequence orphan
18-G11	SPBC16G5.02c	SPBC16G5.02c	-0.05	0.035	-0.04	0.01	-0.04	-0.015	-0.01	-0.03	0.04	0	0.085	-0.065	ribokinase (predicted)
18-G12	SPBC16H5.13	SPBC16H5.13	0.105	0.075	0.045	0.045	0.055	0.01	-0.015	0.075	0.14	0.185	0.14	0.255	WD repeat protein, human WDR7 ortholog
18-H01	SPBC1703.09	SPBC1703.09	-0.05	0	0.11	-0.005	0.035	0	-0.02	-0.035	0.05	-0.06	0.005	0	sequence orphan
18-H04	SPBC1711.04	SPBC1711.04	-0.085	-0.065	-0.045	-0.025	0	0.035	-0.01	0.05	0.02	0.045	0.05	0.025	methylenetetrahydrofolate reductase (predicted)
18-H06	SPBC17A3.02	SPBC17A3.02	0	-0.01	0.03	0.07	-0.08	0.05	-0.06	-0.05	-0.05	-0.02	0.09	-0.02	conserved fungal protein
18-H07	SPBC11C11.01	SPBC11C11.01	-0.01	0.01	0.03	0.01	-0.065	0.025	-0.02	0.16	0.07	0.12	0.075	0.01	U2-associated protein (predicted)
18-H09	SPBC18E5.11c	edc3	0.025	0.035	0.07	0.015	0.015	0.04	-0.04	-0.035	-0.08	-0.03	0.11	0.11	enhancer of mRNA decapping Edc3 (predicted)
18-H10	SPBC18H10.18c	SPBC18H10.18c	0.005	0.055	-0.045	0.02	0.06	0.06	-0.03	0.03	0.025	0.025	0.14	0.055	sequence orphan
18-H11	SPBC18H10.19	SPBC18H10.19	0.17	0.09	-0.21	-0.04	0.2	0.155	-0.035	-0.1	0.05	0.045	0.435	0.29	human UVRAG (UV radiation resistance) homolog
19-A01	SPBC19C2.02	pmt1	-0.06	-0.015	-0.025	-0.025	0.02	0.025	0	0.04	0.02	0.085	0.09	0.05	DNA methyltransferase homolog
19-A02	SPBC19C7.10	SPBC19C7.10	0.195	0.05	0.055	0.14	0.075	0.05	-0.02	0.09	-0.005	0.065	0.12	0.055	transcription factor (predicted)
19-A03	SPBC19G7.06	mbx1	-0.06	-0.025	-0.03	-0.055	0.025	0.03	-0.01	0.005	0.01	0.06	0.1	0.04	MADS-box transcription factor Mbx1
19-A04	SPBC19G7.09	ulp1	0.28	0.44	0.16	0.06	0.07	0.41	0.09	0.4	0.08	0.24	0.6	0.17	SUMO deconjugating enzyme Ulp1
19-A05	SPBC1A4.05	blt1	-0.07	0.06	-0.06	-0.05	-0.05	0.04	-0.01	-0.01	-0.02	0.05	0.08	-0.06	Blt1
19-A06	SPBC1D7.03	mug80	0.225	0.08	0.01	-0.045	0.1	0.065	0	-0.01	0.015	0.035	0.165	0.315	cyclin Clg1 (predicted)
19-A07	SPBC20F10.03	SPBC20F10.03	-0.06	0.01	-0.03	-0.07	0.05	-0.05	0.04	0.09	-0.03	-0.04	-0.06	0	conserved eukaryotic protein
19-A08	SPBC215.10	SPBC215.10	-0.035	0.065	-0.045	0	-0.005	0.06	0.035	-0.01	0.015	-0.005	0.115	0.045	haloacid dehalogenase-like hydrolase
19-A09	SPBC21C3.06	SPBC21C3.06	-0.085	0.04	0.01	0.035	0.19	0	0.1	-0.03	0.1	-0.02	0.045	0.01	sequence orphan
19-A10	SPBC12C2.12c	glo1	0	-0.01	0	0.01	0.05	0.05	0.05	0.04	-0.03	-0.05	-0.07	-0.09	glyoxalase I
19-A11	SPBC23E6.01c	SPBC23E6.01c	0.04	-0.06	-0.06	-0.07	0.04	-0.065	-0.05	-0.065	-0.07	-0.015	-0.045	0.115	RNA-binding protein, rrm type
19-A12	SPBC23G7.06c	SPBC23G7.06c	0.075	0.06	0.165	-0.01	0.005	-0.075	0.01	-0.14	0.05	-0.04	0.06	0.05	conserved eukaryotic protein
19-B01	SPBC25B2.07c	mug164	-0.065	0.045	-0.05	-0.09	0.035	0.03	-0.04	-0.02	-0.04	-0.045	0.1	-0.005	microtubule-associated protein
19-B02	SPBC25H2.15	SPBC25H2.15	0.06	0	0.12	0.01	0.21	-0.26	-0.11	-0.04	-0.14	0	-0.04	0.08	programmed cell death protein homolog
19-B03	SPBC2A9.08c	sec22	0.685	0.345	-0.02	0.02	0.23	0.27	0.135	0.155	0.13	0.13	0.53	0.31	SNARE Sec22
19-B04	SPBC2D10.04	SPBC2D10.04	0.09	0.02	0.04	-0.05	0.065	0.015	0.04	-0.015	0.01	-0.025	0.03	0.085	arrestin Aly1 related
19-B05	SPBC2D10.14c	myo51	0.035	-0.005	0.03	-0.035	0.035	-0.015	0.015	-0.075	-0.055	-0.06	0.02	0.035	myosin type V
19-B06	SPBC2F12.05c	SPBC2F12.05c	-0.08	0.03	0.11	-0.06	0.18	0.13	0.24	-0.06	0.14	0	0.12	0.09	sterol binding ankyrin repeat protein
19-B08	SPBC2G2.06c	apl1	0.135	0.02	-0.015	-0.02	0.12	0.01	-0.025	-0.09	-0.02	-0.065	0.07	0.18	AP-2 adaptor complex subunit Apl1 (predicted)
19-B09	SPBC2G2.10c	mug110	0.54	0	0.025	0	0.295	0.01	0.035	0.005	0.1	0.055	-0.015	0.29	sequence orphan
19-B10	SPBC2G5.06c	hmt2	-0.25	-0.055	-0.135	-0.06	-0.155	-0.065	-0.075	0.005	-0.18	-0.04	-0.265	-0.2	sulfide-quinone oxidoreductase
19-B12	SPBC31F10.15c	atp15	-0.065	0.035	-0.11	0.195	-0.15	-0.02	-0.02	0.14	-0.1	0.15	-0.11	-0.165	F0-ATPase epsilon subunit
19-C01	SPBC32F12.12c	SPBC32F12.12c	0.06	0.05	-0.03	0.06	-0.03	0.06	-0.01	-0.05	0.08	-0.02	0.17	0.1	Golgi membrane protein involved in vesicle-medated transport (predicted)
19-C02	SPBC337.02c	SPBC337.02c	-0.03	-0.015	0.025	-0.02	0	-0.01	-0.005	-0.035	0.04	-0.055	-0.005	-0.055	cell surface glycoprotein (predicted)
19-C03	SPBC342.03	gas4	0.025	0.025	0.02	0.01	0.005	0.015	0.03	0.025	0	-0.02	0.01	-0.055	sporulation specific 1,3-beta-glucanosyltransferase Gas4
19-C04	SPBC342.04	SPBC342.04	-0.015	0.04	0.045	0.045	-0.03	-0.01	-0.05	-0.005	-0.03	0.01	0.08	-0.06	19S proteasome regulatory subunit
19-C05	SPBC354.07c	SPBC354.07c	-0.04	0.215	-0.035	-0.03	-0.005	0.125	-0.03	-0.06	-0.025	0.005	0.315	-0.015	oxysterol binding protein (predicted)
19-C06	SPBC365.11	SPBC365.11	0.405	-0.06	0.11	-0.01	0.16	0	-0.02	0.025	0.075	0.07	-0.03	0.355	GRIP domain protein
19-C07	SPBC365.14c	SPBC365.14c	0.13	0.19	-0.1	-0.06	-0.01	0.09	-0.07	0.01	-0.12	0.08	0.255	0.185	UDP-glucose 4-epimerase Gal10 (predicted)
19-C08	SPBC36B7.06c	mug20	-0.115	-0.005	-0.005	-0.04	-0.025	-0.02	0	-0.045	0.05	0.005	0.005	-0.01	sequence orphan
19-C09	SPBC3E7.11c	SPBC3E7.11c	-0.04	-0.01	0.075	-0.01	-0.095	-0.035	0.005	-0.005	-0.045	-0.04	-0.115	-0.1	DNAJ protein Caj1/Djp1-type
19-C10	SPBC405.03c	SPBC405.03c	-0.13	-0.04	0.03	-0.13	0.11	0.04	0.105	-0.06	0.085	-0.11	0.085	0	membrane transporter (predicted)
19-C11	SPBC428.17c	wpl1	-0.13	0.035	-0.055	-0.015	-0.025	-0.015	0.015	-0.035	-0.01	-0.06	0.045	-0.125	Wings apart-like homolog Wapl
19-C12	SPBC530.03c	bag102	-0.07	0.17	-0.06	-0.04	-0.13	0	-0.02	-0.01	-0.02	-0.06	0.09	-0.01	BAG family molecular chaperone regulator Bag102
19-D01	SPBC56F2.06	mug147	0.125	0.055	0	0.055	0.06	0.1	-0.05	-0.04	0.02	-0.015	0.11	0.215	sequence orphan
19-D02	SPBC577.02	rpl3801	-0.055	0.005	-0.02	-0.035	-0.04	0.01	0.005	0.09	-0.03	0.12	-0.04	0.02	60S ribosomal protein L38
19-D04	SPBC577.12	mug71	-0.05	-0.035	0.05	0.095	0	-0.04	0.01	-0.01	0.075	-0.02	-0.145	0.05	endoribonuclease (predicted)
19-D05	SPBC649.03	rhp14	0.045	0.05	-0.02	0.925	0.135	0.075	0.075	0.415	-0.01	0.41	0.15	0.15	XP-A family homolog Rhp14
19-D06	SPBC354.01	gtp1	-0.055	-0.025	0.055	-0.02	-0.005	-0.04	-0.01	-0.02	0.035	-0.04	-0.05	-0.07	GTP binding protein Gtp1
19-D07	SPBC725.09c	hob3	0.41	-0.11	0.175	-0.05	0.17	0.04	0.03	0.11	-0.3	-0.12	0.055	0.36	BAR adaptor protein Hob3
19-D08	SPBC776.16	SPBC776.16	-0.095	-0.005	0	-0.015	-0.115	-0.02	-0.01	-0.06	-0.01	-0.05	-0.025	-0.14	sequence orphan
19-D09	SPBC83.16c	SPBC83.16c	-0.05	-0.04	0.1	-0.04	-0.02	0.01	0.04	0.07	0.01	0.05	-0.04	-0.08	conserved eukaryotic protein
19-D10	SPBC947.02	apl2	-0.02	0.31	-0.06	0.12	-0.18	0.38	-0.21	0.1	-0.14	0.21	0	-0.12	AP-1 adaptor complex subunit beta subunit Apl2
19-D11	SPBC9B6.11c	SPBC9B6.11c	-0.135	-0.005	-0.015	-0.05	-0.08	0	-0.015	0.03	-0.025	-0.015	-0.03	-0.18	CCR4/nocturin family endoribonuclease
19-D12	SPBP35G2.13c	swc2	-0.015	-0.08	-0.07	-0.025	0.095	0.045	-0.01	0.035	-0.055	0.09	-0.155	0.14	Swr1 complex complex subunit Swc2
19-E01	SPBP8B7.13	SPBP8B7.13	0.2	0	0	0	0.08	-0.02	-0.13	-0.03	-0.12	0	0.11	0.3	conserved fungal protein
19-E02	SPBP8B7.22	erd2	0.24	0.055	-0.08	-0.03	0.055	0.1	0.015	-0.045	-0.03	0.02	0.08	0.045	HDEL receptor
19-E03	SPCC1183.06	ung1	0.03	-0.015	0.02	0.005	0.085	0.035	-0.02	0.06	-0.02	0.015	0.04	-0.005	uracil DNA N-glycosylase Ung1
19-E04	SPCC1223.10c	eaf1	0.04	0.02	-0.09	0	0.12	0.09	-0.04	0.09	-0.11	-0.02	0.03	0.05	RNA polymerase II transcription elongation factor SpEAF
19-E05	SPCC1235.02	bio2	-0.045	0.05	0.07	0.045	0.12	0.03	0.08	0.04	0.01	-0.1	-0.04	0	biotin synthase
19-E06	SPCC1281.04	SPCC1281.04	0.01	-0.02	0.05	-0.005	0.085	-0.01	-0.05	0.025	0	-0.02	0.005	-0.015	pyridoxal reductase (predicted)
19-E08	SPAC9.13c	cwf16	-0.08	-0.01	-0.05	-0.03	-0.13	-0.07	-0.03	-0.05	-0.03	-0.05	-0.01	-0.07	splicing factor (predicted)
19-E09	SPBC106.13	SPBC106.13	0.125	0.03	0.095	0.015	0.015	-0.075	-0.105	-0.06	0.05	-0.04	-0.02	0.09	ubiquitin ligase complex subunit, involved in proteasome-dependent catabolite inactivation of FBPase (predicted)
19-E10	SPBC12C2.03c	SPBC12C2.03c	-0.025	-0.03	0.185	0.015	-0.035	-0.05	0.02	-0.015	0.1	0.03	0.02	0.18	FAD binding protein (predicted)
19-E12	SPBC651.05c	dot2	0.27	-0.04	-0.15	0.02	-0.02	-0.02	-0.08	-0.15	-0.06	-0.07	-0.04	0.21	EAP30 family protein Dot2
19-F01	SPBC651.07	mug166	0.08	-0.01	-0.04	-0.03	-0.06	-0.09	-0.05	-0.06	-0.1	-0.05	-0.05	0.03	sequence orphan
19-F02	SPCC1322.03	SPCC1322.03	0.24	0.03	0.085	-0.04	0.28	0	-0.015	-0.08	0.05	0.03	0.08	0.435	TRP-like ion channel
19-F03	SPCC1393.05	ers1	0.075	0.34	0.035	0.08	-0.045	0.24	-0.1	0.01	-0.02	0.025	0.31	0.065	RNA-silencing factor Ers1
19-F04	SPCC1442.16c	zta1	-0.105	-0.085	-0.06	-0.065	0.195	0.055	-0.105	-0.04	0.005	-0.075	0.12	0.125	NADPH quinone oxidoreductase/ARE-binding protein (predicted)
19-F06	SPCC162.02c	SPCC162.02c	-0.115	0.01	-0.055	-0.015	0.045	0.135	0.02	-0.09	-0.005	-0.05	-0.04	0.005	AMP-binding dehydrogenase (predicted)
19-F07	SPCC1739.15	wtf21	0.325	0.005	-0.075	0.105	0.12	0.03	-0.03	0.145	-0.035	0.11	0.09	0.375	wtf element Wtf21
19-F08	SPCC18.17c	SPCC18.17c	-0.04	-0.1	-0.075	-0.05	-0.06	0.005	0.01	0.035	0.055	0.085	-0.295	0.01	sequence orphan
19-F09	SPCC1827.03c	SPCC1827.03c	0.055	-0.02	-0.035	-0.01	0.005	0.005	0.025	0	0.025	-0.025	0.005	0.015	acetyl-CoA ligase (predicted)
19-F10	SPCC1840.05c	SPCC1840.05c	-0.08	-0.005	-0.05	-0.035	0.01	-0.015	0	0.085	-0.075	-0.005	-0.035	-0.085	phosphoglucomutase (predicted)
19-F11	SPCC1840.09	SPCC1840.09	-0.185	-0.02	-0.165	-0.05	-0.03	-0.025	-0.075	0.005	-0.115	0.035	-0.065	-0.1	NAD dependent epimerase/dehydratase family protein
19-F12	SPCC188.07	ccq1	0.14	0.1	-0.09	0.04	0.05	-0.005	-0.04	0.15	0.01	0.13	0.06	0.17	telomere maintenance protein Ccq1
19-G01	SPCC1919.05	SPCC1919.05	-0.09	-0.06	0.12	-0.05	-0.02	0.06	0.11	0.07	-0.03	-0.03	-0.16	-0.15	Ski complex TPR repeat subunit Ski3 (predicted)
19-G02	SPCC1919.07	SPCC1919.07	0.03	-0.01	0.04	-0.01	-0.03	-0.02	-0.01	0.1	0.01	0.06	0.04	0.03	sequence orphan
19-G03	SPCC1919.13c	SPCC1919.13c	0.23	0.01	0.135	0.04	-0.05	0.02	0.045	0.125	0.02	0	-0.02	0.02	conserved eukaryotic protein
19-G04	SPCC285.04	SPCC285.04	-0.025	-0.025	0.02	-0.065	0.01	-0.065	-0.02	-0.07	0.005	-0.05	0.03	0.055	transthyretin (predicted)
19-G05	SPCC1682.16	rpt4	-0.01	-0.09	-0.08	0.11	-0.16	-0.09	-0.07	-0.12	-0.01	0.04	-0.29	-0.16	19S proteasome regulatory subunit Rpt4 (predicted)
19-G06	SPCC306.02c	SPCC306.02c	0.005	-0.015	0.02	-0.025	0.045	-0.01	-0.055	-0.09	-0.055	-0.04	0.03	0.025	Rab GTPase binding (predicted)
19-G07	SPCC417.04	SPCC417.04	0.01	-0.05	0.02	-0.02	0.02	0.05	0.03	-0.03	0.02	0.01	0.04	0	dubious
19-G08	SPCC594.06c	SPCC594.06c	0.135	0.02	0.025	-0.08	0.06	0	-0.035	-0.08	-0.11	-0.025	-0.035	0.135	vacuolar SNARE Vam7 (predicted)
19-G09	SPCC613.03	SPCC613.03	0.025	0.03	-0.02	0.01	0.07	0.075	0.06	-0.03	0.025	-0.01	0.02	0.085	conserved fungal protein
19-G10	SPCC622.01c	SPCC622.01c	-0.12	-0.02	-0.03	-0.105	0	0.02	0.07	0.03	-0.025	-0.04	0.025	0.005	dubious
19-G11	SPCC622.04	SPCC622.04	-0.085	-0.005	0	-0.07	-0.06	-0.02	0.025	0.03	0	-0.01	0	-0.07	dubious
19-G12	SPCC622.07	SPCC622.07	-0.095	0.015	-0.005	-0.07	0.055	0.045	0.035	-0.02	-0.015	-0.05	0.09	0.05	dubious
19-H01	SPCC63.03	SPCC63.03	-0.245	-0.12	0.04	-0.07	-0.035	-0.135	0.01	-0.105	-0.095	-0.075	-0.17	-0.115	DNAJ domain protein, DNAJC11 family
19-H04	SPAP32A8.02	SPAP32A8.02	0.025	-0.005	-0.02	-0.07	0.02	-0.015	-0.01	-0.035	-0.055	-0.05	-0.065	0.005	xylose and arabinose reductase (predicted)
19-H05	SPBC32H8.01c	SPBC32H8.01c	-0.02	0.125	0.03	0.03	0.025	0.02	0.015	-0.07	0.09	-0.015	0.135	0.08	conserved fungal protein
19-H06	SPBC32H8.02c	nep2	0.085	-0.005	0.03	-0.015	-0.01	0.005	0	0	0.085	0.065	0.075	0.16	NEDD8 protease Nep2
19-H07	SPBC32H8.07	git5	0.05	-0.035	-0.05	-0.015	0.11	0.075	-0.075	-0.04	-0.01	-0.1	0.115	0.195	heterotrimeric G protein beta subunit Git5
19-H08	SPBC691.05c	SPBC691.05c	0.06	-0.03	0.01	-0.02	-0.01	0	0.03	-0.1	0.03	0.07	0.05	0.05	membrane transporter (predicted)
19-H09	SPBPB10D8.03	SPBPB10D8.03	0.09	0.05	0.06	0.08	0.01	0.02	-0.01	0.13	0.01	0.06	-0.01	0.02	pseudo transporter
19-H10	SPBPB10D8.07c	SPBPB10D8.07c	0.225	0.095	0.19	0.02	0.145	0.105	0	-0.01	0.025	-0.05	0.1	0.245	membrane transporter (predicted)
19-H11	SPCPB1C11.03	SPCPB1C11.03	0.015	0.05	-0.055	0	0.02	0	-0.06	-0.02	-0.06	-0.045	0.05	0.085	cysteine transporter (predicted)
20-A01	SPCC576.01c	SPCC576.01c	-0.07	-0.05	0.02	-0.1	0.15	-0.15	-0.16	-0.14	0	-0.04	-0.07	-0.09	sulfonate dioxygenase (predicted)
20-A02	SPCC1795.01c	mad3	-0.1	0.11	0.005	-0.035	-0.03	0.085	0.04	0.04	0.005	-0.005	0.02	-0.075	mitotic spindle checkpoint protein Mad3
20-A04	SPAC22E12.18	SPAC22E12.18	-0.115	-0.055	-0.035	-0.085	0.015	0.035	0.005	-0.015	-0.16	-0.065	-0.18	-0.26	conserved fungal protein
20-A05	SPAC27D7.05c	apc14	0.025	-0.035	-0.005	-0.075	0.055	0.04	0.06	-0.055	0.165	-0.05	0.06	0.05	anaphase-promoting complex subunit Apc14
20-A06	SPAC607.10	spo3	-0.12	0.04	0.07	0	0.05	0.09	0.03	0.07	0.02	-0.04	0.1	-0.09	sporulation protein Spo3
20-A07	SPBC106.17c	cys2	-0.27	-0.075	-0.235	-0.04	-0.11	-0.04	-0.045	0.105	-0.145	0.025	-0.345	-0.12	homoserine O-acetyltransferase (predicted)
20-A08	SPBC1778.05c	SPBC1778.05c	-0.34	-0.13	-0.21	-0.04	-0.08	0	-0.07	0.07	-0.18	-0.03	-0.14	-0.31	sequence orphan
20-A09	SPBC30D10.03c	SPBC30D10.03c	-0.12	0.025	0.01	-0.035	-0.055	0.01	0.005	0.03	0.1	-0.02	-0.045	-0.055	IMP 5'-nucleotidase (predicted)
20-A10	SPCC191.10	SPCC191.10	-0.095	-0.06	-0.065	-0.03	0.095	0.06	-0.03	-0.145	0	-0.025	0.02	-0.04	sequence orphan
20-A11	SPCC338.18	SPCC338.18	-0.03	-0.07	-0.06	-0.02	0.4	0.1	-0.09	-0.16	-0.04	-0.07	-0.02	0.13	sequence orphan
20-A12	SPCC364.02c	bis1	-0.05	-0.03	-0.01	-0.02	0.02	-0.01	0.03	0.1	-0.06	-0.01	-0.03	-0.17	stress response protein Bis1
20-B01	SPAC5H10.05c	SPAC5H10.05c	-0.06	-0.01	-0.045	-0.01	-0.06	0.03	-0.01	-0.04	0.025	-0.075	-0.065	-0.17	FAD binding oxidoreductase (predicted)
20-B02	SPAC824.05	vps16	0.46	0.39	0.16	0.14	0.05	0.3	0.08	0	0.04	-0.06	0.41	0.15	HOPS complex subunit Vps16 (predicted)
20-B03	SPBC18H10.10c	cwc16	-0.09	-0.05	0	-0.07	-0.015	-0.055	-0.045	-0.11	0.03	0.015	0.035	-0.04	complexed with Cdc5 protein Cwf16
20-B04	SPBC215.14c	vps20	0.07	0.02	-0.035	0.005	-0.055	-0.035	-0.075	-0.065	-0.085	-0.045	-0.025	0.105	vacuolar sorting protein Vps20
20-B05	SPBC27B12.06	gpi13	0.29	0.37	0.085	0.045	0.04	0.245	0.045	0.06	0.11	0.04	0.365	0.17	pig-O (predicted)
20-B06	SPBC2F12.09c	atf21	0.12	-0.07	-0.015	0	0.15	-0.065	-0.005	0.145	0.02	-0.065	0.035	-0.01	transcription factor Atf21
20-B07	SPBC365.16	SPBC365.16	-0.065	-0.09	-0.075	0.04	0.05	0.01	-0.12	-0.11	-0.04	0.01	-0.12	0.075	sequence orphan
20-B09	SPBC409.16c	SPBC409.16c	-0.005	-0.02	-0.045	-0.015	-0.03	0.005	-0.045	0.005	-0.035	-0.015	0.015	-0.045	recombination protein Saw1 (predicted)
20-B10	SPBC409.17c	SPBC409.17c	-0.11	0.025	0.04	-0.025	-0.02	0.03	0.015	-0.06	0.02	0.025	0.06	-0.055	DUF1769 family protein
20-B11	SPBC409.20c	psh3	-0.415	-0.11	-0.2	-0.125	-0.19	0.015	-0.025	-0.075	-0.105	-0.065	-0.09	-0.46	ER chaperone SHR3 homologue Psh3
20-B12	SPCC1450.12	SPCC1450.12	-0.035	0.045	0.035	-0.025	-0.05	-0.01	-0.035	0.225	-0.065	0.065	0.015	-0.03	conserved fungal protein
20-C01	SPCC1620.13	SPCC1620.13	-0.195	-0.095	0.095	-0.15	-0.08	-0.03	0.01	0.01	0	-0.045	-0.065	-0.075	phosphoglycerate mutase family
20-C02	SPCC16C4.20c	SPCC16C4.20c	-0.315	-0.065	-0.18	0.05	-0.15	0.02	-0.125	-0.04	-0.165	0	-0.26	-0.405	sequence orphan
20-C03	SPCC16C4.11	pef1	0.06	0.025	0.045	0.01	0.055	-0.04	-0.005	0.02	-0.005	0.005	0.05	0.045	Pho85/PhoA-like cyclin-dependent kinase Pef1
20-C05	SPCC338.08	ctp1	0.53	0.06	-0.04	0.67	0.46	-0.02	-0.08	0.1	0.08	0.35	0.03	0.21	CtIP-related endonuclease
20-C06	SPCC553.05c	wtf6	-0.02	-0.06	-0.06	-0.04	-0.11	-0.05	-0.04	-0.12	-0.03	-0.1	-0.07	-0.1	wtf element Wtf6, pseudo
20-C07	SPCC622.12c	SPCC622.12c	0.18	-0.06	-0.065	0.01	0.085	-0.005	-0.005	0.03	0	-0.015	0.065	0.23	NADP-specific glutamate dehydrogenase (predicted)
20-C08	SPCC736.07c	SPCC736.07c	-0.23	-0.085	-0.18	0.1	-0.22	0.07	-0.145	-0.02	-0.115	0.14	-0.14	-0.275	conserved fungal protein
20-C09	SPCC777.13	vps35	0.075	0.42	-0.045	0.035	0.025	0.24	0.005	0	0.015	0.035	0.44	0.095	retromer complex subunit Vps35
20-C11	SPACUNK4.17	SPACUNK4.17	0.15	0.07	0.18	0.03	0.025	-0.01	0.06	-0.13	0.16	0.02	0.08	0.08	NAD binding dehydrogenase family protein
20-C12	SPAC20H4.03c	tfs1	0.115	-0.075	-0.155	-0.065	-0.01	-0.01	0.015	0.015	-0.005	-0.02	-0.315	0.125	transcription elongation factor TFIIS
20-D01	SPAC589.04	SPAC589.04	0.305	0.15	-0.025	0.015	0.1	0.1	0.02	0.005	0.015	-0.005	0.28	0.225	metaxin 1
20-D02	SPAPB1A10.14	SPAPB1A10.14	-0.07	-0.035	0	-0.035	-0.045	-0.015	0.01	-0.08	0.02	-0.08	-0.125	-0.195	F-box protein
20-D03	SPAPB1A10.15	SPAPB1A10.15	-0.005	-0.14	-0.025	-0.06	0.08	-0.11	-0.175	-0.07	-0.135	-0.07	-0.015	0.08	Arv1-like family protein
20-D04	SPAPB21F2.03	SPAPB21F2.03	-0.04	-0.03	0.045	-0.025	-0.025	-0.04	0.015	-0.07	0.015	-0.03	0.015	-0.05	ribosome biogenesis protein (predicted)
20-D06	SPBC11B10.05c	rsp1	-0.09	0	0.095	0.005	0.035	0.005	-0.05	-0.07	0.015	-0.07	-0.035	-0.055	random septum position protein Rsp1
20-D07	SPCC622.19	jmj4	-0.125	-0.02	-0.015	0	0	-0.015	0.03	0.02	0.035	-0.005	-0.015	-0.045	Jmj4 protein
20-D08	SPCC737.06c	SPCC737.06c	-0.05	-0.07	0.05	0.05	-0.06	-0.005	0.035	-0.02	0.09	-0.005	-0.145	-0.14	glutamate-cysteine ligase regulatory subunit (predicted)
20-D09	SPCPB1C11.01	amt1	-0.07	-0.075	-0.09	-0.055	-0.005	0.015	0.015	-0.06	-0.035	-0.005	-0.06	0.01	ammonium transporter Amt1
20-D11	SPAC3F10.07c	mug91	0.01	0.02	-0.11	0.01	0.025	0.015	-0.055	-0.06	-0.005	-0.005	-0.01	-0.095	palmitoyltransferase complex Erf4 (predicted)
20-D12	SPBP4H10.04	ppb1	0.2	0.495	-0.035	-0.01	-0.04	0.19	-0.035	-0.025	-0.11	0.05	0.23	0.02	serine/threonine protein phosphatase, calcineurin catalytic subunit Ppb1
20-E01	SPBC428.02c	eca39	-0.41	-0.085	-0.085	-0.155	-0.105	0.005	0.075	0.07	-0.065	0.01	-0.145	-0.19	branched chain amino acid aminotransferase Eca39
20-E02	SPAC25B8.05	SPAC25B8.05	-0.29	-0.13	-0.065	-0.1	-0.1	-0.115	-0.145	-0.155	-0.06	0.02	-0.135	-0.175	tRNA-pseudouridine synthase (predicted)
20-E03	SPAC22G7.07c	SPAC22G7.07c	-0.03	-0.01	-0.005	-0.025	-0.055	-0.01	-0.02	-0.065	-0.035	-0.05	-0.015	-0.085	mRNA (N6-adenosine)-methyltransferase (predicted)
20-E05	SPAC17G6.03	SPAC17G6.03	-0.12	-0.04	-0.03	0.01	-0.07	-0.035	-0.05	-0.005	0.03	-0.05	-0.05	-0.11	phosphoprotein phosphatase (predicted)
20-E06	SPAC13G7.06	met16	-0.05	-0.05	-0.04	0.035	-0.085	-0.07	0.09	-0.06	0.105	0.025	-0.26	-0.11	phosphoadenosine phosphosulfate reductase
20-E07	SPBC29A10.05	exo1	0.19	-0.03	0.02	0.2	0.07	-0.01	0.1	0.04	-0.03	0.13	-0.01	0.06	exonuclease I Exo1
20-E08	SPAC13G6.14	aps1	0.05	-0.055	-0.005	-0.04	-0.05	-0.04	0.05	-0.1	0.065	0.05	-0.3	-0.065	diadenosine 5',5'''-p1,p6-hexaphosphate hydrolase Aps1
20-E09	SPBC106.04	ada1	-0.28	-0.015	-0.055	0.035	-0.16	0.025	-0.025	0.05	-0.025	0.08	-0.04	-0.365	adenosine deaminase Ada1 (predicted)
20-E10	SPCC126.03	pus1	-0.255	-0.04	-0.075	0	-0.04	-0.02	-0.05	0.06	0.05	0.05	-0.095	0.05	tRNA pseudouridine synthase Lsp1
20-E11	SPBC13G1.04c	SPBC13G1.04c	-0.145	-0.195	-0.015	-0.035	0.125	-0.055	0.085	-0.04	-0.035	-0.025	-0.1	-0.025	alkB homolog
20-E12	SPAC139.01c	SPAC139.01c	-0.24	-0.1	-0.085	-0.11	-0.02	-0.03	-0.02	0.04	0.05	0.095	-0.045	0.03	nuclease, XP-G family
20-F01	SPBC2D10.12	rhp23	-0.08	-0.045	-0.03	0.51	-0.02	0.03	0.025	0.185	-0.01	0.205	0.085	-0.055	Rad23 homolog Rhp23
20-F02	SPAC26A3.02	myh1	-0.005	-0.06	0.12	-0.06	0.145	0.03	0.085	0.055	0.02	0.07	-0.005	0.135	adenine DNA glycosylase Myh1
20-F03	SPBC3E7.12c	chr1	-0.1	-0.05	0.035	-0.05	-0.075	-0.015	0.005	-0.02	-0.025	-0.03	-0.035	-0.135	chitin synthase regulatory factor Chr1 (predicted)
20-F04	SPBC21D10.10	bdc1	0.355	0.06	0.045	0.05	0.07	-0.02	-0.08	-0.1	-0.15	0.015	0	0.13	bromodomain containing protein 1, Bdc1
20-F05	SPAC1250.05	rpl3002	0.125	-0.065	0.03	-0.055	0.03	-0.035	0	-0.105	0.05	-0.07	-0.035	0.095	60S ribosomal protein L30
20-F06	SPAC9G1.03c	rpl3001	-0.185	0.02	0	0	-0.06	-0.005	-0.025	0.045	-0.055	0.11	-0.065	-0.21	60S ribosomal protein L30
20-F07	SPAC1783.08c	rpl1502	-0.115	-0.055	0.07	-0.065	0.01	0	-0.06	-0.04	0.015	0.045	-0.06	-0.05	60S ribosomal protein L15b
20-F08	SPBC839.13c	rpl1601	-0.075	-0.03	0.035	-0.045	-0.035	-0.045	-0.03	-0.01	-0.05	0.01	-0.13	-0.02	60S ribosomal protein L13/L16
20-F09	SPAP7G5.05	rpl1002	-0.015	0	-0.04	-0.025	-0.02	-0.005	0	-0.06	0	-0.02	-0.06	-0.005	60S ribosomal protein L10
20-F10	SPBC4B4.10c	mug77	-0.05	-0.04	0.02	-0.01	-0.03	-0.02	0	0.02	0.02	-0.02	0.03	-0.07	autophagy associated protein Atg5 (predicted)
20-F11	SPBC342.06c	rtt109	0.835	0.065	0.145	0.07	0.375	0.045	0.09	0.135	0.08	0.06	0.075	0.385	RTT109 family histone lysine acetyltransferase
20-F12	SPBC27.04	SPBC27.04	-0.07	0.02	0.05	-0.03	-0.02	-0.02	0	0	0.04	0.04	0	-0.05	sequence orphan
20-G01	SPBC1734.06	rhp18	-0.19	-0.085	0.045	0.72	0.105	-0.045	0.015	0.56	-0.025	0.345	-0.025	-0.095	Rad18 homolog Rhp18
20-G02	SPBC1703.04	mlh1	-0.03	-0.03	-0.01	0.01	-0.005	-0.045	0	-0.085	-0.085	-0.1	-0.065	-0.105	MutL family protein Mlh1 (predicted)
20-G03	SPBC1685.11	rlp1	0.04	-0.055	0.07	-0.05	0.11	0	0.08	0.01	0.025	-0.02	0.03	0.175	RecA family ATPase Rlp1
20-G04	SPBC1105.14	rsv2	-0.185	-0.055	-0.035	0.03	-0.045	0	-0.015	0.01	-0.045	0	-0.135	-0.145	transcription factor Rsv2
20-G05	SPAC9G1.05	SPAC9G1.05	0.045	0.045	0.165	0.02	-0.03	-0.005	0.085	0.035	0.155	0.005	0.015	0	actin cortical patch component Aip1 (predicted)
20-G06	SPAC57A7.12	SPAC57A7.12	-0.06	-0.045	0.025	0.015	-0.1	-0.06	0.025	0.025	0.125	0.15	-0.08	0.15	heat shock protein Pdr13 (predicted)
20-G07	SPAC4G9.14	SPAC4G9.14	-0.09	-0.015	0.015	-0.065	-0.075	-0.07	-0.06	-0.075	-0.05	-0.09	-0.085	-0.125	mitochondrial Mvp17/PMP22 family protein 2
20-G08	SPAC2E1P3.04	cao1	-0.115	-0.025	0	0.01	-0.04	-0.005	0.01	-0.04	0.04	0.02	0.025	-0.075	copper amine oxidase Cao1
20-G09	SPAC24B11.10c	chr3	-0.05	-0.02	0.005	-0.075	-0.095	0	-0.06	-0.075	-0.095	-0.095	-0.02	-0.19	chitin synthase regulatory factor Chr3 (predicted)
20-G10	SPAC23C4.06c	SPAC23C4.06c	-0.11	-0.03	0.01	-0.055	-0.01	0.02	0.04	0	0.03	0.01	-0.005	-0.08	methyltransferase (predicted)
20-G11	SPAC23C4.03	SPAC23C4.03	-0.125	0.095	-0.06	-0.04	0.015	0.085	-0.015	0.02	-0.01	-0.05	0.25	-0.165	haspin related kinase
20-G12	SPAC22F3.03c	rdh54	0.015	0.035	-0.075	-0.04	0.105	-0.01	-0.065	-0.005	-0.115	0	0.055	0.065	ATP-dependent DNA helicase Rdh54
20-H01	SPAC17H9.10c	ddb1	0.33	0.11	-0.09	0.41	0.25	0.02	-0.07	0.29	0.14	0.25	-0.09	0.18	damaged DNA binding protein Ddb1
20-H04	SPAC1071.02	SPAC1071.02	-0.125	-0.11	-0.07	0.03	-0.1	-0.025	0.01	0.045	-0.025	0.07	-0.22	-0.145	TFIIH regulator (predicted)
20-H05	SPAC20H4.07	rhp57	0.59	0.05	0.195	0.49	0.245	0.09	0.03	0.245	0.03	0.225	0.18	0.375	RecA family ATPase Rhp57
20-H06	SPAC3C7.03c	rhp55	0.26	0.21	0.135	0.43	0.42	0.22	0.14	0.02	-0.05	0.02	0.025	0.23	RecA family ATPase Rhp55
20-H07	SPCP25A2.02c	rhp26	-0.04	0	-0.015	0.085	-0.05	-0.015	-0.025	0.065	0.02	0.045	-0.005	-0.025	SNF2 family helicase Rhp26
20-H08	SPCC285.16c	msh6	0.24	0.02	-0.08	0.04	0.08	0.045	0.105	0.09	0.01	0.005	0.045	0.11	MutS protein homolog
20-H09	SPBC3E7.02c	hsp16	0.06	0.02	0.035	0.03	0.01	0.005	0.04	0.045	0.05	0	0.03	0.005	heat shock protein Hsp16
20-H10	SPAC4G9.11c	cmb1	-0.165	-0.125	-0.05	-0.095	0.02	0.02	0.06	0.03	0.095	0.02	0.075	0.015	cytosine-mismatch binding protein 1
20-H11	SPCC622.17	apn1	0.02	-0.015	0.02	-0.045	0.07	-0.025	-0.03	0	0.01	-0.045	-0.02	0.005	AP endonuclease Apn1
21-A01	SPAC1071.12c	stp1	0.275	0.04	0.19	-0.015	0.1	0.02	0.01	0	0.04	0.01	-0.08	0.35	dual specificity phosphatase Stp1
21-A02	SPCC11E10.05c	ynd1	-0.095	0	-0.075	-0.01	-0.045	0.065	-0.02	-0.03	-0.065	-0.015	-0.03	-0.01	nucleoside diphosphatase Ynd1
21-A03	SPBC577.13	syj2	-0.005	0.065	0.07	0.035	0.095	0.08	0.015	-0.005	-0.085	-0.035	-0.045	0.115	inositol-polyphosphate 5-phosphatase (synaptojanin homolog 2)
21-A04	SPBC3H7.07c	SPBC3H7.07c	-0.25	-0.005	0.04	-0.11	-0.205	-0.04	-0.005	0.06	-0.11	0.045	-0.15	-0.42	phosphoserine phosphatase (predicted)
21-A05	SPBC3F6.01c	SPBC3F6.01c	0.075	0.04	-0.015	0.02	0.1	0.005	0.03	0.015	0.005	-0.015	0.08	0.175	serine/threonine protein phosphatase (predicted)
21-A06	SPBC26H8.05c	SPBC26H8.05c	0.13	0.055	0.085	0.125	0.025	0.015	-0.015	0.02	-0.06	0.13	0.14	0.18	serine/threonine protein phosphatase (predicted)
21-A07	SPBC17A3.06	SPBC17A3.06	-0.11	-0.125	0.015	-0.025	0.055	-0.025	0.055	0.05	-0.14	-0.03	-0.18	-0.12	phosphoprotein phosphatase (predicted)
21-A08	SPBC1778.03c	SPBC1778.03c	0.03	0	-0.015	-0.05	-0.04	0.015	-0.065	-0.065	-0.04	-0.04	0.05	0.03	NADH pyrophosphatase (predicted)
21-A09	SPAC9G1.10c	SPAC9G1.10c	-0.085	-0.015	-0.07	0.03	0.08	0.065	0.015	0.025	0.09	0.06	0.155	0.165	inositol polyphosphate phosphatase (predicted)
21-A10	SPAC824.08	gda1	-0.045	-0.07	0.045	-0.05	0.14	0.03	0.13	-0.04	0.065	-0.025	0.04	0.11	guanosine-diphosphatase Gda1
21-A11	SPAC823.14	SPAC823.14	-0.205	-0.06	-0.115	-0.105	-0.005	0.03	0.01	0.03	-0.045	0.01	-0.035	-0.045	phosphoric monoester hydrolase (predicted)
21-A12	SPAC1782.05	SPAC1782.05	0.32	0.055	-0.01	-0.02	0.195	0.07	0.085	0.07	0.085	0.06	0.005	0.32	phosphotyrosyl phosphatase activator homolog
21-B01	SPBC15D4.15	pho2	-0.03	-0.01	-0.06	-0.06	0.01	-0.04	-0.07	-0.05	-0.06	-0.07	0.06	0.03	4-nitrophenylphosphatase
21-B02	SPCC1450.05c	rox3	0.27	-0.1	0.02	-0.01	0.04	-0.11	-0.03	-0.07	-0.04	-0.02	-0.43	0.39	mediator complex subunit Med19/Rox3
21-B03	SPAC3G9.04	ssu72	-0.025	0.25	-0.145	0.06	-0.07	0.01	-0.12	-0.11					phosphoric ester hydrolase Ssu72 (predicted)
21-B04	SPAPYUG7.04c	rpb9	-0.09	0.025	-0.065	0.065	-0.07	0	-0.115	-0.045	-0.065	0.055	-0.3	0.03	DNA-directed RNA polymerase II complex subunit Rpb9
21-B05	SPCC1259.03	rpa12	-0.08	0.14	0.02	0.13	-0.06	0.03	-0.04	-0.08	-0.23	-0.14	-0.18	-0.07	DNA-directed RNA polymerase complex I subunit Rpa12
21-B06	SPAC1556.03	azr1	0.92	0	0.09	0.015	0.205	0	-0.035	0.045	0.025	-0.005	-0.025	0.445	serine/threonine protein phosphatase Azr1
21-B07	SPCC338.04	cid2	-0.02	-0.01	0	0	0.02	-0.01	0.03	-0.03	0.05	0.05	0.05	0.11	caffeine induced death protein Cid2
21-B08	SPCC1235.08c	pdh1	0.03	0.045	0.035	-0.005	0.03	0.045	-0.035	-0.05	-0.045	0.025	0.125	0.1	DUF1751 family protein
21-B10	SPAC17G6.13	SPAC17G6.13	0.11	0.01	0.07	0	0.03	0.02	0.04	0.05	-0.045	-0.01	0.01	0.155	sequence orphan
21-B11	SPAC10F6.16	mug134	-0.04	0.02	-0.12	0.02	0.15	0.05	0.02	0.04	0.06	0.06	0.13	0.05	endosulphine family protein
21-B12	SPAC12G12.07c	SPAC12G12.07c	0.175	0.05	0.245	-0.02	-0.055	-0.095	0.01	-0.115	0.035	-0.04	-0.1	-0.005	conserved fungal protein
21-C01	SPAC139.04c	fap2	0.115	-0.005	0	0.005	0	-0.005	0.015	0.035	0.005	0.035	0.025	0.14	L-saccharopine oxidase
21-C02	SPCC24B10.03	SPCC24B10.03	0.115	-0.025	-0.03	0.06	0.18	-0.025	-0.065	-0.11	-0.085	0.015	-0.015	0.26	sequence orphan
21-C04	SPBC29A10.14	rec8	0.02	-0.015	0.095	-0.025	0.125	-0.04	-0.01	0.17	0.035	0.165	0.12	0.11	meiotic cohesin complex subunit Rec8
21-C05	SPAC637.07	moe1	-0.09	0.005	-0.195	0.185	-0.055	-0.08	-0.13	-0.09	-0.19	0.045	-0.27	0.135	translation initiation factor eIF3d Moe1
21-C06	SPCC4B3.15	mid1	0.17	0.2	-0.04	0.02	-0.12	-0.02	-0.14	0.05	-0.14	0.17	0.08	0.12	medial ring protein Mid1
21-C07	SPAC17G8.10c	dma1	-0.015	-0.055	-0.01	0	0.045	0.08	0.07	-0.01	0.06	-0.005	0.135	0.175	mitotic spindle checkpoint protein Dma1
21-C08	SPAC17H9.11	SPAC17H9.11	0.32	0	0.01	0.09	0.18	0.01	0.01	0.04	0.125	0.19	0.13	0.555	cofilin/tropomyosin family protein
21-C09	SPAC1952.16	rga9	0.065	0	0.07	0.07	0.06	0.02	0.005	0.035	-0.1	0	-0.025	0.025	RhoGAp, GTPase activator towards Rho/Rac/Cdc42-like small GTPases
21-C10	SPAC6G10.02c	tea3	0.035	0.07	-0.015	0.055	0.085	0.035	-0.02	-0.03	-0.085	-0.065	0.04	0.085	cell end marker Tea3
21-C11	SPAC23H3.08c	bub3	0.145	0.59	-0.07	0.03	0.105	0.33	-0.025	-0.045	0	0.035	0.44	0.16	mitotic spindle checkpoint protein Bub3
21-C12	SPAC1687.05	pli1	-0.14	0.13	0	0.08					0.18	-0.03	0.23	-0.01	SUMO E3 ligase Pli1
21-D01	SPBC17D1.07c	SPBC17D1.07c	0.05	0.04	0.005	0.055	0.05	0.02	0.025	-0.005	0.05	0.06	0.105	0.205	GTPase regulator (predicted)
21-D02	SPAC9G1.06c	cyk3	0.015	-0.025	-0.015	-0.01	0.04	0.035	-0.045	-0.025	-0.055	-0.005	0.035	0.155	cytokinesis protein Cyk3
21-D03	SPCC794.11c	SPCC794.11c	0.16	0.055	-0.09	0.05	0.045	0.125	-0.03	-0.025	-0.105	0.01	0.09	0.22	ENTH/VHS domain protein Ent3
21-D04	SPBC1347.12	arp1	0.27	0.03	0.04	0.035	0.09	-0.035	-0.07	-0.01	0.005	0	0.035	0.315	actin-like protein Arp1 (predicted)
21-D05	SPAC631.01c	acp2	0.415	0.015	0.145	0	0.125	-0.025	-0.005	-0.065	0.07	-0.06	0.08	0.31	F-actin capping protein beta subunit (predicted)
21-D07	SPAC24C9.15c	spn5	0.035	0.07	0	0.05	0.045	0.055	-0.015	-0.02	-0.05	0.03	0.11	0.12	septin Spn5
21-D08	SPAC821.06	spn2	0.18	0.04	0.045	0.005	0.1	-0.135	-0.145	0	-0.07	0.035	0.075	0.08	septin Spn2
21-D10	SPCC188.02	par1	0.05	0.16	-0.07	0.095	-0.095	-0.05	-0.105	-0.07	-0.175	-0.005	0.08	-0.13	protein phosphatase regulatory subunit Par1
21-D11	SPAC22F3.06c	lon1	0.025	-0.085	0.1	-0.045	-0.07	0	-0.09	-0.14	-0.02	0.025	0.045	0.17	Lon protease homolog Lon1
21-D12	SPCP1E11.10	SPCP1E11.10	0.005	0	-0.03	0.145	-0.02	0.015	0.025	0.11	0.04	0.03	-0.02	0.015	ankyrin repeat protein, unknown biological role
21-E01	SPBC19F8.03c	SPBC19F8.03c	0.005	0	-0.035	-0.015	0.05	0.05	0.045	0.03	-0.015	0.015	0.035	0.085	ENTH/VHS domain protein
21-E02	SPAC1705.02	SPAC1705.02	-0.055	-0.075	0.005	-0.02	0.095	0.015	0.02	0.06	-0.105	0.01	0.005	0.18	human 4F5S homolog
21-E03	SPAC18B11.04	ncs1	0.07	-0.01	0.15	-0.08	-0.01	0.07	0.06	-0.29	0.09	-0.07	-0.03	0.085	related to neuronal calcium sensor Ncs1
21-E04	SPAC1F8.04c	SPAC1F8.04c	-0.075	0.01	-0.015	-0.015	-0.08	-0.055	0	-0.025	-0.005	0.015	0.03	-0.115	hydrolase (predicted)
21-E05	SPAC20H4.05c	SPAC20H4.05c	0.08	0.02	-0.01	-0.015	0.04	-0.025	-0.065	0.13	-0.04	-0.025	0.015	0.05	5'-methylthioribulose-1-phosphate dehydratase
21-E06	SPAC22F8.04	SPAC22F8.04	0.08	0.04	0.065	-0.04	0.01	0.01	-0.075	0.07	-0.01	0.105	0.09	0.005	triose phosphate transporter (predicted)
21-E07	SPAC23G3.03	sib2	0.03	0.015	0.01	-0.03	-0.025	-0.035	-0.04	-0.06	-0.01	-0.015	0.045	0.065	ornithine N5 monooxygenase (predicted)
21-E08	SPAC25A8.01c	fft3	0.44	-0.005	-0.065	0.045	0.095	-0.02	-0.145	0.04	-0.075	0.055	-0.275	0.465	fun thirty related protein Fft3
21-E09	SPAC26F1.02	SPAC26F1.02	0.07	0.05	0.04	0.09	0.11	0.05	0.11	0.12	0.03	0.06	0.06	0.11	pinin homologue
21-E10	SPAC27D7.02c	SPAC27D7.02c	-0.015	-0.025	-0.08	-0.02	0.01	-0.015	-0.155	-0.045	-0.01	0.07	0.085	0.235	GRIP domain protein
21-E11	SPAC27E2.02	SPAC27E2.02	0.14	0.03	-0.01	0.05	-0.01	0.03	0.02	0.01	0.1	0.05	0.04	0.13	IMPACT homolog
21-E12	SPAC29B12.11c	SPAC29B12.11c	-0.01	-0.08	0.04	-0.05	0.19	0.11	-0.07	-0.04	-0.05	-0.01	0.07	0.09	human WW domain binding protein-2 ortholog
21-F01	SPAC2C4.17c	SPAC2C4.17c	0.13	0.15	0.02	0.04	0.03	0.04	-0.01	-0.01	-0.04	0.01	0.04	0.26	MS ion channel protein 2
21-F02	SPAC2F3.16	SPAC2F3.16	0.04	0.03	-0.06	0.04	0	0.04	0	0	0.03	0.03	-0.01	0.06	ubiquitin-protein ligase E3 (predicted)
21-F03	SPAC3H1.10	SPAC3H1.10	-0.06	-0.03	0.01	-0.16	0.01	0	0.06	0.05	0.12	0.05	0.04	0.12	phytochelatin synthetase
21-F04	SPAC3H8.03	SPAC3H8.03	0.09	-0.005	0.01	0.06	0.16	0.01	0.005	0.07	-0.035	0.01	0	0.1	mitochondrial ribosomal protein subunit Img2 (predicted)
21-F05	SPAC4A8.06c	SPAC4A8.06c	0.39	0.09	0.01	-0.1	0.17	0.03	-0.06	-0.1	-0.17	-0.25	-0.03	0.14	esterase/lipase (predicted)
21-F06	SPAC4C5.01	SPAC4C5.01	-0.07	-0.02	-0.15	0	0.06	0.05	0.06	0.02	0	0.08	0.08	0.08	haloacid dehalogenase-like hydrolase
21-F07	SPAC4F8.10c	stg1	-0.01	0.01	-0.05	0.02	0.07	0	0.04	-0.02	-0.14	-0.1	-0.01	0.05	SM22/transgelin-like actin modulating protein Stg1
21-F08	SPAC4G9.02	rnh201	0.06	0.03	-0.01	0.01	-0.03	0.03	0.04	-0.06	0.08	0.09	0.12	0.18	ribonuclease H2 complex subunit Rnh201 (predicted)
21-F09	SPAC4H3.07c	SPAC4H3.07c	-0.035	0.01	-0.04	-0.04	-0.12	-0.01	-0.1	-0.05	-0.055	-0.025	-0.04	0.06	protein phosphatase Fmp31 (predicted)
21-F10	SPAC513.02	SPAC513.02	0.185	0.015	-0.005	-0.005	0.05	0.03	-0.045	0.03	0.01	0.07	0.1	0.205	phosphoglycerate mutase family
21-F11	SPAC13G6.08	SPAC13G6.08	0.04	0.025	-0.005	0.015	0.03	0.06	0.035	0.06	0.035	0.025	0.1	0.05	Cdc20/Fizzy family WD repeat protein
21-F12	SPAC3H5.08c	SPAC3H5.08c	0.44	0.085	0.075	0.04	0.32	0.06	0.015	0.165	-0.015	0.06	0.09	0.465	WD repeat protein, human WDR44 family
21-G01	SPBC1734.15	rsc4	0.14	0.02	-0.13	0.08	0.01	0.08	-0.03	0	-0.12	0.02	0.15	0.09	RSC complex subunit Rsc4
21-G03	SPBC30B4.08	eri1	0.07	0.05	0.01	-0.01	0	-0.01	-0.1	0.03	-0.08	0.03	0.1	0.07	double-strand siRNA ribonuclease
21-G04	SPBC2F12.03c	SPBC2F12.03c	-0.04	0.02	-0.03	0.06	-0.09	0.01	0.04	0.12	0.04	0.17	0.13	-0.04	EST1 family protein
21-G05	SPBC2D10.13	est1	0.61	0.13	0.105	0.73	0.185	0.05	0.005	0.305	0.02	0.28	0.115	0.235	telomerase regulator Est1
21-G06	SPBC1539.08	arf6	0.05	0.16	-0.05	-0.01	-0.11	0.02	-0.05	0.11	-0.05	-0.01	0.05	-0.09	ADP-ribosylation factor, Arf family Arf6
21-G07	SPBC1711.12	SPBC1711.12	0.115	0.02	-0.02	0.02	0.045	0.005	-0.02	0.045	-0.075	-0.015	0.025	0.095	serine protease (predicted)
21-G08	SPBC16G5.09	SPBC16G5.09	0.06	0.07	0.04	0.11	0.04	-0.01	0.01	0.01	-0.01	0.065	0.035	0.09	serine carboxypeptidase (predicted)
21-G09	SPBC16G5.07c	SPBC16G5.07c	0.025	-0.015	-0.025	0.045	0.03	0.075	0.01	0.12	-0.065	0.025	-0.055	0.015	prohibitin (predicted)
21-G10	SPAP8A3.12c	tpp2	0.1	0.065	0.03	0.025	-0.01	0.015	0.025	0.045	0.07	-0.01	0.03	0.095	tripeptidyl-peptidase II Tpp2
21-G11	SPBP16F5.02	mcs2	0.05	0.025	0.03	0	0.09	0.005	0.005	0.065	0.03	0.01	0.07	0.105	TFIIH complex cyclin Mcs2
21-G12	SPAP7G5.04c	lys1	0.05	0.01	0.005	0.05	0.24	0.02	0.16	0.17	0.06	0.01	0.165	0.275	aminoadipate-semialdehyde dehydrogenase
21-H01	SPBC26H8.03	cho2	-0.045	-0.07	-0.015	0	-0.03	-0.04	0.045	0.04	0.005	0.05	-0.22	-0.04	phosphatidylethanolamine N-methyltransferase Cho2
21-H04	SPAC926.09c	fas1	0.04	-0.03	-0.005	0.005	0.04	-0.005	0.03	0.025	0.02	-0.045	0.015	0.165	fatty acid synthase beta subunit Fas1
21-H05	SPAC1A6.04c	plb1	0.315	-0.12	-0.01	-0.07	0.255	-0.1	-0.075	0.015	-0.03	0.07	0.06	0.41	phospholipase B homolog Plb1
21-H06	SPAC15E1.05c	SPAC15E1.05c	-0.07	-0.045	-0.08	0.025	0.02	0.05	0.025	0.1	0.005	0.07	-0.04	0.08	ethanolamine-phosphate cytidylyltransferase (predicted)
21-H07	SPAC1952.09c	SPAC1952.09c	0.12	0.005	-0.035	0.07	0.06	0.045	0.015	0.075	-0.04	0.035	0.055	0.12	acetyl-CoA hydrolase
21-H08	SPBC16A3.12c	SPBC16A3.12c	0.08	0.06	0.05	0.14	0	-0.02	-0.03	-0.16	-0.04	0.06	-0.08	0.15	triglyceride lipase-cholesterol esterase (predicted)
21-H09	SPBC23G7.04c	nif1	0.015	-0.035	-0.005	-0.075	0.005	-0.05	-0.01	0.045	-0.045	0.005	-0.12	-0.055	SEL1 repeat protein Nif1
21-H10	SPBC609.05	pob3	0.02	0.15	0.07	0	0.3	0.28	0.45	0.3					FACT complex component Pob3
22-A01	SPBC12C2.08	dnm1	-0.305	-0.055	0.015	0.02	-0.08	0.03	-0.005	0.075	0.08	0.075	-0.105	-0.205	dynamin Dnm1
22-A02	SPAC4A8.05c	myp2	-0.005	-0.135	-0.085	-0.025	-0.08	-0.01	0.01	-0.09	0.1	0.105	0.19	0.115	myosin II heavy chain Myo3
22-A03	SPBC800.05c	atb2	-0.06	0.71	-0.03	0.09	0.14	0.54	0.04	0.04	0.09	-0.08	0.71	0.07	tubulin alpha 2
22-A04	SPAC31A2.14	SPAC31A2.14	-0.04	-0.035	0.07	0.1	0.28	-0.075	-0.11	-0.015	-0.005	0.05	0.025	0.165	WD repeat protein, human WDR48 family
22-A05	SPCC11E10.03	mug1	0.01	-0.03	-0.07	-0.035	0.025	0.04	0.015	0.07	0.005	0.04	0.04	0.015	dynactin complex subunit (predicted)
22-A06	SPAC4F10.11	spn1	0.12	0.08	-0.09	0.015	0	0.06	0.01	0.015	-0.065	-0.01	0.1	0.025	septin Spn1
22-A07	SPAC458.02c	SPAC458.02c	0.225	0.05	0.085	0.03	0.015	-0.01	-0.05	-0.025	-0.025	-0.045	0.07	0.115	mRNP complex (predicted)
22-A08	SPAC1D4.02c	SPAC1D4.02c	0.08	-0.02	0.075	-0.015	0.075	-0.015	-0.025	0.08	0.005	-0.025	0.035	0.05	human GRASP protein homolog (predicted)
22-A09	SPAC12B10.04	SPAC12B10.04	-0.08	-0.09	0.08	0	0.06	-0.12	-0.045	-0.06	0.035	-0.04	-0.025	0.025	tubulin-tyrosine ligase (predicted)
22-A10	SPCC18B5.06	SPCC18B5.06	-0.14	-0.03	-0.06	-0.03	-0.05	0.02	0.02	0.1	-0.01	0.03	-0.1	-0.1	translation release factor eRF1 family protein
22-A11	SPCC18B5.07c	nup61	0	-0.02	-0.06	-0.07	-0.01	-0.02	-0.11	-0.01	-0.14	-0.03	0.07	0.22	nucleoporin Nup61
22-B01	SPAC31G5.12c	maf1	0.15	0.17	0.11	0.025	-0.045	-0.085	-0.08	0.015	0.07	0.06	0.01	0.15	repressor of RNA polymerase III Maf1
22-B02	SPBC6B1.05c	SPBC6B1.05c	0.02	0.14	-0.03	0.02	-0.1	-0.03	-0.24	-0.1					ubiquitin-like conjugating enzyme
22-B04	SPBC31F10.10c	SPBC31F10.10c	0.055	0.265	-0.25	0.115	0.06	0.11	-0.075	0.015	-0.2	0.1	0.165	0.295	zf-MYND type zinc finger protein
22-B05	SPBC1198.06c	SPBC1198.06c	0.275	0.075	0.12	0.02	0.05	-0.05	-0.08	-0.085	-0.01	-0.06	0.065	0.045	mannan endo-1,6-alpha-mannosidase (predicted)
22-B06	SPBC1718.07c	zfs1					0.06	-0.05	-0.04	-0.08	0.42	0.12	-0.04	0.12	CCCH tandem zinc finger protein, human Tristetraprolin homolog Zfs1
22-B07	SPAC29A4.05	cam2	-0.02	-0.02	0.035	-0.04	-0.02	-0.065	-0.095	-0.095	-0.025	-0.075	-0.05	-0.02	myosin I light chain Cam2
22-B08	SPAC23C4.12	hhp2	0.105	-0.07	0.14	-0.03	0.115	-0.03	-0.02	0.065	0.01	0.035	-0.22	0.19	serine/threonine protein kinase Hhp2
22-B09	SPCC1795.09	yps1	0.13	0.24	0.01	-0.1	-0.005	0.04	-0.02	-0.01	0.005	-0.03	0.105	0.11	aspartic protease Yps1
22-B11	SPAC17A2.01	bsu1	-0.025	0.01	-0.005	0.02	-0.025	-0.015	0.005	0.005	0.01	-0.02	0.035	-0.055	high-affinity import carrier for pyridoxine, pyridoxal, and pyridoxamine Bsu1
22-B12	SPCC1884.02	nic1	-0.025	0.015	-0.055	0.035	0.01	-0.005	-0.055	-0.06	-0.045	-0.095	0.025	-0.01	NiCoT heavy metal ion transporter Nic1
22-C01	SPAC23D3.12	SPAC23D3.12	-0.14	-0.2	-0.05	-0.17									inorganic phosphate transporter (predicted)
22-C02	SPCC1235.13	ght6	0.355	-0.02	-0.065	0.08	0.035	0.03	0.015	-0.015	-0.025	0.045	0.07	0.245	hexose transporter Ght6
22-C03	SPCC584.13	SPCC584.13	0.095	0.08	-0.045	0.005	0.02	0.035	-0.01	-0.035	-0.03	-0.04	0.13	0.105	amino acid permease, unknown 14
22-C04	SPCC18.02	SPCC18.02	0.07	-0.07	0.37	-0.09					-0.04	-0.07	-0.01	0.16	membrane transporter
22-C05	SPBC1685.07c	SPBC1685.07c	-0.11	-0.12	-0.1	-0.24	0.12	-0.15	-0.11	-0.01	-0.04	-0.07	0.08	0.03	vacuolar amino acid transporter (predicted)
22-C06	SPBC15C4.04c	SPBC15C4.04c	0.43	-0.02	0.03	-0.01	0.32	-0.01	-0.01	0	0.08	-0.02	0.11	0.44	amino acid permease, unknown 10
22-C07	SPAC869.10c	SPAC869.10c	0.01	0.02	0.06	-0.04	0.03	0.11	0.04	-0.05	0.04	0.09	0.04	0.02	proline specific permease (predicted)
22-C10	SPBC359.05	abc3	0.02	0.04	-0.02	-0.015	-0.02	0.04	0.02	0.05	0.025	0.01	0.04	-0.025	ABC transporter Abc3
22-C11	SPBC1683.03c	SPBC1683.03c	-0.01	0.02	-0.01	0	0.05	-0.03	-0.02	-0.08	-0.01	-0.055	0.01	-0.005	membrane transporter
22-C12	SPBC1271.09	SPBC1271.09	-0.08	0	0.07	-0.085	0.135	0	0.065	0.06	0.045	0.055	0.075	0.09	glycerophosphodiester transporter
22-D01	SPAC1751.01c	gti1	0.02	0	0.02	0.01	0.02	-0.07	-0.03	-0.07	-0.04	-0.08	-0.06	-0.14	gluconate transporter inducer Gti1
22-D02	SPCC4B3.12	set9	0.205	0.03	0.025	0.105	0.1	0.03	-0.015	0.03	-0.02	0.055	0.025	0.305	histone lysine methyltransferase Set9
22-D03	SPBC16A3.14	SPBC16A3.14	-0.065	0.035	0.01	-0.005	-0.03	-0.015	-0.02	0.005	0.025	-0.005	0.085	-0.085	mitochondrial ribosomal protein subunit S26
22-D04	SPAC1002.02	mug31	0.03	0.005	-0.035	-0.015	-0.055	-0.015	-0.07	-0.06	-0.07	-0.045	0.05	0.04	nucleoporin Pom34 (predicted)
22-D05	SPAC1002.12c	SPAC1002.12c	0	-0.01	-0.05	-0.04	0	-0.02	0.02	-0.02	-0.065	-0.11	-0.02	-0.065	succinate-semialdehyde dehydrogenase (predicted)
22-D06	SPAC1002.18	urg3	-0.105	-0.075	-0.14	-0.045	0	-0.01	0	-0.015	0.01	-0.01	0.02	-0.005	DUF1688 family protein
22-D07	SPAC1006.03c	SPAC1006.03c	0.105	0.1	-0.06	-0.035	0.205	0.085	0.035	0.045	-0.03	0.01	0.195	0.245	human CCDC131 homolog
22-D08	SPAC1039.02	SPAC1039.02	0.105	-0.08	-0.015	-0.02	0.04	-0.06	-0.055	-0.05	-0.085	-0.025	-0.02	0.08	phosphoprotein phosphatase (predicted)
22-D09	SPAC1039.03	SPAC1039.03	-0.075	-0.11	-0.025	0.06	-0.015	-0.01	0.05	-0.065	0.06	0.005	-0.025	0.135	esterase/lipase (predicted)
22-D10	SPAC1039.06	SPAC1039.06	0.015	-0.07	0.02	-0.005	-0.09	-0.065	0.05	-0.025	-0.06	-0.055	-0.06	-0.03	alanine racemase (predicted)
22-D11	SPAC1039.08	SPAC1039.08	0.105	-0.025	0.07	0	-0.055	-0.09	-0.015	-0.02	-0.105	-0.045	-0.14	-0.05	serine acetyltransferase (predicted)
22-D12	SPAC1071.03c	SPAC1071.03c	-0.105	-0.05	-0.01	-0.06	-0.03	0.02	0.015	-0.06	-0.035	-0.02	-0.05	-0.18	sequence orphan
22-E01	SPAC1071.05	SPAC1071.05	-0.03	-0.06	0.1	-0.03	0.12	-0.15	-0.09	-0.03	0.07	0.16	-0.05	0.22	S-adenosylmethionine-dependent methyltransferase (predicted)
22-E02	SPAC1071.11	SPAC1071.11	0.01	-0.01	-0.11	0.015	0.09	-0.055	0.095	0.19	-0.075	0.005	-0.16	0.05	NADH-dependent flavin oxidoreductase (predicted)
22-E03	SPAC1093.03	SPAC1093.03	-0.09	0.055	-0.02	0.025	-0.095	-0.035	0.045	-0.035	-0.105	-0.18	-0.16	-0.21	inositol polyphosphate phosphatase (predicted)
22-E04	SPAC10F6.05c	ubc6	0.02	0.03	0.03	-0.01	-0.07	-0.01	-0.02	-0.08	-0.04	-0.02	0.08	0.05	ubiquitin conjugating enzyme Ubc6
22-E05	SPAC10F6.07c	mug94	-0.065	-0.105	0.025	0.005	0.08	-0.01	0.1	0.11	0.12	0.115	0.03	0.235	sequence orphan
22-E06	SPAC10F6.14c	SPAC10F6.14c	0.04	0.105	-0.01	0.03	0.08	0.055	0.01	0.005	-0.05	-0.02	0.03	0.01	ABC1 kinase family protein
22-E07	SPAC11D3.01c	SPAC11D3.01c	0.065	0.015	-0.015	0.015	-0.06	-0.02	-0.005	-0.08	-0.015	-0.045	0	-0.005	conserved fungal protein
22-E08	SPAC11D3.02c	SPAC11D3.02c	0.005	0	0	0.005	-0.065	-0.035	0.05	-0.025	0.02	0	0.02	-0.055	ELLA family acetyltransferase (predicted)
22-E09	SPAC11D3.04c	SPAC11D3.04c	-0.06	-0.065	-0.06	0.015	0.03	0.025	0.07	0	0.025	-0.035	-0.035	-0.045	SnoaL
22-E10	SPAC11D3.09	SPAC11D3.09	-0.13	-0.015	0.3	-0.045	-0.05	0	0.03	-0.02	-0.03	-0.06	-0.03	0	agmatinase (predicted)
22-E11	SPAC11D3.11c	SPAC11D3.11c	-0.045	0.02	0	0.005	0.03	-0.125	-0.095	-0.085	0.065	-0.05	0.045	0.065	pseudogene
22-F01	SPAC11E3.04c	ubc13	-0.005	-0.04	0.075	0.655	0.045	-0.025	0.03	0.36	0	0.315	-0.075	-0.005	ubiquitin conjugating enzyme Ubc13
22-F02	SPAC11E3.14	SPAC11E3.14	0.01	-0.025	-0.04	-0.03	0	-0.005	0.015	-0.04	-0.03	-0.055	-0.015	0.005	conserved eukaryotic protein
22-F04	SPAC11G7.06c	mug132	0.05	-0.11	0.14	-0.08	0.13	-0.17	-0.14	-0.1	0.02	0.08	0.08	0.22	S. pombe specific UPF0300 family protein 3
22-F05	SPAC11H11.02c	mug162	0.05	0.05	0.02	0.07	-0.02	0.03	0.01	-0.04	-0.025	-0.025	0.04	0.04	sequence orphan
22-F06	SPAC17G8.09	shg1	-0.07	-0.11	0.01	0	-0.08	-0.18	-0.14	-0.15	0	-0.02	-0.1	-0.15	Set1C complex subunit Shg1
22-F07	SPAC13F5.01c	msh1	0.045	0.035	-0.02	0.03	-0.09	-0.02	0.005	-0.01	-0.11	-0.06	-0.04	-0.12	MutS protein homolog 1
22-F08	SPAC23D3.05c	SPAC23D3.05c	0.02	0.02	0.07	0	0.08	-0.015	0.01	0.065	0.005	-0.025	0.005	-0.005	alcohol dehydrogenase pseudogene
22-F09	SPAC23D3.10c	eng2	-0.03	0.045	0.055	0.005	-0.02	-0.03	-0.065	-0.035	0.03	0.015	0.05	-0.035	endo-1,3-beta-glucanase Eng2
22-F10	SPAC23H3.15c	SPAC23H3.15c	0.185	0.005	0.005	0.01	-0.065	-0.005	0.035	0.035	-0.005	-0.025	-0.01	0.11	sequence orphan
22-F11	SPAC23H4.16c	SPAC23H4.16c	0.08	-0.015	0.035	-0.025	0.045	-0.005	0.02	-0.005	-0.035	-0.03	0.01	0.01	sequence orphan
22-F12	SPAC23H4.08	SPAC23H4.08	-0.12	-0.075	-0.07	0.04	-0.115	-0.01	-0.025	-0.08	0	0.03	-0.06	-0.06	RNA polymerase II associated protein (predicted)
22-G01	SPAC24B11.07c	SPAC24B11.07c	0.03	-0.07	-0.03	-0.03	0	0.03	0.01	-0.03	-0.02	0	0.03	-0.01	oxidoreductase (predicted)
22-G02	SPAC24B11.09	SPAC24B11.09	0.045	-0.065	-0.025	-0.04	-0.005	-0.01	0.005	0.01	-0.035	-0.045	-0.14	0.085	human BRP44 ortholog
22-G03	SPAC24C9.05c	mug70	0.8	0.09	0.675	0.09	0.36	0.045	0.56	0.065	0.505	0.01	0.055	0.48	conserved protein (fungal and plant)
22-G04	SPAC24H6.10c	SPAC24H6.10c	-0.04	0.04	-0.03	0.065	-0.035	0.055	-0.02	-0.005	-0.02	-0.015	0.02	-0.06	phospho-2-dehydro-3-deoxyheptonate aldolase (predicted)
22-G05	SPAC24H6.08	SPAC24H6.08	0.02	-0.005	0.005	0.025	0.065	-0.045	-0.045	-0.065	0.015	-0.04	0.05	0.035	sequence orphan
22-G06	SPAC25B8.01	dap1	0.08	0.04	-0.03	0.05	-0.02	-0.12	-0.06	-0.14	-0.04	-0.08	-0.11	0.05	cytochrome P450 regulator Dap1
22-G07	SPAC25B8.07c	SPAC25B8.07c	-0.055	0.01	-0.06	-0.005	-0.045	0.01	-0.045	-0.08	0.015	0.005	0.115	-0.005	hypoxia induced family protein
22-G08	SPAC25B8.15c	SPAC25B8.15c	-0.06	0.015	0.005	-0.005	0.035	0.005	0.025	-0.035	-0.02	-0.04	0	-0.08	wybutosine biosynthesis protein Tyw3
22-G09	SPAC25B8.17	SPAC25B8.17	0.03	0.04	-0.03	0.055	-0.035	-0.03	-0.015	0.075	-0.035	0.03	0.015	0.01	peptidase family A22
22-G10	SPAC25G10.02	cce1	-0.01	-0.08	-0.05	-0.08	0.04	-0.04	0.05	-0.02	0.01	0.01	0.01	0.01	mitochondrial cruciform cutting endonuclease Cce1
22-G11	SPAC25H1.04	mug105	-0.075	-0.015	0.08	0.03	-0.035	-0.045	0.005	-0.005	0	-0.05	-0.045	-0.085	DUF1671 family protein
22-G12	SPAC25H1.05	meu29	-0.095	0.12	-0.16	-0.05	-0.075	0.115	-0.075	-0.065	-0.12	-0.07	0.225	-0.085	sequence orphan
22-H01	SPAC25H1.06	pcf3	-0.03	-0.01	0.02	0.07	-0.07	-0.025	0.005	-0.025	-0.02	-0.015	-0.105	-0.12	CAF assembly factor (CAF-1) complex subunit C, Pcf3
22-H04	SPAC26A3.06	SPAC26A3.06	0.26	-0.02	0.2	-0.025	0.145	0	-0.01	-0.04	-0.02	0.02	-0.05	0.265	rRNA (guanine) methyltransferase (predicted)
22-H05	SPAC26F1.12c	SPAC26F1.12c	-0.08	-0.095	0.11	-0.05	0.17	-0.16	-0.16	-0.05	-0.005	-0.03	-0.07	0.105	conserved eukaryotic protein
22-H06	SPAC26F1.11	SPAC26F1.11	-0.015	0.025	-0.06	-0.005	-0.005	0.025	0.02	0.055	0.05	0.065	0.095	0.02	dubious
22-H07	SPAC26F1.05	mug106	-0.055	0.015	0.035	-0.005	-0.08	0.005	0.025	0.07	-0.01	0.015	0.01	-0.11	sequence orphan
22-H08	SPAC26H5.03	pcf2	-0.01	-0.055	-0.01	0.03	0.01	-0.025	-0.005	-0.055	0.015	0.02	-0.09	-0.02	CAF assembly factor (CAF-1) complex subunit B, Pcf2
22-H09	SPAC26H5.04	SPAC26H5.04	0.085	-0.005	0.035	0.005	0.105	0.03	0.05	0.005	0.09	0.02	0.065	0.07	vacuolar import and degradation protein Vid28
22-H10	SPAC26H5.07c	SPAC26H5.07c	-0.05	0.09	-0.03	0.03	-0.03	0.05	0.07	0.055	-0.045	-0.03	-0.035	-0.08	seven transmembrane receptor-like protein
22-H11	SPAC26H5.09c	SPAC26H5.09c	0.005	0.075	0.085	0.035	-0.05	-0.005	0.015	0.02	0.015	-0.02	0.01	0	gfo/idh/mocA family oxidoreductase (predicted)
23-A01	SPAC27D7.04	omt2	0.045	0.035	-0.025	0.01	0.02	0.035	-0.025	-0.015	-0.01	-0.025	0.04	-0.025	4-alpha-hydroxytetrahydrobiopterin dehydratase (predicted)
23-A03	SPBC1711.08	SPBC1711.08	-0.04	-0.06	-0.02	0.01									chaperone activator Aha1 (predicted)
23-A04	SPBC3D6.06c	SPBC3D6.06c	-0.075	-0.105	0.18	-0.115	-0.05	0	-0.02	0.09	0.05	0.055	0.045	0.21	ribose-phosphate pyrophosphokinase (predicted)
23-A05	SPBC776.17	SPBC776.17	-0.165	0.07	-0.005	0.17	-0.075	0.06	0.06	0.16	-0.015	0.05	-0.1	-0.085	rRNA processing protein Rrp7 (predicted)
23-A06	SPBC36.10	SPBC36.10	-0.02	0.15	0	-0.025	-0.055	-0.09	-0.08	0.005	-0.08	-0.02	0.07	-0.09	mitochondrial intermembrane space protein sorting protein
23-A07	SPBC29A10.10c	SPBC29A10.10c	0.32	0.05	0.01	0.075	0.105	-0.025	-0.04	0.11	0.025	0.075	0.065	0.26	tRNA-splicing endonuclease positive effector (predicted)
23-A08	SPBC21D10.11c	nfs1	0	0.005	0.045	-0.015	-0.005	0.04	0.015	0.01	-0.01	0.035	0.075	0.03	mitochondrial cysteine desulfurase Nfs1
23-A09	SPBC2D10.15c	SPBC2D10.15c	-0.15	0.03	-0.04	-0.05					-0.04	-0.02	0.15	0.03	peptidyl-tRNA hydrolase Pth1 (predicted)
23-A10	SPAC3F10.06c	SPAC3F10.06c	-0.105	0	-0.08	-0.005	-0.025	0.02	0.05	0.09	0.035	0.07	0.035	-0.055	initiator methionine tRNA 2'-O-ribosyl phosphate transferase (predicted)
23-A11	SPAC3C7.07c	SPAC3C7.07c	-0.065	-0.055	-0.02	-0.065	0.08	0.07	0.16	0.015	0.2	0.025	0.325	0.24	arginine-tRNA protein transferase (predicted)
23-A12	SPAC1805.09c	fmt1	0.16	-0.005	0.095	-0.02	-0.03	0.045	-0.025	-0.04	-0.04	0.03	0.025	0.15	methionyl-tRNA formyltransferase Fmt1 (predicted)
23-B02	SPCC777.17c	SPCC777.17c	0.06	0.035	0.015	0.035	-0.005	-0.025	-0.015	0.01	0.005	0.025	-0.025	0.09	mitochondrial ribosomal protein subunit L9 (predicted)
23-B03	SPBC685.06	rps001	0.05	0.055	-0.005	-0.005	0.055	0.085	0.035	0.115	-0.055	0.015	-0.03	0.055	40S ribosomal protein S0A (p40)
23-B04	SPBC4F6.08c	mrpl39	0.075	0.12	-0.11	-0.05	-0.015	-0.08	-0.095	-0.08	-0.025	0.04	-0.015	0.015	mitochondrial ribosomal protein subunit L39
23-B05	SPAC521.05	rps802	0.05	-0.01	-0.02	-0.03	-0.04	0	0.01	0.045	-0.07	-0.015	-0.155	0.04	40S ribosomal protein S8 (predicted)
23-B06	SPAC13G6.02c	rps101	0.03	-0.03	-0.04	-0.01	0.065	-0.025	0.01	-0.015	0.005	-0.055	-0.045	0.09	40S ribosomal protein S3a
23-B07	SPAC19B12.04	rps3001	0.415	0.095	0.03	-0.065	0.185	-0.03	-0.09	-0.085	-0.135	-0.06	0.05	0.2	40S ribosomal protein S30
23-B08	SPCC285.15c	rps2802	0.165	0.08	0.005	-0.06	0	0.015	-0.01	-0.105	-0.085	-0.135	-0.16	0.09	40S ribosomal protein S28
23-B09	SPAC694.05c	rps2502	-0.09	0	0.06	-0.025	-0.005	-0.045	0.06	0.09	0.08	0.03	-0.125	0.015	40S ribosomal protein S25
23-B10	SPAC23C11.02c	rps23	0.1	0.06	0.075	0.025	-0.125	-0.045	-0.115	-0.11	-0.085	-0.01	-0.085	0.025	40S ribosomal protein S23
23-B12	SPAC664.04c	rps1602	0.12	0.02	-0.025	-0.025	0.03	0.035	0	-0.075	-0.035	-0.075	-0.02	0.21	40S ribosomal protein S16
23-C01	SPCC1393.03	rps1501	0.215	-0.015	0.02	-0.06	-0.08	-0.055	-0.035	0.09	-0.06	0.02	-0.12	0.16	40S ribosomal protein S15 (predicted)
23-C03	SPBP22H7.08	rps1002	-0.125	-0.11	-0.045	-0.145	-0.1	-0.025	-0.13	-0.14	-0.22	0.02	-0.14	-0.17	40S ribosomal protein S10
23-C04	SPBC839.04	rpl803	-0.125	-0.065	0.055	-0.08	0.005	-0.02	0.01	0.04	0.105	0.13	0.075	0.165	60S ribosomal protein L8
23-C05	SPAC1687.06c	rpl44	-0.03	0	0.035	0.01	0.05	0.02	-0.005	0.01	-0.1	-0.07	-0.07	-0.06	60S ribosomal protein L28/L44 (predicted)
23-C06	SPBP8B7.06	rpp201	0	0.03	0.06	0.1	-0.17	0	-0.01	0.08	-0.07	0.11	-0.04	0.02	60S acidic ribosomal protein P2A subunit
23-C07	SPCC970.05	rpl3601	-0.125	-0.015	-0.195	0.04	-0.13	0.035	0.075	0.045	-0.085	0.045	-0.06	-0.18	60S ribosomal protein L36
23-C08	SPCC1322.15	rpl3402	-0.075	-0.02	-0.03	-0.03	0.065	-0.05	0.01	0	0.02	-0.01	0.005	0.015	60S ribosomal protein L34
23-C09	SPBC16C6.11	rpl3201	-0.015	0.105	-0.105	-0.075	0.045	0.08	0.125	0.125	-0.04	0	-0.05	0.01	60S ribosomal protein L32
23-C10	SPBC776.11	rpl2801	-0.005	-0.01	-0.015	-0.015	0.055	-0.035	0	0.05	-0.03	0	-0.06	0	60S ribosomal protein L27/L28
23-C11	SPCC330.14c	rpl2402	-0.09	0.05	0.01	-0.07	-0.06	-0.06	-0.06	0.04	-0.07	-0.06	-0.03	-0.01	60S ribosomal protein L24
23-C12	SPCC1682.14	rpl1902	0.04	-0.035	-0.02	0.02	0.005	-0.005	-0.05	0.095	0.02	0.04	-0.08	0.145	60S ribosomal protein L19
23-D01	SPAC222.08c	SPAC222.08c	-0.01	0.01	0.16	0.04	-0.13	0.05	0.17	0.22	0.02	0.03	-0.15	-0.14	imidazoleglycerol-phosphate synthase (predicted)
23-D05	SPBC336.10c	tif512	-0.04	0.045	-0.095	-0.055	-0.07	0.025	0.03	-0.065	-0.09	-0.105	-0.065	-0.03	translation elongation factor eIF5A
23-D06	SPBC17G9.09	tif213	-0.105	0.09	-0.06	0.01	0.02	0.01	-0.015	0.07	-0.025	0.01	0.18	-0.1	translation initiation factor eIF2 gamma subunit
23-D08	SPCC1183.04c	pet127	-0.01	0.03	0.13	-0.04	0.02	0.045	0.04	-0.065	0.06	-0.05	0.03	0.025	mitochondrial RNA metabolism pathway protein Pet127
23-D09	SPCC1183.02	SPCC1183.02	0.15	-0.025	0.085	-0.015	-0.025	-0.08	-0.12	-0.075	-0.03	-0.09	-0.05	-0.025	glutathione S-transferase (predicted)
23-D10	SPBC800.08	gcd10	-0.42	-0.095	0.02	-0.05	-0.25	-0.12	-0.07	-0.08	-0.07	0.01	-0.15	-0.535	tRNA (m1A) methyltransferase, translation initiation factor eIF-3 gamma subunit Gcd10
23-D11	SPBC660.10	SPBC660.10	-0.075	-0.035	-0.07	0.015	-0.085	-0.085	-0.07	-0.02	-0.125	-0.015	-0.105	-0.075	mitochondrial translation elongation factor G
23-D12	SPAC9G1.02	wis4	0.16	-0.02	-0.115	0.21	0.02	0.05	0.055	0.01	-0.045	0.11	0.015	0.195	MAP kinase kinase kinase Wis4
23-E01	SPAC19D5.01	pyp2	0.005	-0.07	0.035	0	-0.045	0.01	-0.005	0.03	0.03	0.085	0.08	0.05	tyrosine phosphatase Pyp2
23-E02	SPBC530.14c	dsk1	0.12	0.01	0.005	0.01	-0.005	-0.02	-0.01	0.025	0.04	0.04	0.09	0.13	SR protein-specific kinase Dsk1
23-E03	SPAC23H4.17c	srb10	0.2	0.05	0.07	0.03	0.11	0.02	0.06	0.06	0.1	0.1	0.2	0.25	cyclin-dependent protein Srb mediator subunit kinase Srb10
23-E05	SPAC2G11.05c	SPAC2G11.05c	-0.035	0	0.08	-0.005	0.04	-0.005	0.04	-0.01	0.045	-0.025	0	-0.01	BRO1 domain protein
23-E06	SPBC543.07	pek1	0.605	-0.01	-0.02	-0.015	0.26	0.01	-0.02	-0.025	0.075	0.01	0.03	0.465	MAP kinase kinase Pek1
23-E07	SPAC1B9.02c	sck1	0.055	-0.01	-0.06	-0.005	0.11	-0.015	-0.02	-0.06	0.045	-0.055	-0.01	0.015	serine/threonine protein kinase Sck1
23-E08	SPBC1685.01	pmp1	-0.045	0.025	-0.075	-0.015	-0.045	0.065	-0.02	-0.02	-0.06	0.025	0.2	-0.09	dual-specificity MAP kinase phosphatase Pmp1
23-E09	SPBC16E9.06c	uvi31	-0.085	-0.03	-0.045	-0.035	0.03	-0.005	0.01	-0.015	0.055	-0.025	0.015	-0.005	BolA domain UV induced protein Uvi31
23-E10	SPCC338.11c	rrg1	0.04	0	0.015	0.025	-0.05	-0.03	-0.035	-0.045	-0.035	-0.07	-0.065	-0.08	methyltransferase Rrg1 (predicted)
23-E11	SPAPJ760.02c	app1	-0.01	0	0.08	0.035	-0.02	-0.05	-0.045	0.005	-0.095	-0.005	0.025	-0.09	App1 protein
23-E12	SPCC895.07	alp14	0.1	0.33	0.02	0.275	0.03	0.075	-0.07	0.105	0.05	0.15	0.27	0.41	Mad2-dependent spindle checkpoint component Alp14
23-F01	SPBC8D2.17	SPBC8D2.17	0.105	0.205	0.04	0.16	-0.01	0.13	0.03	0.085	-0.055	0.075	0.23	0.12	alpha-1,2-galactosyltransferase (predicted)
23-F02	SPBC660.12c	SPBC660.12c	-0.12	-0.08	0.005	-0.01	-0.08	0.05	0.01	-0.07	-0.02	-0.085	0.02	-0.09	aminotransferase (predicted)
23-F03	SPBC4F6.16c	ero11	0.105	0.015	-0.005	0.005	0.15	-0.075	-0.09	-0.03	-0.035	0.01	0.03	0.195	ER oxidoreductin Ero1a
23-F04	SPBC1734.09	SPBC1734.09	0.085	0.045	0.04	0	0.015	0.03	0.02	-0.04	-0.01	-0.005	0.05	0.02	NST UDP-N-acetylglucosamine transporter
23-F05	SPBC13G1.02	SPBC13G1.02	0.07	-0.04	-0.02	0.075	0.09	0.04	0	0.005	0.02	0.01	0.045	0.125	mannose-1-phosphate guanyltransferase (predicted)
23-F06	SPAC806.08c	mod21	-0.035	0	-0.005	-0.02	0.01	0.01	0.035	0.035	0.05	-0.005	-0.045	0.02	gamma tubulin complex subunit Mod21
23-F07	SPAC637.06	SPAC637.06	0.02	0.1	-0.005	0.085	-0.04	0.075	-0.045	0.045	-0.03	-0.025	0.115	0.06	alpha-1,2-galactosyltransferase (predicted)
23-F08	SPAC5H10.11	gmh1	0.38	-0.03	0.02	0.01	0.08	-0.01	0	-0.08	0.015	0.025	-0.02	0.29	alpha-1,2-galactosyltransferase Gmh1 (predicted)
23-F09	SPAC30D11.01c	SPAC30D11.01c	0.115	0.045	0.105	-0.05	0.09	0.005	-0.02	-0.035	0.04	0.01	0.085	0.05	alpha-glucosidase (predicted)
23-F10	SPAC23A1.04c	mnl1	0.03	-0.015	-0.075	0.01	0.075	0.005	0.045	-0.005	-0.005	-0.01	-0.03	-0.015	alpha mannosidase-like protein
23-F11	SPAC22E12.06c	gmh3	0.19	-0.025	-0.005	0.02	0.125	0.01	-0.015	-0.03	0.045	-0.035	0.015	0.22	alpha-1,2-galactosyltransferase Gmh3
23-F12	SPAC1834.05	alg9	0.35	0.14	0.04	-0.09	0	0.04	0.01	0	-0.04	-0.06	0.12	0.14	mannosyltransferase complex subunit Alg9 (predicted)
23-G01	SPBC4.05	mlo2	0.08	-0.015	0.135	0.01	0.205	0.035	0.045	0.125	0.095	0.095	0.16	0.13	zinc finger protein Mlo2
23-G02	SPAC1F3.02c	mkh1	0.71	0.02	0.065	0.02	0.37	0.04	0.125	0.135	0.105	0.04	-0.03	0.51	MEK kinase (MEKK) Mkh1
23-G03	SPBC20F10.06	mad2	-0.02	0.09	-0.025	-0.02	-0.065	0.065	-0.02	-0.035	0.03	-0.01	0.085	-0.06	spindle checkpoint protein Mad2
23-G04	SPBC1D7.05	byr2	0.075	0.055	-0.025	0.05	0.02	0.045	-0.015	0.025	0.005	-0.015	0.085	0.01	MAP kinase kinase kinase Byr2
23-G05	SPBC660.14	mik1	0.115	0.01	0.045	0	-0.01	0.025	0.04	0.02	0.15	-0.025	0.005	-0.025	mitotic inhibitor kinase Mik1
23-G06	SPAPB1A10.09	ase1	0.01	0.875	-0.015	0.04	-0.08	0.555	-0.055	-0.08	-0.025	-0.015	0.49	-0.065	antiparallel microtubule cross-linking factor Ase1
23-G07	SPBC215.02	bob1	0.23	0.075	-0.02	-0.07	0.065	0.05	-0.125	0.005	-0.045	0.02	0.245	0.325	prefoldin subunit 5 (predicted)
23-G08	SPBC19C2.10	SPBC19C2.10	0.06	0.005	-0.01	0.005	0.035	-0.01	0.005	-0.085	0.01	-0.03	0.05	0.045	BAR adaptor protein
23-G09	SPBC13E7.09	vrp1	0.02	-0.005	-0.03	-0.025	-0.03	-0.02	-0.03	-0.055	-0.005	-0.02	0.05	0.005	verprolin
23-G10	SPAC688.06c	slx4	-0.185	-0.04	-0.095	-0.03	0	-0.005	0.08	0.115	0.01	0.065	-0.175	-0.035	structure-specific endonuclease subunit
23-G11	SPAC328.04	SPAC328.04	-0.055	0.005	0.02	-0.005	-0.015	-0.015	-0.03	-0.005	-0.03	-0.06	-0.03	-0.08	AAA family ATPase, unknown biological role
23-G12	SPAC23D3.09	arp42	0.18	0.315	0.155	0.19	0.02	0.195	-0.04	0.07	0.16	0.14	0.385	0.145	SWI/SNF and RSC complex subunit Arp42
23-H01	SPBC31F10.07	SPBC31F10.07	0.04	0.02	-0.02	0.015	-0.1	-0.02	-0.055	-0.025	-0.005	-0.05	0.07	-0.02	cortical component Lsb5 (predicted)
23-H05	SPAC19B12.08	atg4	-0.08	-0.08	0.07	-0.1					-0.08	0.01	-0.09	0.02	peptidase family C54, required for autophagy Atg4 (predicted)
23-H06	SPAC15A10.10	mde6	-0.095	-0.01	-0.005	-0.015	0.07	-0.02	0.04	-0.035	0.01	-0.085	-0.105	-0.095	Muskelin homolog
23-H07	SPAC12B10.07	acp1	0.095	-0.045	-0.025	-0.065	0.12	-0.025	-0.025	-0.005	-0.005	-0.025	0.04	0.12	F-actin capping protein alpha subunit
23-H08	SPAC10F6.04	SPAC10F6.04	0.01	-0.15	-0.11	-0.06	0.085	-0.005	0.005	0.085	-0.035	0.03	-0.15	0.065	RCC domain protein Ats1 (predicted)
23-H09	SPAC3C7.12	tip1	0.04	0.12	-0.03	0	0.005	0.06	0.055	-0.045	-0.02	0.015	0.135	-0.035	CLIP170 family protein Tip1
23-H10	SPBC1347.03	meu14	0.075	0.065	-0.015	0.08	-0.035	0	0.005	-0.03	-0.01	-0.04	0.02	0.005	sporulation protein Meu14
23-H11	SPAC19G12.15c	tpp1	-0.255	-0.195	0.015	-0.135	0.04	-0.04	-0.07	-0.2	-0.1	-0.11	-0.15	0.015	trehalose-6-phosphate phosphatase Tpp1
24-A01	SPAC22H10.13	zym1	0.025	-0.01	0.005	-0.02	-0.03	-0.045	-0.03	-0.1	0.07	0.03	0.015	0.075	metallothionein Zym1
24-A02	SPBC17D1.06	dbp3	-0.02	-0.02	0.03	-0.03	0.01	-0.01	-0.01	-0.03	0	-0.01	0.03	0.05	ATP-dependent RNA helicase Dbp3 (predicted)
24-A03	SPBC354.05c	sre2	0.07	0.04	0.03	0.02	0.06	0	0.05	0	0.01	0	0.06	0.02	membrane-tethered transcription factor (predicted)
24-A05	SPBC15C4.05	SPBC15C4.05	-0.065	-0.015	0.02	-0.1	0.065	-0.065	-0.095	0.055	0.02	0.075	0.025	0.035	ATP-dependent RNA/DNA helicase (predicted)
24-A06	SPAC8C9.17c	spc34	0.195	0.28	-0.02	0.06	0.105	0.19	0.015	0.085	-0.01	0.09	0.21	0.15	DASH complex subunit Spc34
24-A09	SPAC22F3.08c	rok1					-0.07	0	0.03	0.06					ATP-dependent RNA helicase Rok1 (predicted)
24-A10	SPAC17G8.07	yaf9	-0.085	-0.01	-0.125	0.065	0.15	-0.045	-0.03	0.02	-0.025	0.085	-0.105	0.115	YEATS family histone acetyltransferase subunit Yaf9
24-A11	SPAC4F10.14c	btf3	-0.035	-0.12	0.13	0.05	-0.11	-0.085	-0.02	-0.015	-0.055	0.08	-0.34	-0.1	nascent polypeptide-associated complex beta subunit
24-A12	SPBC354.03	swd3	-0.02	0.2	-0.23	0.06	0.03	0.22	-0.01	0.17	-0.2	0.11	0.34	0.11	WD repeat protein Swd3
24-B01	SPBC2A9.03	SPBC2A9.03	-0.055	-0.015	0.02	-0.045	-0.02	0.01	0.03	0.025	-0.005	-0.035	0.04	-0.02	WD40/YVTN repeat-like
24-B02	SPBC27B12.05	SPBC27B12.05	-0.02	-0.03	0.02	-0.08	0.07	0.06	0.04	0.1	-0.02	0	-0.01	0.03	WD repeat protein
24-B03	SPAC688.13	scn1	-0.14	-0.16	0.01	-0.12	-0.03	-0.03	0.01	0.1	0.06	-0.05	-0.05	0	TatD DNase family Scn1
24-B05	SPBC18H10.05	SPBC18H10.05	-0.05	-0.07	0	0.005	-0.015	-0.105	-0.015	-0.02	-0.01	-0.055	0.085	0.025	WD repeat protein, human WDR44 family
24-B06	SPAC1250.04c	atl1	-0.1	-0.005	-0.025	-0.06	-0.06	0.015	0.045	-0.035	0	-0.06	-0.06	-0.145	alkyltransferase-like protein Atl1
[truncated: 518 more rows]
