# Supplementary material for: Global fitness profiling of fission yeast deletion strains by barcode sequencing
Source: Genome Biol. 2010 Jun 10;11(6):R60. doi: 10.1186/gb-2010-11-6-r60 (PMC2911108; doi:10.1186/gb-2010-11-6-r60)
Supplement: Additional file 12 — A list of 68 TBZ-sensitive mutants and their GI values. [file gb-2010-11-6-r60-S12.XLS]

## Sheet: TBZ.sensitive_strains.xls
Well position	Systematic name	Gene name	GI value(A)	GI value(B)	GI value(C)	average GI value	annotation
22-A03	SPBC800.05c	atb2	0.71	0.54	0.71	0.65	tubulin alpha 2
23-G06	SPAPB1A10.09	ase1	0.875	0.555	0.49	0.64	antiparallel microtubule cross-linking factor Ase1
9-D12	SPBC2G2.14	SPBC2G2.14	0.86	0.53	0.4	0.6	sequence orphan
19-A04	SPBC19G7.09	ulp1	0.44	0.41	0.6	0.48	SUMO deconjugating enzyme Ulp1
4-D05	SPBC23E6.08	sat1	0.32	0.53	0.52	0.46	Golgi membrane exchange factor subunit Sat1 (predicted)
21-C11	SPAC23H3.08c	bub3	0.59	0.33	0.44	0.45	mitotic spindle checkpoint protein Bub3
25-A12	SPAC19E9.02	fin1	0.54	0.295	0.41	0.41	serine/threonine protein kinase Fin1
27-H08	SPBC651.09c	SPBC651.09c	0.365	0.305	0.56	0.41	RNA polymerase II associated Paf1 complex (predicted)
28-A01	SPAC16E8.13	SPAC16E8.13	0.41	0.26	0.57	0.41	ubiquitin-protein ligase E3 (predicted)
31-E03	SPAC823.04	SPAC823.04	0.45	0.34	0.425	0.41	rRNA processing protein, DUF947 family (predicted)
15-C05	SPCC613.12c	raf1	0.5	0.29	0.42	0.4	Rik1-associated factor Raf1
30-D10	SPAC1F12.09	gpi17	0.405	0.31	0.47	0.4	pig-S
13-G04	SPCC790.02	pep3	0.575	0.225	0.325	0.38	ubiquitin-protein ligase E3 (predicted)
19-B03	SPBC2A9.08c	sec22	0.345	0.27	0.53	0.38	SNARE Sec22
28-E11	SPBC1773.11c	mug89	0.315	0.295	0.53	0.38	CDC50 domain protein
20-B02	SPAC824.05	vps16	0.39	0.3	0.41	0.37	HOPS complex subunit Vps16 (predicted)
20-C09	SPCC777.13	vps35	0.42	0.24	0.44	0.37	retromer complex subunit Vps35
27-C01	SPAC26H5.05	SPAC26H5.05	0.435	0.42	0.265	0.37	IPT/TIG ankyrin repeat protein
10-F04	SPBP8B7.28c	SPBP8B7.28c	0.38	0.25	0.45	0.36	sequence orphan
13-B08	SPCC126.15c	sec65	0.4	0.185	0.435	0.34	signal recognition particle subunit Sec65 (predicted)
15-F05	SPBP8B7.16c	dbp2	0.3	0.17	0.52	0.33	ATP-dependent RNA helicase Dbp2
18-B09	SPAC19A8.11c	SPAC19A8.11c	0.335	0.225	0.44	0.33	recombination protein Irc6 (predicted)
20-B05	SPBC27B12.06	gpi13	0.37	0.245	0.365	0.33	pig-O (predicted)
3-C10	SPBC428.08c	clr4	0.385	0.195	0.38	0.32	histone H3 methyltransferase Clr4
4-D08	SPAC18G6.15	mal3	0.44	0.29	0.24	0.32	EB1 family Mal3
9-F09	SPBC36.06c	spo9	0.045	0.23	0.65	0.31	farnesyl pyrophosphate synthetase
16-E09	SPAC664.01c	swi6	0.445	0.225	0.26	0.31	chromodomain protein Swi6
5-D03	SPCC11E10.08	rik1	0.305	0.225	0.38	0.3	silencing protein Rik1
11-H08	SPCC417.02	dad5	0.33	0.21	0.365	0.3	DASH complex subunit Dad5
13-G10	SPCC825.03c	psy1	0.29	0.195	0.415	0.3	SNARE Psy1
15-G01	SPBC27.02c	ask1	0.33	0.25	0.325	0.3	DASH complex subunit Ask1
19-F03	SPCC1393.05	ers1	0.34	0.24	0.31	0.3	RNA-silencing factor Ers1
20-D12	SPBP4H10.04	ppb1	0.495	0.19	0.23	0.3	serine/threonine protein phosphatase, calcineurin catalytic subunit Ppb1
23-G12	SPAC23D3.09	arp42	0.315	0.195	0.385	0.3	SWI/SNF and RSC complex subunit Arp42
13-B02	SPBC409.15	SPBC409.15	0.355	0.12	0.41	0.29	rRNA processing protein Tsr2 (predicted)
30-E03	SPCC4G3.14	mdj1	0.345	0.21	0.315	0.29	DNAJ domain protein Mdj1 (predicted)
1-G11	SPCC736.08	cbf11	0.38	0.24	0.215	0.28	CBF1/Su(H)/LAG-1 family transcription factor Cbf11
2-E05	SPBC13G1.08c	ash2	0.26	0.27	0.3	0.28	Ash2-trithorax family protein
13-B03	SPBC428.06c	rxt2	0.35	0.32	0.18	0.28	histone deacetylase complex subunit Rxt2
27-H06	SPAC959.04c	SPAC959.04c	0.41	0.175	0.26	0.28	mannosyltransferase (predicted)
17-G08	SPAC227.07c	pab1	0.35	0.185	0.28	0.27	protein phosphatase regulatory subunit Pab1
27-C10	SPAC140.03	arb1	0.325	0.225	0.225	0.26	argonaute binding protein 1
28-D07	SPBC3D6.04c	mad1	0.27	0.275	0.225	0.26	mitotic spindle checkpoint protein Mad1
30-D11	SPAC806.05	SPAC806.05	0.395	0.125	0.27	0.26	DUF1763 family protein
5-H07	SPAC13G7.07	arb2	0.32	0.16	0.265	0.25	argonaute binding protein 2
24-A12	SPBC354.03	swd3	0.2	0.22	0.34	0.25	WD repeat protein Swd3
13-E12	SPCC663.12	cid12	0.45	0	0.28	0.24	poly(A) polymerase Cid12
15-F09	SPAC1805.07c	dad2	0.225	0.17	0.325	0.24	DASH complex subunit Dad2
31-B11	SPAC3A11.13	SPAC3A11.13	0.2	0.21	0.31	0.24	prefoldin subunit 6
18-H11	SPBC18H10.19	SPBC18H10.19	0.09	0.155	0.435	0.23	human UVRAG (UV radiation resistance) homolog
23-E12	SPCC895.07	alp14	0.33	0.075	0.27	0.23	Mad2-dependent spindle checkpoint component Alp14
24-A06	SPAC8C9.17c	spc34	0.28	0.19	0.21	0.23	DASH complex subunit Spc34
6-E12	SPAC4D7.07c	SPAC4D7.07c	0.26	0.19	0.22	0.22	sequence orphan
19-C05	SPBC354.07c	SPBC354.07c	0.215	0.125	0.315	0.22	oxysterol binding protein (predicted)
16-B08	SPAC1071.04c	SPAC1071.04c	0.215	0.47	-0.04	0.21	signal peptidase subunit (predicted)
4-D07	SPBC2F12.11c	rep2	0.21	0.105	0.285	0.2	transcriptional activator, MBF subunit Rep2
4-D10	SPAC18G6.02c	chp1	0.28	0.065	0.23	0.19	chromodomain protein Chp1
6-F12	SPAC4G9.13c	vps26	0.165	0.055	0.35	0.19	retromer complex subunit Vps26
23-F01	SPBC8D2.17	SPBC8D2.17	0.205	0.13	0.23	0.19	alpha-1,2-galactosyltransferase (predicted)
27-G04	SPAC30C2.02	mmd1	0.175	0.155	0.255	0.19	deoxyhypusine hydroxylase (predicted)
31-B10	SPAC1782.09c	clp1	0.195	0.11	0.265	0.19	Cdc14-related protein phosphatase Clp1/Flp1
4-E08	SPCC306.04c	set1	0.155	0.175	0.21	0.18	histone lysine methyltransferase Set1
19-C07	SPBC365.14c	SPBC365.14c	0.19	0.09	0.255	0.18	UDP-glucose 4-epimerase Gal10 (predicted)
28-F06	SPAC1805.04	nup132	0.135	0.09	0.285	0.17	nucleoporin Nup132
31-A11	SPAC31A2.15c	dcc1	0.205	0.13	0.185	0.17	DNA replication factor C complex subunit Dcc1 (predicted)
8-H07	SPBC215.03c	csn1	0.185	0.22	0.085	0.16	COP9/signalosome complex subunit Csn1
15-F02	SPCC594.05c	spf1	0.095	0.14	0.25	0.16	Set1C PHD Finger protein Spf1
18-D11	SPAC15E1.06	vps29	0.14	0.08	0.245	0.15	retromer complex subunit Vps29
