# Supplementary material for: Global fitness profiling of fission yeast deletion strains by barcode sequencing
Source: Genome Biol. 2010 Jun 10;11(6):R60. doi: 10.1186/gb-2010-11-6-r60 (PMC2911108; doi:10.1186/gb-2010-11-6-r60)
Supplement: Additional file 13 — A list of 113 CPT-sensitive mutants and their GI values. [file gb-2010-11-6-r60-S13.XLS]

## Sheet: CPT.sensitive_strains.xls
Well position	Systematic name	Gene name	GI value(A)	GI value(B)	GI value(C)	average GI value	annotation
7-B03	SPAC694.06c	mrc1	0.89	0.51	0.535	0.65	mediator of replication checkpoint 1
8-A05	SPBC119.08	pmk1	0.67	0.515	0.75	0.65	MAP kinase Pmk1
26-D09	SPAC14C4.13	rad17	0.79	0.6	0.415	0.6	RFC related checkpoint protein Rad17
8-B08	SPBC13E7.03c	SPBC13E7.03c	0.7	0.445	0.6	0.58	RNA hairpin binding protein (predicted)
7-E05	SPAC9.02c	SPAC9.02c	0.705	0.42	0.52	0.55	polyamine N-acetyltransferase (predicted)
9-C02	SPBC27B12.11c	SPBC27B12.11c	0.6	0.52	0.52	0.55	transcription factor (predicted)
22-G03	SPAC24C9.05c	mug70	0.8	0.36	0.48	0.55	conserved protein (fungal and plant)
4-A08	SPAC19A8.04	erg5	0.725	0.35	0.52	0.53	C-22 sterol desaturase Erg5 (predicted)
20-F11	SPBC342.06c	rtt109	0.835	0.375	0.385	0.53	RTT109 family histone lysine acetyltransferase
23-G02	SPAC1F3.02c	mkh1	0.71	0.37	0.51	0.53	MEK kinase (MEKK) Mkh1
4-D11	SPCC23B6.05c	ssb3	0.67	0.525	0.375	0.52	DNA replication factor A subunit Ssb3
9-E07	SPBC30D10.04	swi3	0.63	0.47	0.46	0.52	replication fork protection complex subunit Swi3
10-B11	SPBC776.04	sec2302	0.895	0.295	0.36	0.52	GTPase activating protein Sec23b (predicted)
10-G05	SPCC1235.09	hif2	0.69	0.375	0.5	0.52	Set3 complex subunit Hif2
21-B06	SPAC1556.03	azr1	0.92	0.205	0.445	0.52	serine/threonine protein phosphatase Azr1
26-A09	SPAC664.07c	rad9	0.75	0.36	0.45	0.52	checkpoint clamp complex protein Rad9
28-F03	SPAC20G4.04c	hus1	0.715	0.415	0.375	0.5	checkpoint clamp complex protein Hus1
4-B09	SPAC1952.07	rad1	0.805	0.335	0.34	0.49	checkpoint clamp complex protein Rad1
16-A06	SPAC16.01	rho2	0.59	0.355	0.535	0.49	Rho family GTPase Rho2
30-E02	SPCC4F11.03c	SPCC4F11.03c	0.625	0.26	0.59	0.49	sequence orphan
26-G10	SPAC23H3.13c	gpa2	0.79	0.29	0.37	0.48	heterotrimeric G protein alpha-2 subunit Gpa2
28-B03	SPAC17C9.13c	cut8	0.795	0.205	0.425	0.48	tethering factor for nuclear proteasome Cut8
6-E10	SPAC4A8.09c	cwf21	0.395	0.36	0.64	0.47	complexed with Cdc5 protein Cwf21
4-D05	SPBC23E6.08	sat1	0.68	0.36	0.33	0.46	Golgi membrane exchange factor subunit Sat1 (predicted)
4-E02	SPBC1604.08c	imp1	0.645	0.26	0.4	0.44	importin alpha
17-C06	SPBC12C2.02c	ste20	0.29	0.52	0.5	0.44	Rictor homolog, Ste20
23-E06	SPBC543.07	pek1	0.605	0.26	0.465	0.44	MAP kinase kinase Pek1
27-B10	SPBC28F2.10c	ngg1	0.485	0.375	0.45	0.44	SAGA complex subunit Ngg1
11-F08	SPCC1753.02c	git3	0.57	0.26	0.46	0.43	G-protein coupled receptor Git3
29-E05	SPCC594.01	SPCC594.01	0.495	0.305	0.5	0.43	DUF1769 family protein
4-F01	SPAC6G9.14	SPAC6G9.14	0.52	0.275	0.46	0.42	RNA-binding protein
10-F08	SPCC1020.08	SPCC1020.08	0.48	0.335	0.435	0.42	wybutosine biosynthesis protein Tyw1
27-E06	SPAC1F8.06	fta5	0.655	0.175	0.425	0.42	Sim4 and Mal2 associated (4 and 2 associated) protein 5, predicted cell surface glycoprotein
2-E07	SPBC16E9.14c	zrg17	0.54	0.27	0.415	0.41	cation diffusion family zinc membrane transporter Zrg17
4-C08	SPAC29B12.03	spd1	0.705	0.185	0.35	0.41	ribonucleotide reductase (RNR) inhibitor
14-H01	SPBC660.11	tcg1	0.47	0.41	0.34	0.41	single-stranded telomeric binding protein Tgc1
19-B03	SPBC2A9.08c	sec22	0.685	0.23	0.31	0.41	SNARE Sec22
21-F12	SPAC3H5.08c	SPAC3H5.08c	0.44	0.32	0.465	0.41	WD repeat protein, human WDR44 family
20-C05	SPCC338.08	ctp1	0.53	0.46	0.21	0.4	CtIP-related endonuclease
20-H05	SPAC20H4.07	rhp57	0.59	0.245	0.375	0.4	RecA family ATPase Rhp57
22-C06	SPBC15C4.04c	SPBC15C4.04c	0.43	0.32	0.44	0.4	amino acid permease, unknown 10
28-G01	SPAC959.07	rps403	0.61	0.155	0.435	0.4	40S ribosomal protein S4
4-B07	SPBC106.10	pka1	0.285	0.36	0.51	0.39	cAMP-dependent protein kinase catalytic subunit Pka1
11-F07	SPCC1739.10	mug33	0.335	0.375	0.445	0.39	conserved fungal protein
26-B05	SPAC23C11.04c	pnk1	0.61	0.2	0.37	0.39	DNA kinase/phosphatase Pnk1
12-A01	SPCC553.01c	SPCC553.01c	0.58	0.26	0.3	0.38	meiotic chromosome segregation protein
15-G05	SPAC6F6.01	cch1	0.59	0.14	0.41	0.38	calcium channel Cch1
16-E02	SPBC725.10	SPBC725.10	0.46	0.265	0.42	0.38	tspO homolog/ peripheral benzodiazepine receptor homolog, involved in the transport cytoplas/mitochondrial of haem (predicted)
19-B09	SPBC2G2.10c	mug110	0.54	0.295	0.29	0.38	sequence orphan
30-D10	SPAC1F12.09	gpi17	0.56	0.23	0.345	0.38	pig-S
8-H05	SPBC20F10.07	SPBC20F10.07	0.52	0.255	0.335	0.37	GRAM domain protein
13-B02	SPBC409.15	SPBC409.15	0.325	0.135	0.655	0.37	rRNA processing protein Tsr2 (predicted)
18-D07	SPAC3H8.05c	SPAC3H8.05c	0.63	0.27	0.215	0.37	conserved fungal protein
28-G09	SPAPB1A11.01	SPAPB1A11.01	0.545	0.175	0.39	0.37	membrane transporter
11-D10	SPCC1442.02	SPCC1442.02	0.39	0.32	0.385	0.36	central kinetochore associated protein (predicted)
13-F09	SPCC736.02	SPCC736.02	0.37	0.3	0.4	0.36	sequence orphan
13-H07	SPCP31B10.05	tdp1	0.41	0.28	0.39	0.36	tyrosyl-DNA phosphodiesterase Tdp1
14-F01	SPBC1289.06c	SPBC1289.06c	0.31	0.4	0.37	0.36	sequence orphan
15-A06	SPCC285.09c	cgs2	0.5	0.17	0.42	0.36	cAMP-specific phosphodiesterase Cgs2
26-F03	SPAC1783.07c	pap1	0.465	0.16	0.47	0.36	transcription factor Pap1/Caf3
27-C01	SPAC26H5.05	SPAC26H5.05	0.495	0.23	0.35	0.36	IPT/TIG ankyrin repeat protein
9-G03	SPBC3B8.05	SPBC3B8.05	0.36	0.29	0.405	0.35	diphthamide biosynthesis protein (predicted)
11-B05	SPBC1685.06	cid11	0.59	0.085	0.375	0.35	poly(A) polymerase Cid11 (predicted)
15-D12	SPAC2G11.13	atg22	0.39	0.29	0.365	0.35	vacuolar amino acid efflux transporter Atg22 (predicted)
15-F03	SPCC1393.08	SPCC1393.08	0.46	0.22	0.375	0.35	transcription factor, zf-GATA type (predicted)
21-C08	SPAC17H9.11	SPAC17H9.11	0.32	0.18	0.555	0.35	cofilin/tropomyosin family protein
25-B09	SPAC1D4.03c	aut12	0.415	0.165	0.475	0.35	autophagy associated protein Aut12 (predicted)
28-H05	SPCC550.12	arp6	0.535	0.16	0.36	0.35	actin-like protein Arp6
31-A06	SPAC29B12.04	snz1	0.5	0.3	0.26	0.35	pyridoxine biosynthesis protein
31-E03	SPAC823.04	SPAC823.04	0.51	0.13	0.395	0.35	rRNA processing protein, DUF947 family (predicted)
7-D07	SPAC823.05c	tlg2	0.48	0.18	0.375	0.34	SNARE Tlg2 (predicted)
10-F04	SPBP8B7.28c	SPBP8B7.28c	0.525	0.175	0.335	0.34	sequence orphan
3-A11	SPCC162.10	ppk33	0.39	0.195	0.4	0.33	serine/threonine protein kinase Ppk33 (predicted)
10-C08	SPBC8D2.03c	hhf2	0.445	0.195	0.335	0.33	histone H4 h4.2
18-E05	SPAC6B12.02c	mus7	0.55	0.255	0.17	0.33	DNA repair protein Mus7/Mms22
21-E08	SPAC25A8.01c	fft3	0.44	0.095	0.465	0.33	fun thirty related protein Fft3
21-H05	SPAC1A6.04c	plb1	0.315	0.255	0.41	0.33	phospholipase B homolog Plb1
25-B02	SPAC19G12.08	SPAC19G12.08	0.35	0.295	0.33	0.33	sphingosine hydroxylase (predicted)
28-A07	SPCC1620.11	nup97	0.43	0.12	0.43	0.33	nucleoporin Nic96 homolog
30-D06	SPCC18.06c	caf1	0.51	0.08	0.39	0.33	CCR4-Not complex CAF1 family ribonulcease subunit Caf1
11-B09	SPBC1921.04c	SPBC1921.04c	0.32	0.17	0.46	0.32	sequence orphan
11-E07	SPCC1494.08c	SPCC1494.08c	0.46	0.15	0.36	0.32	conserved fungal protein
13-H04	SPCP1E11.05c	SPCP1E11.05c	0.54	0.05	0.37	0.32	acyl-coA-sterol acyltransferase (predicted)
17-E09	SPCC757.09c	rnc1	0.31	0.17	0.48	0.32	RNA-binding protein that suppresses calcineurin deletion Rnc1
19-F02	SPCC1322.03	SPCC1322.03	0.24	0.28	0.435	0.32	TRP-like ion channel
10-C11	SPBC8E4.05c	SPBC8E4.05c	0.32	0.32	0.28	0.31	fumarate lyase superfamily
19-C06	SPBC365.11	SPBC365.11	0.405	0.16	0.355	0.31	GRIP domain protein
19-D07	SPBC725.09c	hob3	0.41	0.17	0.36	0.31	BAR adaptor protein Hob3
28-E11	SPBC1773.11c	mug89	0.46	0.21	0.25	0.31	CDC50 domain protein
31-A10	SPAC30D11.04c	nup124	0.28	0.27	0.39	0.31	nucleoporin Nup124
8-D09	SPBC16G5.06	SPBC16G5.06	0.335	0.22	0.355	0.3	sequence orphan
15-G01	SPBC27.02c	ask1	0.375	0.23	0.31	0.3	DASH complex subunit Ask1
18-B09	SPAC19A8.11c	SPAC19A8.11c	0.31	0.245	0.335	0.3	recombination protein Irc6 (predicted)
5-E08	SPCC162.11c	SPCC162.11c	0.335	0.185	0.355	0.29	uridine kinase/uracil phosphoribosyltransferase (predicted)
11-H08	SPCC417.02	dad5	0.335	0.2	0.35	0.29	DASH complex subunit Dad5
13-B08	SPCC126.15c	sec65	0.385	0.105	0.375	0.29	signal recognition particle subunit Sec65 (predicted)
13-D05	SPCC330.03c	SPCC330.03c	0.28	0.205	0.4	0.29	NADPH-hemoprotein reductase
15-E07	SPAC1399.02	SPAC1399.02	0.38	0.215	0.275	0.29	membrane transporter
4-F07	SPAC1610.03c	crp79	0.4	0.125	0.32	0.28	poly(A) binding protein Crp79
6-G11	SPAC56F8.02	SPAC56F8.02	0.3	0.21	0.33	0.28	AMP binding enzyme (predicted)
11-D11	SPCC1442.04c	SPCC1442.04c	0.32	0.12	0.4	0.28	meiotic recombination protein (predicted)
13-B03	SPBC428.06c	rxt2	0.35	0.28	0.21	0.28	histone deacetylase complex subunit Rxt2
15-C02	SPCC584.11c	SPCC584.11c	0.355	0.13	0.37	0.28	Svf1 family protein Svf1
21-A12	SPAC1782.05	SPAC1782.05	0.32	0.195	0.32	0.28	phosphotyrosyl phosphatase activator homolog
27-D04	SPAC1952.05	gcn5	0.32	0.215	0.32	0.28	SAGA complex histone acetyltransferase subunit Gcn5
19-F07	SPCC1739.15	wtf21	0.325	0.12	0.375	0.27	wtf element Wtf21
26-C08	SPAC3G6.11	SPAC3G6.11	0.33	0.1	0.34	0.26	ATP-dependent DNA helicase Chl1
4-E10	SPBC3B9.11c	ctf1	0.295	0.135	0.32	0.25	mRNA cleavage and polyadenylation specificity factor complex subunit Ctf1
15-B01	SPCC4B3.08	SPCC4B3.08	0.28	0.125	0.345	0.25	C-terminal domain kinase I (CTDK-I) gamma subunit (predicted)
20-H01	SPAC17H9.10c	ddb1	0.33	0.25	0.18	0.25	damaged DNA binding protein Ddb1
5-G10	SPAC1093.01	SPAC1093.01	0.275	0.09	0.32	0.23	PPR repeat protein
6-C03	SPAC343.12	rds1	0.265	0.12	0.305	0.23	conserved fungal protein
14-F04	SPBC1703.12	ubp9	0.305	0.055	0.34	0.23	ubiquitin C-terminal hydrolase Ubp9
