# Supplementary material for: Global fitness profiling of fission yeast deletion strains by barcode sequencing
Source: Genome Biol. 2010 Jun 10;11(6):R60. doi: 10.1186/gb-2010-11-6-r60 (PMC2911108; doi:10.1186/gb-2010-11-6-r60)
Supplement: Additional file 14 — A list of 23 HU-sensitive mutants and their GI values. [file gb-2010-11-6-r60-S14.XLS]

## Sheet: HU.sensitive_strains.xls
Well position	Systematic name	Gene name	GI value(A)	GI value(B)	GI value(C)	average GI value	annotation
4-B09	SPAC1952.07	rad1	1.005	0.725	0.635	0.79	checkpoint clamp complex protein Rad1
17-C11	SPCC18B5.11c	cds1	0.725	0.71	0.795	0.74	replication checkpoint kinase Cds1
7-B03	SPAC694.06c	mrc1	0.75	0.595	0.735	0.69	mediator of replication checkpoint 1
28-F03	SPAC20G4.04c	hus1	0.81	0.57	0.67	0.68	checkpoint clamp complex protein Hus1
26-A09	SPAC664.07c	rad9	0.81	0.44	0.61	0.62	checkpoint clamp complex protein Rad9
26-D09	SPAC14C4.13	rad17	0.7	0.535	0.525	0.59	RFC related checkpoint protein Rad17
22-G03	SPAC24C9.05c	mug70	0.675	0.56	0.505	0.58	conserved protein (fungal and plant)
30-C12	SPBC2G2.13c	SPBC2G2.13c	0.375	0.345	0.565	0.43	deoxycytidylate deaminase (predicted)
9-H07	SPBC2G2.01c	liz1	0.13	0.27	0.52	0.31	pantothenate transporter
16-E06	SPAC11E3.08c	nse6	0.42	0.13	0.33	0.29	Smc5-6 complex non-SMC subunit Nse6
27-D03	SPAC18G6.10	heh1	0.405	0.1	0.19	0.23	LEM domain protein Heh1/Lem2
4-C10	SPBC947.08c	SPBC947.08c	0.14	0.165	0.265	0.19	histone promoter control protein Hpc2 (predicted)
2-B06	SPAC11G7.02	pub1	0.255	0.105	0.175	0.18	HECT-type ubiquitin-protein ligase Pub1
6-E10	SPAC4A8.09c	cwf21	0.13	0.205	0.165	0.17	complexed with Cdc5 protein Cwf21
17-E03	SPBC1703.14c	top1	0.16	0.115	0.22	0.17	DNA topoisomerase I
15-B09	SPCC4G3.11	mug154	0.155	0.065	0.235	0.15	conserved fungal protein
17-B02	SPAC2F7.10	SPAC2F7.10	0.195	0.12	0.13	0.15	palmitoyltransferase (predicted)
25-G11	SPAC30C2.07	SPAC30C2.07	0.24	0.06	0.16	0.15	sequence orphan
16-A02	SPBC31F10.13c	hip1	0.195	0.065	0.165	0.14	hira protein, histone chaperone Hip1
17-A06	SPBC17A3.10	pas4	0.19	0.035	0.18	0.14	peroxisomal ubiquitin-protein ligase E3 (predicted)
20-G05	SPAC9G1.05	SPAC9G1.05	0.165	0.085	0.155	0.14	actin cortical patch component Aip1 (predicted)
26-F03	SPAC1783.07c	pap1	0.155	0.045	0.13	0.11	transcription factor Pap1/Caf3
30-D10	SPAC1F12.09	gpi17	0.01	0.145	0.165	0.11	pig-S
