# Supplementary material for: Global fitness profiling of fission yeast deletion strains by barcode sequencing
Source: Genome Biol. 2010 Jun 10;11(6):R60. doi: 10.1186/gb-2010-11-6-r60 (PMC2911108; doi:10.1186/gb-2010-11-6-r60)
Supplement: Additional file 15 — A list of 38 UV-sensitive mutants and their GI values. [file gb-2010-11-6-r60-S15.XLS]

## Sheet: UV.sensitive_strains.xls
Well position	Systematic name	Gene name	GI value(A)	GI value(B)	GI value(C)	average GI value	annotation
28-F03	SPAC20G4.04c	hus1	1.075	0.625	0.55	0.75	checkpoint clamp complex protein Hus1
4-B09	SPAC1952.07	rad1	1.125	0.625	0.47	0.74	checkpoint clamp complex protein Rad1
4-D06	SPBC342.05	crb2	1.11	0.62	0.435	0.72	DNA repair protein RAD9 homolog, Rhp9
26-A09	SPAC664.07c	rad9	0.87	0.62	0.67	0.72	checkpoint clamp complex protein Rad9
4-B08	SPBC3E7.08c	rad13	1.225	0.44	0.425	0.7	DNA repair nuclease Rad13
26-D09	SPAC14C4.13	rad17	0.94	0.425	0.455	0.61	RFC related checkpoint protein Rad17
19-D05	SPBC649.03	rhp14	0.925	0.415	0.41	0.58	XP-A family homolog Rhp14
20-G01	SPBC1734.06	rhp18	0.72	0.56	0.345	0.54	Rad18 homolog Rhp18
16-E06	SPAC11E3.08c	nse6	0.33	0.55	0.67	0.52	Smc5-6 complex non-SMC subunit Nse6
17-C10	SPAC3G6.06c	rad2	0.935	0.19	0.37	0.5	FEN-1 endonuclease
21-G05	SPBC2D10.13	est1	0.73	0.305	0.28	0.44	telomerase regulator Est1
22-F01	SPAC11E3.04c	ubc13	0.655	0.36	0.315	0.44	ubiquitin conjugating enzyme Ubc13
24-F01	SPAC15A10.03c	rhp54	0.81	0.07	0.43	0.44	Rad54 homolog Rhp54
20-C05	SPCC338.08	ctp1	0.67	0.1	0.35	0.37	CtIP-related endonuclease
4-F12	SPBC1D7.04	mlo3	0.53	0.31	0.25	0.36	RNA annealing factor Mlo3
26-D08	SPAC13G6.01c	rad8	0.55	0.255	0.26	0.35	ubiquitin-protein ligase E3 (predicted)
17-C09	SPAC8E11.02c	rad24	0.57	0.13	0.275	0.33	14-3-3 protein Rad24
24-B09	SPAC12B10.12c	rhp41	0.51	0.16	0.325	0.33	DNA repair protein Rhp41
8-H07	SPBC215.03c	csn1	0.325	0.3	0.32	0.32	COP9/signalosome complex subunit Csn1
20-H01	SPAC17H9.10c	ddb1	0.41	0.29	0.25	0.32	damaged DNA binding protein Ddb1
20-H05	SPAC20H4.07	rhp57	0.49	0.245	0.225	0.32	RecA family ATPase Rhp57
15-E11	SPBC29A3.14c	trt1	0.415	0.2	0.31	0.31	telomerase reverse transcriptase 1 protein Trt1
20-F01	SPBC2D10.12	rhp23	0.51	0.185	0.205	0.3	Rad23 homolog Rhp23
2-B11	SPAC24H6.03	cul3	0.425	0.305	0.15	0.29	cullin 3
9-E07	SPBC30D10.04	swi3	0.23	0.26	0.38	0.29	replication fork protection complex subunit Swi3
28-F06	SPAC1805.04	nup132	0.32	0.23	0.325	0.29	nucleoporin Nup132
11-B01	SPBC14C8.17c	spt8	0.14	0.3	0.31	0.25	SAGA complex subunit Spt8
4-D11	SPCC23B6.05c	ssb3	0.33	0.115	0.285	0.24	DNA replication factor A subunit Ssb3
8-H04	SPBC20F10.05	SPBC20F10.05	0.265	0.23	0.24	0.24	DuF1740 family protein
30-C12	SPBC2G2.13c	SPBC2G2.13c	0.215	0.24	0.275	0.24	deoxycytidylate deaminase (predicted)
25-G06	SPAC2G11.06	vps4	0.315	0.08	0.295	0.23	AAA family ATPase Vps4 (predicted)
4-E02	SPBC1604.08c	imp1	0.3	0.07	0.29	0.22	importin alpha
4-D07	SPBC2F12.11c	rep2	0.19	0.18	0.125	0.17	transcriptional activator, MBF subunit Rep2
27-G04	SPAC30C2.02	mmd1	0.145	0.145	0.235	0.17	deoxyhypusine hydroxylase (predicted)
11-F07	SPCC1739.10	mug33	-0.04	0.275	0.24	0.16	conserved fungal protein
17-H06	SPCC553.08c	SPCC553.08c	0.22	0.205	0.065	0.16	GTPase Ria1 (predicted)
9-A02	SPBC21C3.02c	dep1	0.03	0.2	0.22	0.15	Sds3-like family protein Dep1
9-C01	SPBC27.06c	mgr2	0.13	0.17	0.11	0.14	mitochondrial membrane protein Mgr2 (predicted)
