# Supplementary material for: Global fitness profiling of fission yeast deletion strains by barcode sequencing
Source: Genome Biol. 2010 Jun 10;11(6):R60. doi: 10.1186/gb-2010-11-6-r60 (PMC2911108; doi:10.1186/gb-2010-11-6-r60)
Supplement: Additional file 16 — Comparison of the Deshpande et al. CPT screen hits with our profiling results. [file gb-2010-11-6-r60-S16.XLS]

## Sheet: Deshpande-CPT_Sup9.txt
Systematic name	Gene name	CPT concentration (µM) causing sensitivity in Deshpande et al.	Mutant existing in ver. 1.0 library	At least one mutant barcode decoded by us	High enough read numbers in controls to have GI values more than once	Identified as a hypersensitive hit by us	GI-CPT_A	GI-CPT_B	GI-CPT_C	average GI value
SPCC338.08	ctp1	1.5	yes	yes	yes	yes	0.53	0.46	0.21	0.4
SPAC3H8.05c	mms1	1.5	yes	yes	yes	yes	0.63	0.27	0.215	0.371667
SPAC644.14c	rhp51	1.5	yes	No	N/A	N/A
SPAPB1E7.06c	eme1	1.5	yes	No	N/A	N/A
SPCC23B6.05c	ssb3	2	yes	yes	yes	yes	0.67	0.525	0.375	0.523333
SPAC15A10.03c	rhp54	2	yes	yes	yes	No	0.46	0.25	0.35	0.353333
SPCC338.16	pof3	2.25	yes	yes	yes	No	0.28	0.19	0.155	0.208333
SPAC13C5.07	rad32	2.4	No	N/A	N/A	N/A
SPCC1682.12c	ubp16	3.75	yes	yes	yes	No	0.165	-0.12	-0.07	-0.00833333
SPBC342.06c	rtt109	4	yes	yes	yes	yes	0.835	0.375	0.385	0.531667
SPAC1952.07	rad1	4	yes	yes	yes	yes	0.805	0.335	0.34	0.493333
SPBC29A3.14c	trt1	4	yes	yes	yes	No	0.41	0.16	0.27	0.28
SPAC11E3.08c	nse6	4	yes	yes	yes	No	0.4	0.06	0.27	0.243333
SPAC9E9.08	rad26	4	No	N/A	N/A	N/A
SPAC23C11.04c	pnk1	4.4	yes	yes	yes	yes	0.61	0.2	0.37	0.393333
SPAC6B12.02c	mus7	4.4	yes	yes	yes	yes	0.55	0.255	0.17	0.325
SPBC216.05	rad3	4.8	yes	No	N/A	N/A
SPAC3C7.03c	rhp55	5.2	yes	yes	yes	No	0.26	0.42	0.23	0.303333
SPAC17H9.19c	cdt2	5.2	yes	No	N/A	N/A
SPAC4C5.02c	ryh1	6	yes	yes	yes	No	0.09	0.04	0.02	0.05
SPAC20H4.07	rhp57	6.33	yes	yes	yes	yes	0.59	0.245	0.375	0.403333
SPAC20G4.04c	hus1	6.4	yes	yes	yes	yes	0.715	0.415	0.375	0.501667
SPBC12C2.02c	ste20	6.4	yes	yes	yes	yes	0.29	0.52	0.5	0.436667
SPAC17H9.10c	ddb1	6.4	yes	yes	yes	yes	0.33	0.25	0.18	0.253333
SPCC576.12c		6.67	yes	No	N/A	N/A
SPAC14C4.13	rad17	7.2	yes	yes	yes	yes	0.79	0.6	0.415	0.601667
SPAC664.07c	rad9	7.2	yes	yes	yes	yes	0.75	0.36	0.45	0.52
SPBC27B12.11c		8	yes	yes	yes	yes	0.6	0.52	0.52	0.546667
SPBC30D10.04	swi3	8	yes	yes	yes	yes	0.63	0.47	0.46	0.52
SPBC4F6.06	kin1	8	yes	yes	yes	No	0.81	0.085	0.3	0.398333
SPAC11G7.02	pub1	8	yes	yes	yes	No	0.685	0.185	0.23	0.366667
SPCC1259.08		8	yes	yes	yes	No	-0.02	0.13	0.175	0.095
SPAC3H8.10	spo20	8	yes	yes	No	N/A
SPBC4F6.10	vps901	8.5	yes	yes	yes	No	0.23	0.16	0.34	0.243333
SPCC306.06c		8.8	No	N/A	N/A	N/A
SPBC23E6.08	sat1	9.6	yes	yes	yes	yes	0.68	0.36	0.33	0.456667
SPAC1782.05		9.6	yes	yes	yes	yes	0.32	0.195	0.32	0.278333
SPAC110.02	pds5	9.6	yes	yes	No	N/A
SPCC895.05	for3	10	yes	No	N/A	N/A
SPCC553.04	cyp9	10.5	yes	No	N/A	N/A
SPBC14C8.17c	spt8	11	yes	yes	yes	No	0.23	0.29	0.33	0.283333
SPBC651.10	nse5	11	yes	yes	No	N/A
SPBC215.03c	csn1	11.2	yes	yes	yes	No	0.42	0.195	0.285	0.3
SPAC17C9.13c	cut8	12.8	yes	yes	yes	yes	0.795	0.205	0.425	0.475
SPBC1604.08c	imp1	12.8	yes	yes	yes	yes	0.645	0.26	0.4	0.435
SPAC227.07c	pab1	12.8	yes	yes	yes	No	0.455	0.13	0.205	0.263333
SPAC824.02		12.8	yes	yes	yes	No	0.34	0.185	0.195	0.24
SPBC106.10	pka1	13.33	yes	yes	yes	yes	0.285	0.36	0.51	0.385
SPAC26H5.05		13.33	yes	yes	yes	yes	0.495	0.23	0.35	0.358333
SPBC1105.04c	cbp1	13.33	yes	yes	yes	No	0.17	0.06	0.07	0.1
SPAC694.06c	mrc1	14	yes	yes	yes	yes	0.89	0.51	0.535	0.645
SPBC119.08	pmk1	14	yes	yes	yes	yes	0.67	0.515	0.75	0.645
SPAC1F3.02c	mkh1	14	yes	yes	yes	yes	0.71	0.37	0.51	0.53
SPAC23H3.13c	gpa2	14	yes	yes	yes	yes	0.79	0.29	0.37	0.483333
SPCC1753.02c	git3	14	yes	yes	yes	yes	0.57	0.26	0.46	0.43
SPBC725.10		14	yes	yes	yes	yes	0.46	0.265	0.42	0.381667
SPBC20F10.07		14	yes	yes	yes	yes	0.52	0.255	0.335	0.37
SPCP31B10.05	tdp1	14	yes	yes	yes	yes	0.41	0.28	0.39	0.36
SPBC27.02c	ask1	14	yes	yes	yes	yes	0.375	0.23	0.31	0.305
SPBC16G5.06		14	yes	yes	yes	yes	0.335	0.22	0.355	0.303333
SPCC417.02	dad5	14	yes	yes	yes	yes	0.335	0.2	0.35	0.295
SPAC1805.07c	dad2	14	yes	yes	yes	No	0.295	0.11	0.27	0.225
SPCC895.07	alp14	14	yes	yes	yes	No	0.1	0.03	0.41	0.18
SPAC1142.07c	vps32	14	yes	yes	yes	No	0.22	0	0.15	0.123333
SPBC19G7.18c		14	yes	yes	yes	No	-0.04	0.03	-0.03	-0.0133333
SPCC1020.07		14	yes	yes	yes	No	-0.07	-0.06	-0.02	-0.05
SPAC13C5.04		14	yes	yes	yes	No	-0.1	-0.1	-0.13	-0.11
SPAC31A2.13c	sft1	14	yes	yes	No	N/A
SPAC821.05		14	yes	No	N/A	N/A
SPAC9.02c		14.4	yes	yes	yes	yes	0.705	0.42	0.52	0.548333
SPBC28F2.10c	kap1	14.4	yes	yes	yes	yes	0.485	0.375	0.45	0.436667
SPCC126.04c	sgf73	14.4	yes	yes	yes	No	0.67	0.18	0.315	0.388333
SPCC18.06c	caf1	14.4	yes	yes	yes	yes	0.51	0.08	0.39	0.326667
SPAC29B12.08		14.4	yes	yes	yes	No	0.5	0.145	0.285	0.31
SPAC144.06	apl5	14.4	yes	yes	yes	No	0.47	0.215	0.155	0.28
SPAC2F3.15	lsk1	14.4	yes	yes	yes	No	0.4	0.18	0.25	0.276667
SPBC1289.14		14.4	yes	yes	yes	No	0.285	0.185	0.285	0.251667
SPAC13A11.04c	ubp8	14.4	yes	yes	yes	No	0.24	0.38	-0.02	0.2
SPAC23D3.09	arp42	14.4	yes	yes	yes	No	0.18	0.02	0.145	0.115
SPAC16.01	rho2	16	yes	yes	yes	yes	0.59	0.355	0.535	0.493333
SPBC543.07	pek1	16	yes	yes	yes	yes	0.605	0.26	0.465	0.443333
SPBC2A9.08c	sec22	16	yes	yes	yes	yes	0.685	0.23	0.31	0.408333
SPCC553.01c		16	yes	yes	yes	yes	0.58	0.26	0.3	0.38
SPAC1783.07c	pap1	16	yes	yes	yes	yes	0.465	0.16	0.47	0.365
SPCC1442.02		16	yes	yes	yes	yes	0.39	0.32	0.385	0.365
SPCC162.10	ppk33	16	yes	yes	yes	yes	0.39	0.195	0.4	0.328333
SPAC19G12.08		16	yes	yes	yes	yes	0.35	0.295	0.33	0.325
SPBC1921.07c	sgf29	16	yes	yes	yes	No	0.52	0.15	0.305	0.325
SPCC757.09c	rnc1	16	yes	yes	yes	yes	0.31	0.17	0.48	0.32
SPAC30D11.04c	nup124	16	yes	yes	yes	yes	0.28	0.27	0.39	0.313333
SPAC1952.05	gcn5	16	yes	yes	yes	yes	0.32	0.215	0.32	0.285
SPAC56F8.02		16	yes	yes	yes	yes	0.3	0.21	0.33	0.28
SPAC4H3.05	srs2	16	yes	yes	yes	No	0.44	0.095	0.285	0.273333
SPAC23E2.01	fep1	16	yes	yes	yes	No	0.355	0.16	0.29	0.268333
SPAC19B12.04	rps3001	16	yes	yes	yes	No	0.415	0.185	0.2	0.266667
SPBC839.03c		16	yes	yes	yes	No	0.335	0.17	0.215	0.24
SPBC21B10.10	rps402	16	yes	yes	yes	No	0.37	0.13	0.215	0.238333
SPAC1805.14		16	yes	yes	yes	No	0.235	0.12	0.345	0.233333
SPAC8E11.02c	rad24	16	yes	yes	yes	No	0.49	0.005	0.19	0.228333
SPBC342.05	crb2	16	yes	yes	yes	No	0.31	0.14	0.235	0.228333
SPBC1105.10	rav1	16	yes	yes	yes	No	0.255	0.11	0.26	0.208333
SPBC21D10.10	bdc1	16	yes	yes	yes	No	0.355	0.07	0.13	0.185
SPBC27B12.06	gpi13	16	yes	yes	yes	No	0.29	0.04	0.17	0.166667
SPAC31A2.15c	dcc1	16	yes	yes	yes	No	0.235	0.05	0.14	0.141667
SPAC12G12.12		16	yes	yes	yes	No	0.005	0.285	0.135	0.141667
SPBC947.08c		16	yes	yes	yes	No	0.05	0.135	0.225	0.136667
SPAC13G7.07	arb2	16	yes	yes	yes	No	0.04	0.09	0.24	0.123333
SPBC902.02c	ctf18	16	yes	yes	yes	No	0.12	0.105	0.11	0.111667
SPCC364.03	rpl1702	16	yes	yes	yes	No	0.085	0.045	0.18	0.103333
SPBC365.14c		16	yes	yes	yes	No	0.13	-0.01	0.185	0.101667
SPAC513.03	mfm2	16	yes	yes	yes	No	0.13	-0.02	0.11	0.0733333
SPCC126.13c		16	yes	yes	yes	No	0.035	0.045	0.105	0.0616667
SPAC11G7.04	ubi1	16	yes	yes	yes	No	-0.27	-0.28	-0.26	-0.27
SPBC16A3.17c		16	yes	No	N/A	N/A
SPBC56F2.05c		16	No	N/A	N/A	N/A
SPCC1393.11		16	yes	No	N/A	N/A
SPCC74.09	mug24	16	yes	No	N/A	N/A
SPBPB2B2.10c		16	No	N/A	N/A	N/A
SPBC17G9.07	rps2402	16	No	N/A	N/A	N/A
