# Supplementary material for: Global fitness profiling of fission yeast deletion strains by barcode sequencing
Source: Genome Biol. 2010 Jun 10;11(6):R60. doi: 10.1186/gb-2010-11-6-r60 (PMC2911108; doi:10.1186/gb-2010-11-6-r60)
Supplement: Additional file 17 — Comparison of the Deshpande et al. HU screen hits with our profiling results. [file gb-2010-11-6-r60-S17.XLS]

## Sheet: Deshpande-HU_Sup10.txt
Systematic name	Gene name	HU concentration (mM) causing sensitivity in Deshpande et al.	Mutant existing in ver. 1.0 library	At least one mutant barcode decoded by us	High enough read numbers in controls to have GI values more than once	Identified as a hypersensitive hit by us	GI-HU_A	GI-HU_B	GI-HU_C	average GI value
SPAC29B12.04	snz1	1.25	yes	yes	yes	No	0	0.1	0.1	0.0666667
SPAC1952.07	rad1	5	yes	yes	yes	yes	1.005	0.725	0.635	0.788333
SPAC20G4.04c	hus1	5	yes	yes	yes	yes	0.81	0.57	0.67	0.683333
SPAC14C4.13	rad17	5	yes	yes	yes	yes	0.7	0.535	0.525	0.586667
SPAC11E3.08c	nse6	5	yes	yes	yes	yes	0.42	0.13	0.33	0.293333
SPAC15A10.03c	rhp54	5	yes	yes	yes	No	0.17	0.06	0.25	0.16
SPAPB1E7.06c	eme1	5	yes	No	N/A	N/A
SPBC216.05	rad3	5	yes	No	N/A	N/A
SPAC13C5.07	rad32	5	No	N/A	N/A	N/A
SPAC9E9.08	rad26	5	No	N/A	N/A	N/A
SPAC664.07c	rad9	6.25	yes	yes	yes	yes	0.81	0.44	0.61	0.62
SPBC2G2.13c		6.67	yes	yes	yes	yes	0.375	0.345	0.565	0.428333
SPBC12C2.02c	ste20	6.67	yes	yes	yes	No	-0.05	0.05	0.3	0.1
SPAC11G7.04	ubi1	6.67	yes	yes	yes	No	-0.21	-0.17	-0.11	-0.163333
SPAC222.08c		7.5	yes	yes	yes	No	0.16	0.17	0.02	0.116667
SPCC18.06c	caf1	7.5	yes	yes	yes	No	0.22	-0.01	0.07	0.0933333
SPAC694.06c	mrc1	8.33	yes	yes	yes	yes	0.75	0.595	0.735	0.693333
SPCC338.08	ctp1	8.33	yes	yes	yes	No	-0.04	-0.08	0.08	-0.0133333
SPAC22F3.10c	gcs1	8.33	yes	No	N/A	N/A
SPAC644.14c	rhp51	8.33	yes	No	N/A	N/A
SPCC18B5.11c	cds1	8.75	yes	yes	yes	yes	0.725	0.71	0.795	0.743333
SPBC2G2.01c	liz1	10	yes	yes	yes	yes	0.13	0.27	0.52	0.306667
SPBC1718.07c	zfs1	10	yes	yes	yes	No		-0.04	0.42	0.19
SPCC2H8.05c		10	yes	yes	yes	No	0.19		0.16	0.175
SPAC3H5.11		10	yes	yes	yes	No	0.1	0.13	0.27	0.166667
SPCC4G3.11	mug154	10	yes	yes	yes	yes	0.155	0.065	0.235	0.151667
SPAC9G1.05		10	yes	yes	yes	yes	0.165	0.085	0.155	0.135
SPCC23B6.05c	ssb3	10	yes	yes	yes	No	0.05	0.195	0.13	0.125
SPBC30D10.04	swi3	10	yes	yes	yes	No	0.12	0.06	0.19	0.123333
SPBC365.06	pmt3	10	yes	yes	yes	No	0.07	0.075	0.205	0.116667
SPAC23C11.04c	pnk1	10	yes	yes	yes	No	0.11	0.09	0.09	0.0966667
SPAC23D3.09	arp42	10	yes	yes	yes	No	0.155	-0.04	0.16	0.0916667
SPAC29B12.08		10	yes	yes	yes	No	0.195	-0.015	0.085	0.0883333
SPBC1604.08c	imp1	10	yes	yes	yes	No	0.04	0.135	0.075	0.0833333
SPBC660.14	mik1	10	yes	yes	yes	No	0.045	0.04	0.15	0.0783333
SPAC6F6.01	cch1	10	yes	yes	yes	No	0.18	-0.07	0.09	0.0666667
SPBC119.08	pmk1	10	yes	yes	yes	No	-0.01	0.025	0.16	0.0583333
SPCC285.13c		10	yes	yes	yes	No	-0.045	0.1	0.115	0.0566667
SPAC1782.05		10	yes	yes	yes	No	-0.01	0.085	0.085	0.0533333
SPBC342.05	crb2	10	yes	yes	yes	No	0.03	0.02	0.105	0.0516667
SPBC1921.07c	sgf29	10	yes	yes	yes	No	0.09	0.04	0.01	0.0466667
SPAC8E11.02c	rad24	10	yes	yes	yes	No	0.045	-0.06	0.14	0.0416667
SPAC824.02		10	yes	yes	yes	No	-0.06	0.095	0.08	0.0383333
SPAC13G7.07	arb2	10	yes	yes	yes	No	-0.02	0.055	0.065	0.0333333
SPBC27B12.11c		10	yes	yes	yes	No	-0.005	0.04	0.05	0.0283333
SPAPB1A11.01		10	yes	yes	yes	No	0.1	-0.105	0.085	0.0266667
SPBC1105.05	exg1	10	yes	yes	yes	No	0.03	-0.005	0.045	0.0233333
SPAC25H1.02	jmj1	10	yes	yes	yes	No	0.08	-0.035	0.02	0.0216667
SPAC1952.05	gcn5	10	yes	yes	yes	No	-0.03	0.03	0.06	0.02
SPBC28F2.10c	kap1	10	yes	yes	yes	No	-0.125	0.035	0.145	0.0183333
SPAC6B12.02c	mus7	10	yes	yes	yes	No	0.08	0.02	-0.05	0.0166667
SPAC4H3.05	srs2	10	yes	yes	yes	No	0	-0.005	0.055	0.0166667
SPAC8C9.03	cgs1	10	yes	yes	yes	No	0.01	0.03	0.005	0.015
SPBC23E6.08	sat1	10	yes	yes	yes	No	-0.005	0.03	0.02	0.015
SPBC56F2.11	met6	10	yes	yes	yes	No	0.025	0.035	-0.045	0.005
SPAC3H8.05c		10	yes	yes	yes	No	0.02	-0.1	0.085	0.00166667
SPAC1805.07c	dad2	10	yes	yes	yes	No	-0.01	-0.01	0.02	0
SPAC4D7.03	pop2	10	yes	yes	yes	No	-0.07	-0.03	0.1	0
SPAC1142.07c	vps32	10	yes	yes	yes	No	0.08	-0.11	0.03	0
SPBC27.02c	ask1	10	yes	yes	yes	No	0.035	-0.005	-0.06	-0.01
SPAC12G12.12		10	yes	yes	yes	No	-0.02	-0.065	0.055	-0.01
SPAC4C5.02c	ryh1	10	yes	yes	yes	No	0.02	-0.04	-0.03	-0.0166667
SPAC23E2.01	fep1	10	yes	yes	yes	No	-0.135	-0.02	0.085	-0.0233333
SPAC513.03	mfm2	10	yes	yes	yes	No	-0.12	-0.09	0.135	-0.025
SPAC16C9.06c	upf1	10	yes	yes	yes	No	-0.115	-0.01	0.045	-0.0266667
SPAC1071.02		10	yes	yes	yes	No	-0.07	0.01	-0.025	-0.0283333
SPBC28F2.02	mep33	10	yes	yes	yes	No	0.025	-0.1	-0.02	-0.0316667
SPCC1739.05	set5	10	yes	yes	yes	No	0.07		-0.15	-0.04
SPBC21B10.10	rps402	10	yes	yes	yes	No	-0.045	-0.05	-0.08	-0.0583333
SPCC417.02	dad5	10	yes	yes	yes	No	-0.095	-0.095	-0.02	-0.07
SPBC2D10.18	abc1	10	yes	yes	yes	No	-0.16	0.01	-0.145	-0.0983333
SPBC651.10	nse5	10	yes	yes	No	N/A
SPAC3H8.10	spo20	10	yes	yes	No	N/A
SPAC110.02	pds5	10	yes	yes	No	N/A
SPAC17H9.19c	cdt2	10	yes	No	N/A	N/A
SPAC9.05	mfh1	10	yes	No	N/A	N/A
SPBC146.13c	myo1	10	yes	No	N/A	N/A
SPBC31F10.09c	nut2	10	yes	No	N/A	N/A
SPCC1393.10	ctr4	10	yes	No	N/A	N/A
SPCC4G3.15c		10	yes	No	N/A	N/A
SPCC576.12c		10	yes	No	N/A	N/A
SPCC306.06c		10	No	N/A	N/A	N/A
SPBC725.12		10	No	N/A	N/A	N/A
SPAC1002.14	itt1	10	No	N/A	N/A	N/A
SPAC144.02		10	No	N/A	N/A	N/A
